# Supplementary material for: Integrated Transcriptomic and Bioinformatics Analyses Reveal the Molecular Mechanisms for the Differences in Seed Oil and Starch Content Between Glycine max and Cicer arietinum
Source: Front Plant Sci. 2021 Oct 26;12:743680. doi: 10.3389/fpls.2021.743680 (PMC8576049; doi:10.3389/fpls.2021.743680)
Supplement: Supplementary file 1 [file Data_Sheet_1.ZIP › Table S1.xlsx]

## Sheet: Table S1
Table S1 | 26575 orthologous groups of all the protein-coding genes in Arabidopsis thaliana, Glycine max, Cicer arietinum, Arachis hypogaea and Pisum sativum
OG0000000	Arahy.0CJK9K	Arahy.0FE5EB	Arahy.0G7P3D	Arahy.0I7HRV	Arahy.0I80A4	Arahy.0I9GU9	Arahy.0L7215	Arahy.0L9M8X	Arahy.0R7DXX	Arahy.0U56NT	Arahy.0XLT46	Arahy.11DMLU	Arahy.11LJRV	Arahy.12CJ0T	Arahy.12R3BY	Arahy.1691EG	Arahy.17LYNE	Arahy.19B2C5	Arahy.1CR7W6	Arahy.1H3RP1	Arahy.1IH593	Arahy.1J03RU	Arahy.1J5WG7	Arahy.1QFX0F	Arahy.1S4DUK	Arahy.1SR26Q	Arahy.1UK343	Arahy.1VG8AV	Arahy.1XX62H	Arahy.1ZE7SC	Arahy.217P67	Arahy.219KTT	Arahy.21DHG4	Arahy.22A0BZ	Arahy.25AN6S	Arahy.26EZ8M	Arahy.26LNUB	Arahy.2708NW	Arahy.2EH0QW	Arahy.2H9LFQ	Arahy.2HV8EE	Arahy.2IZ7JH	Arahy.2M0USW	Arahy.2N40E2	Arahy.2R8CSM	Arahy.2R8T95	Arahy.2S3HSJ	Arahy.2SA9QW	Arahy.2UPK1E
OG0000001	Ca_01938	Ca_04663	Ca_04664	Ca_05342	Ca_05344	Ca_05495	Ca_05627	Ca_06571	Ca_06858	Ca_06859	Ca_07555	Ca_07606	Ca_08898	Ca_08968	Ca_09020	Ca_09262	Ca_09393	Ca_09463	Ca_09879	Ca_10050	Ca_10087	Ca_10120	Ca_10177	Ca_10878	Ca_11193	Ca_11197	Ca_11618	Ca_11619	Ca_11662	Ca_11672	Ca_11759	Ca_12418	Ca_12897	Ca_12917	Ca_13247	Ca_13422	Ca_13434	Ca_13470	Ca_13494	Ca_13495	Ca_13587	Ca_13603	Ca_13604	Ca_13722	Ca_13746	Ca_13755	Ca_13807	Ca_13850	Ca_13872
OG0000002	Arahy.02BXTR	Arahy.03JEXC	Arahy.0736PD	Arahy.07D3V4	Arahy.0IRR4S	Arahy.0K0RUT	Arahy.0M7EXE	Arahy.0NCQ0U	Arahy.0VPI4Y	Arahy.0W3NFM	Arahy.0Y9Y7R	Arahy.0Z9I1Z	Arahy.105M9N	Arahy.10U5J7	Arahy.10WK34	Arahy.18PYUZ	Arahy.1GP4V6	Arahy.1IHL1B	Arahy.1J75DY	Arahy.1KQ6R2	Arahy.1P3WRE	Arahy.1RY5L5	Arahy.1T37EN	Arahy.1T6DNL	Arahy.1VFU3H	Arahy.1VJ1TJ	Arahy.1VJQ6Y	Arahy.1Y0GQB	Arahy.1Y1G78	Arahy.1Z7PJ6	Arahy.21IJ9G	Arahy.22KXMW	Arahy.23K512	Arahy.28TDTQ	Arahy.2AM46F	Arahy.2AT007	Arahy.2BI7MF	Arahy.2PAI1Q	Arahy.2PK5U3	Arahy.2Y2QYF	Arahy.33QTFN	Arahy.38MCP7	Arahy.39JP8F	Arahy.3DL9KQ	Arahy.3ED3N5	Arahy.3L8PAK	Arahy.3N9XRM	Arahy.3Q7TQN	Arahy.40GK2N
OG0000003	Ca_00001	Ca_06048	Ca_06080	Ca_06102	Ca_09935	Ca_09936	Ca_10883	Ca_10884	Ca_11011	Ca_11603	Ca_11632	Ca_13802	Ca_13829	Ca_13895	Ca_14353	Ca_14426	Ca_14639	Ca_14790	Ca_14962	Ca_14991	Ca_15565	Ca_15779	Ca_15815	Ca_15816	Ca_15822	Ca_15823	Ca_16382	Ca_16406	Ca_16502	Ca_16583	Ca_17459	Ca_17957	Ca_17958	Ca_17990	Ca_17991	Ca_18227	Ca_18299	Ca_18544	Ca_18592	Ca_18601	Ca_18662	Ca_18703	Ca_18736	Ca_18758	Ca_18848	Ca_18988	Ca_18989	Ca_19071	Ca_19285
OG0000004	Arahy.03CGZU	Arahy.0B6433	Arahy.0L3EI0	Arahy.0PFH1L	Arahy.13F24U	Arahy.13KD3B	Arahy.15SPWW	Arahy.19D7ID	Arahy.19MM8B	Arahy.1A33MQ	Arahy.1AT4NH	Arahy.1D18HZ	Arahy.1DT61F	Arahy.1F444R	Arahy.1F7LGC	Arahy.1IH76I	Arahy.1NH57I	Arahy.1V5N1T	Arahy.2EPA87	Arahy.2EQY7J	Arahy.2EXG5E	Arahy.2L7P3H	Arahy.2MC5P2	Arahy.2YF817	Arahy.3569LZ	Arahy.35HGX8	Arahy.35XVYT	Arahy.380M57	Arahy.39VXI2	Arahy.3BX4UJ	Arahy.3CVE4A	Arahy.3EM8Q3	Arahy.3ME68I	Arahy.3N14P4	Arahy.3ZUM4K	Arahy.42UER3	Arahy.44J2Z8	Arahy.44XKUZ	Arahy.46C7PY	Arahy.4BA5MX	Arahy.4P35L7	Arahy.4Y9FB5	Arahy.4Z7BG1	Arahy.55G7HV	Arahy.594H2I	Arahy.5C13H3	Arahy.5E287G	Arahy.5HKJ6P	Arahy.5QB6UA
OG0000005	AT5G35695	Arahy.00E8H2	Arahy.00R4IN	Arahy.00XSPS	Arahy.07XRB4	Arahy.09RPR7	Arahy.0BPN3L	Arahy.0CWX8M	Arahy.0P32TK	Arahy.0SK5UA	Arahy.0YY4D8	Arahy.11LA0C	Arahy.15E4D3	Arahy.15MSRT	Arahy.16K3DQ	Arahy.16NKJZ	Arahy.17IBTU	Arahy.17XVEA	Arahy.1H9KQW	Arahy.1N4LYC	Arahy.1XY49C	Arahy.27VMPJ	Arahy.28A61T	Arahy.2ECH6J	Arahy.2GD4VN	Arahy.2KD02W	Arahy.2M5ML1	Arahy.2V268Y	Arahy.31ZFH4	Arahy.355WFF	Arahy.38BUS6	Arahy.3F479G	Arahy.3P0LP4	Arahy.3QLN33	Arahy.3S4TBD	Arahy.3W7XVW	Arahy.3XJ3I4	Arahy.3XL1TX	Arahy.42H71U	Arahy.446SAN	Arahy.4615ZJ	Arahy.475X2Q	Arahy.48L4JP	Arahy.49IQFD	Arahy.4BV29F	Arahy.4Q6RH0	Arahy.4S6BVU	Arahy.4S91CP	Arahy.4WIU7D
OG0000006	Ca_09035	Ca_12417	Ca_13932	Ca_13959	Ca_14554	Ca_14564	Ca_14565	Ca_14566	Ca_15122	Ca_15123	Ca_15436	Ca_15908	Ca_15912	Ca_15913	Ca_16046	Ca_16225	Ca_16616	Ca_16729	Ca_16730	Ca_17246	Ca_17557	Ca_17654	Ca_17847	Ca_17920	Ca_18345	Ca_18346	Ca_18611	Ca_18818	Ca_19540	Ca_19541	Ca_19647	Ca_19836	Ca_20160	Ca_20346	Ca_20347	Ca_20348	Ca_20393	Ca_20414	Ca_20608	Ca_20747	Ca_20807	Ca_20808	Ca_20837	Ca_20916	Ca_21081	Ca_21082	Ca_21147	Ca_21273	Ca_21377
OG0000007	Ca_06852	Ca_08933	Ca_10149	Ca_10848	Ca_10902	Ca_11562	Ca_12441	Ca_12889	Ca_12898	Ca_12904	Ca_13468	Ca_13586	Ca_13867	Ca_13933	Ca_13934	Ca_14153	Ca_14156	Ca_14196	Ca_14209	Ca_14361	Ca_14362	Ca_14488	Ca_14545	Ca_14637	Ca_14986	Ca_15008	Ca_15159	Ca_15293	Ca_15630	Ca_15668	Ca_15743	Ca_15773	Ca_15896	Ca_15935	Ca_15986	Ca_16201	Ca_16202	Ca_16236	Ca_16501	Ca_16784	Ca_16819	Ca_16981	Ca_17036	Ca_17108	Ca_17268	Ca_17444	Ca_17476	Ca_17485	Ca_17556
OG0000008	Psat0s1013g0080	Psat0s1058g0360	Psat0s1102g0080	Psat0s1266g0040	Psat0s1377g0040	Psat0s1410g0040	Psat0s1567g0120	Psat0s1647g0040	Psat0s164g0040	Psat0s1735g0040	Psat0s1849g0040	Psat0s1926g0160	Psat0s1994g0040	Psat0s1998g0080	Psat0s2060g0040	Psat0s2060g0080	Psat0s2063g0040	Psat0s2139g0040	Psat0s2197g0200	Psat0s2417g0280	Psat0s2470g0040	Psat0s2481g0040	Psat0s3019g0040	Psat0s3359g0120	Psat0s3450g0040	Psat0s347g0080	Psat0s3663g0040	Psat0s3931g0040	Psat0s3957g0120	Psat0s4140g0040	Psat0s49g0080	Psat0s607g0040	Psat0s6322g0040	Psat0s653g0120	Psat0s7157g0040	Psat0ss10486g0200	Psat0ss1196g0400	Psat0ss1478g0040	Psat0ss3962g0040	Psat0ss6317g0040	Psat0ss9065g0360	Psat1g004320	Psat1g011920	Psat1g017240	Psat1g039920	Psat1g045680	Psat1g048320	Psat1g057720	Psat1g063000
OG0000009	Psat0s1141g0040	Psat0s116g0320	Psat0s1183g0120	Psat0s1348g0120	Psat0s1404g0040	Psat0s1484g0040	Psat0s1688g0120	Psat0s1696g0160	Psat0s1843g0040	Psat0s1950g0040	Psat0s2014g0040	Psat0s2139g0200	Psat0s2225g0040	Psat0s2417g0080	Psat0s2439g0040	Psat0s2474g0200	Psat0s2492g0120	Psat0s2572g0120	Psat0s2689g0040	Psat0s2709g0240	Psat0s2906g0080	Psat0s2985g0040	Psat0s3028g0040	Psat0s3092g0200	Psat0s3402g0040	Psat0s3767g0040	Psat0s3843g0040	Psat0s3954g0120	Psat0s4046g0040	Psat0s4067g0080	Psat0s4142g0040	Psat0s565g0160	Psat0s5698g0040	Psat0s6119g0080	Psat0s706g0120	Psat0s734g0040	Psat0s785g0080	Psat0s883g0040	Psat0ss4650g0160	Psat0ss4737g0080	Psat0ss6317g0160	Psat0ss777g0040	Psat0ss9348g0080	Psat1g001240	Psat1g009480	Psat1g010640	Psat1g022000	Psat1g024560	Psat1g030880
OG0000010	Ca_00002	Ca_00526	Ca_00715	Ca_01381	Ca_05428	Ca_05525	Ca_08025	Ca_08026	Ca_09113	Ca_09904	Ca_10868	Ca_10871	Ca_10891	Ca_10986	Ca_11046	Ca_11469	Ca_11560	Ca_11638	Ca_11661	Ca_11812	Ca_11954	Ca_11955	Ca_13471	Ca_13588	Ca_13589	Ca_13625	Ca_13908	Ca_13951	Ca_14179	Ca_14473	Ca_14477	Ca_14548	Ca_14655	Ca_14793	Ca_14801	Ca_14809	Ca_14823	Ca_14891	Ca_14953	Ca_15208	Ca_15226	Ca_15375	Ca_15491	Ca_15497	Ca_15569	Ca_15675	Ca_15686	Ca_15718	Ca_15719
OG0000011	AT3G30730	Glyma.01G012900	Glyma.01G051900	Glyma.01G059800	Glyma.01G060200	Glyma.01G072100	Glyma.01G078500	Glyma.01G086400	Glyma.01G094100	Glyma.01G104500	Glyma.01G126300	Glyma.01G127000	Glyma.01G144100	Glyma.02G126400	Glyma.02G158900	Glyma.02G161400	Glyma.02G161700	Glyma.02G161800	Glyma.02G168700	Glyma.02G168800	Glyma.02G173100	Glyma.02G175200	Glyma.02G175300	Glyma.02G178500	Glyma.02G182100	Glyma.02G190400	Glyma.02G190500	Glyma.02G229100	Glyma.03G035100	Glyma.03G065200	Glyma.03G076400	Glyma.03G081100	Glyma.03G083400	Glyma.03G084700	Glyma.03G084800	Glyma.03G089900	Glyma.03G093100	Glyma.03G095000	Glyma.03G095100	Glyma.03G096700	Glyma.03G098100	Glyma.03G106700	Glyma.03G111100	Glyma.03G121800	Glyma.04G099700	Glyma.04G103800	Glyma.04G115100	Glyma.04G116100	Glyma.04G116300
OG0000012	Ca_02231	Ca_05345	Ca_08226	Ca_08227	Ca_08852	Ca_09037	Ca_09874	Ca_10881	Ca_11010	Ca_11563	Ca_11591	Ca_11613	Ca_12317	Ca_12906	Ca_13090	Ca_13739	Ca_13750	Ca_13778	Ca_13801	Ca_13805	Ca_13925	Ca_14050	Ca_14485	Ca_15716	Ca_15717	Ca_15759	Ca_15798	Ca_15895	Ca_16205	Ca_16445	Ca_16505	Ca_16577	Ca_16592	Ca_17662	Ca_17935	Ca_17937	Ca_17989	Ca_18239	Ca_18241	Ca_18438	Ca_18502	Ca_18512	Ca_18576	Ca_18781	Ca_18964	Ca_19028	Ca_19187	Ca_19315	Ca_19363
OG0000013	AT1G36095	AT3G22220	AT4G15020	Arahy.00V694	Arahy.06BM8Z	Arahy.0B9AIN	Arahy.0FPX8Z	Arahy.0KD7N0	Arahy.0Q4R64	Arahy.0XAE67	Arahy.0Z51RE	Arahy.1CSI6Z	Arahy.1P5QRX	Arahy.1TH5FY	Arahy.1W8DQ5	Arahy.27FSNF	Arahy.2A6HYS	Arahy.2K64RP	Arahy.2T04CJ	Arahy.2VFR3P	Arahy.332UD4	Arahy.3H5QU7	Arahy.3MRH8U	Arahy.3R5KAN	Arahy.3T0XBM	Arahy.3V1B00	Arahy.3WQ4BR	Arahy.43NKU4	Arahy.49FPYB	Arahy.49TBI5	Arahy.4PU1CI	Arahy.4Q1IDY	Arahy.4VC9Q5	Arahy.552FYS	Arahy.5A1MRL	Arahy.5A9KZ4	Arahy.5D831P	Arahy.5N0RNK	Arahy.5Q0VV8	Arahy.5Y2XD6	Arahy.63L4KW	Arahy.669QUW	Arahy.6AHW2X	Arahy.6DJ1UK	Arahy.6DX7J3	Arahy.6SG7XC	Arahy.6TX6EW	Arahy.6VIL4K	Arahy.6ZK15V
OG0000014	Arahy.0AI8P2	Arahy.0IK15U	Arahy.0JD594	Arahy.0RS3MJ	Arahy.10FEKD	Arahy.17CYBS	Arahy.19HX43	Arahy.1Z8YB3	Arahy.24BN1K	Arahy.28FT4P	Arahy.2G78E1	Arahy.2PDL1S	Arahy.2X6KL2	Arahy.30M693	Arahy.357QZW	Arahy.3D3THK	Arahy.3J18Y9	Arahy.3NP15E	Arahy.3PEH6D	Arahy.3TP97C	Arahy.3Z6877	Arahy.412TVH	Arahy.41MLRL	Arahy.47LY6I	Arahy.52NF74	Arahy.539JAG	Arahy.59CPWZ	Arahy.5ED0JH	Arahy.5LAS8A	Arahy.5XUC2P	Arahy.5YX94K	Arahy.66KX2Z	Arahy.67IWJ3	Arahy.6EVE25	Arahy.6IME16	Arahy.6LEH87	Arahy.6S2PPI	Arahy.73BK4X	Arahy.77BSYR	Arahy.7IU90M	Arahy.7LSL9Q	Arahy.7QP1QV	Arahy.81GJFW	Arahy.87YZJ1	Arahy.8AP6ZV	Arahy.8I9WQ5	Arahy.8U3WCR	Arahy.90E7B1	Arahy.92D9J0
OG0000015	Ca_00558	Ca_02091	Ca_02092	Ca_02461	Ca_05043	Ca_05055	Ca_05056	Ca_05060	Ca_05406	Ca_06347	Ca_06982	Ca_08029	Ca_08860	Ca_09427	Ca_10086	Ca_10176	Ca_10286	Ca_10822	Ca_11048	Ca_11267	Ca_12359	Ca_12362	Ca_13498	Ca_13601	Ca_13753	Ca_13754	Ca_13888	Ca_13906	Ca_13918	Ca_13919	Ca_13941	Ca_13946	Ca_13972	Ca_13973	Ca_14059	Ca_14232	Ca_14358	Ca_14812	Ca_14936	Ca_15384	Ca_15489	Ca_15490	Ca_15632	Ca_15749	Ca_15829	Ca_15888	Ca_15997	Ca_16082	Ca_16209
OG0000016	Psat0s1217g0040	Psat0s145g0040	Psat0s1645g0040	Psat0s1781g0200	Psat0s1871g0080	Psat0s207g0400	Psat0s21g0080	Psat0s2334g0040	Psat0s2343g0040	Psat0s2469g0080	Psat0s2771g0120	Psat0s2839g0040	Psat0s3002g0080	Psat0s3213g0160	Psat0s3343g0040	Psat0s3823g0040	Psat0s3916g0160	Psat0s4053g0040	Psat0s434g0040	Psat0s43g0040	Psat0s4468g0040	Psat0s4541g0040	Psat0s4794g0040	Psat0s503g0160	Psat0s5128g0040	Psat0s594g0120	Psat0s6272g0040	Psat0s765g0040	Psat0s924g0040	Psat0s987g0040	Psat0s9g0040	Psat0ss1424g0080	Psat0ss26108g0160	Psat0ss6352g0080	Psat0ss8073g0040	Psat0ss9984g0040	Psat1g002680	Psat1g004720	Psat1g034600	Psat1g038040	Psat1g074440	Psat1g079400	Psat1g081960	Psat1g083680	Psat1g088680	Psat1g099960	Psat1g103640	Psat1g106840	Psat1g137080
OG0000017	Arahy.015UF7	Arahy.082QI3	Arahy.0KK9IH	Arahy.0M08GM	Arahy.0QP2LE	Arahy.13NZ74	Arahy.16U1HP	Arahy.1D8Q50	Arahy.1V6YN4	Arahy.201Z10	Arahy.2458FB	Arahy.2EFU9B	Arahy.2ES05R	Arahy.2FS4ZQ	Arahy.2Q0URR	Arahy.300NVS	Arahy.32PB3W	Arahy.390XNW	Arahy.3D4FXU	Arahy.3FKU2D	Arahy.3W4EN6	Arahy.41PDUW	Arahy.45P48G	Arahy.4890K4	Arahy.4C585G	Arahy.5140WI	Arahy.58D6CY	Arahy.5C8BK9	Arahy.5E0Z2C	Arahy.5K958B	Arahy.5M5WCS	Arahy.5V4KNI	Arahy.63W9UJ	Arahy.67XZJP	Arahy.6A68KN	Arahy.6B8DC2	Arahy.6NRE06	Arahy.6Q0PS5	Arahy.6SD8L3	Arahy.753MJY	Arahy.75LWZI	Arahy.7D23VQ	Arahy.7N8JZK	Arahy.7T425B	Arahy.80HB5U	Arahy.838LRM	Arahy.86UP90	Arahy.88PLYW	Arahy.8ZN2K0
OG0000018	Psat0s1281g0120	Psat0s1368g0160	Psat0s1444g0040	Psat0s1449g0040	Psat0s1558g0120	Psat0s1566g0080	Psat0s1596g0040	Psat0s1609g0040	Psat0s1940g0080	Psat0s1970g0040	Psat0s207g0280	Psat0s2465g0120	Psat0s251g0160	Psat0s2626g0080	Psat0s2753g0080	Psat0s2813g0040	Psat0s3273g0120	Psat0s3287g0120	Psat0s3525g0160	Psat0s3614g0080	Psat0s3750g0080	Psat0s3889g0120	Psat0s4036g0080	Psat0s4060g0240	Psat0s462g0040	Psat0s466g0080	Psat0s503g0120	Psat0s5927g0080	Psat0s594g0040	Psat0s596g0080	Psat0s6232g0040	Psat0ss1279g0080	Psat1g018320	Psat1g038360	Psat1g041920	Psat1g049960	Psat1g065200	Psat1g065280	Psat1g099720	Psat1g111520	Psat1g112120	Psat1g114640	Psat1g123520	Psat1g130600	Psat1g133600	Psat1g160040	Psat1g186200	Psat1g201680	Psat1g214960
OG0000019	Ca_00198	Ca_00581	Ca_00625	Ca_01478	Ca_01512	Ca_01513	Ca_01523	Ca_01524	Ca_01750	Ca_01980	Ca_02020	Ca_02777	Ca_02778	Ca_03058	Ca_03452	Ca_04019	Ca_04670	Ca_05385	Ca_06126	Ca_06155	Ca_06202	Ca_06471	Ca_06472	Ca_06900	Ca_06991	Ca_07096	Ca_07232	Ca_07535	Ca_07991	Ca_08493	Ca_08853	Ca_08854	Ca_08937	Ca_08996	Ca_09036	Ca_09246	Ca_09257	Ca_09425	Ca_09452	Ca_09453	Ca_09492	Ca_09525	Ca_09966	Ca_10022	Ca_10053	Ca_10059	Ca_10060	Ca_10105	Ca_10107
OG0000020	Arahy.0H0KFG	Arahy.0U6W96	Arahy.11KZUI	Arahy.12XZMQ	Arahy.1FJ7VZ	Arahy.1N2NEW	Arahy.22NSD8	Arahy.23BRLV	Arahy.26RK27	Arahy.2SG5W3	Arahy.32XMFM	Arahy.3H2QMP	Arahy.3J1VJF	Arahy.3N2IHS	Arahy.3ZDP6R	Arahy.3ZEH7Z	Arahy.413FZQ	Arahy.41DN4M	Arahy.45JKHL	Arahy.46UCAK	Arahy.4QWU77	Arahy.51WW57	Arahy.5G40CW	Arahy.5ZF6LL	Arahy.64KU3P	Arahy.68F5MV	Arahy.68YPW4	Arahy.6B5FLC	Arahy.6UL7HM	Arahy.6X9702	Arahy.72D0KF	Arahy.7R410N	Arahy.7Z0KKE	Arahy.7ZM0YY	Arahy.80PUMW	Arahy.89KXGH	Arahy.8M0JGP	Arahy.8N9I00	Arahy.8RX08Q	Arahy.8Z3KAU	Arahy.92U0GM	Arahy.932CSW	Arahy.9UB0Q8	Arahy.9YT8FB	Arahy.A92XCM	Arahy.AJJ8DN	Arahy.AVMB0L	Arahy.B2E4EG	Arahy.B6198F
OG0000021	Psat0s1021g0120	Psat0s1183g0160	Psat0s1691g0040	Psat0s1923g0160	Psat0s1953g0040	Psat0s2087g0080	Psat0s2098g0040	Psat0s2105g0280	Psat0s2139g0280	Psat0s2403g0320	Psat0s2426g0080	Psat0s283g0160	Psat0s3342g0080	Psat0s3407g0120	Psat0s3450g0120	Psat0s3462g0040	Psat0s3493g0160	Psat0s3502g0040	Psat0s3675g0040	Psat0s3726g0040	Psat0s3923g0080	Psat0s5393g0040	Psat0s789g0080	Psat0ss25160g0120	Psat0ss3962g0080	Psat0ss5882g0320	Psat1g004400	Psat1g009720	Psat1g021040	Psat1g021680	Psat1g025120	Psat1g038400	Psat1g049480	Psat1g069720	Psat1g069800	Psat1g093000	Psat1g097560	Psat1g107080	Psat1g117160	Psat1g122680	Psat1g140240	Psat1g161920	Psat1g167960	Psat1g177160	Psat1g191120	Psat1g195880	Psat1g200840	Psat1g204480	Psat2g022080
OG0000022	AT4G38840	Arahy.03UVXD	Arahy.04DS3H	Arahy.08BDP4	Arahy.2S3BSH	Arahy.2YH7US	Arahy.2YW37H	Arahy.328G2I	Arahy.42DQ0K	Arahy.46TBP3	Arahy.48VSFH	Arahy.6CEF8S	Arahy.70Q13X	Arahy.8RJL3Y	Arahy.BVUT3K	Arahy.CH7ZCP	Arahy.D2UWE4	Arahy.DI659H	Arahy.DWQ8LQ	Arahy.E69F8S	Arahy.E8WPL7	Arahy.EK668R	Arahy.G0MWHK	Arahy.HFN0DS	Arahy.HHCD19	Arahy.I72C9H	Arahy.J2KR36	Arahy.JBZ72W	Arahy.JT8YS9	Arahy.KEU1LS	Arahy.KKXH73	Arahy.MJW2EP	Arahy.PKUR8D	Arahy.Q9WPYW	Arahy.QR5LTI	Arahy.R363IF	Arahy.R6N347	Arahy.RL6C8W	Arahy.SC9D0X	Arahy.SK3GF7	Arahy.T671A1	Arahy.TX5T3X	Arahy.U5CWIV	Arahy.UJ8V25	Arahy.UM33GY	Arahy.V8VQR4	Arahy.VA3ETP	Arahy.VLT3KE	Arahy.WB7GWZ
OG0000023	Psat0s1207g0040	Psat0s1479g0240	Psat0s1880g0040	Psat0s1888g0040	Psat0s220g0040	Psat0s2342g0040	Psat0s2601g0080	Psat0s2680g0040	Psat0s2830g0040	Psat0s2896g0080	Psat0s4172g0080	Psat0s4261g0080	Psat0s5113g0040	Psat0s6272g0080	Psat0s933g0040	Psat0ss2585g0240	Psat0ss29864g0320	Psat0ss8699g0080	Psat0ss9276g0120	Psat1g017600	Psat1g053520	Psat1g054760	Psat1g058040	Psat1g073280	Psat1g075160	Psat1g076400	Psat1g078240	Psat1g111000	Psat1g115960	Psat1g162560	Psat1g162640	Psat1g168880	Psat1g171920	Psat1g172200	Psat1g176000	Psat1g185640	Psat2g001520	Psat2g054600	Psat2g061400	Psat2g063520	Psat2g067680	Psat2g073960	Psat2g076920	Psat2g095200	Psat2g102120	Psat2g104120	Psat2g104320	Psat2g109320	Psat2g110600
OG0000024	Arahy.039GDJ	Arahy.05US20	Arahy.08QY2G	Arahy.0G74Q4	Arahy.0GCA2Z	Arahy.0SK6AQ	Arahy.13T4D1	Arahy.175XGX	Arahy.1HC2L4	Arahy.1K58IL	Arahy.1M2RGB	Arahy.23VI1Z	Arahy.26WXUQ	Arahy.2E5KYZ	Arahy.2SXA0Q	Arahy.306G59	Arahy.33P3LL	Arahy.3J4J1J	Arahy.426PY0	Arahy.4ZRB92	Arahy.53K12M	Arahy.59FNBU	Arahy.5M7HTQ	Arahy.61GXU1	Arahy.624CI0	Arahy.6CP4EH	Arahy.6GXK19	Arahy.6WD7H0	Arahy.6Z6XDS	Arahy.7HYT5S	Arahy.7LWK6L	Arahy.7PWY5M	Arahy.85PY9P	Arahy.8D9DI6	Arahy.8M56MU	Arahy.8PT1JD	Arahy.9R964H	Arahy.9UL8DZ	Arahy.9UV8ZT	Arahy.A2X803	Arahy.ACDL1T	Arahy.AGHN0H	Arahy.AVEP59	Arahy.AW8RS1	Arahy.AWA2M3	Arahy.B41T3B	Arahy.B5Y0T7	Arahy.B5YVYE	Arahy.B7IFRJ
OG0000025	Psat0s1175g0120	Psat0s1775g0280	Psat0s1844g0040	Psat0s1967g0040	Psat0s2134g0120	Psat0s2215g0400	Psat0s2313g0040	Psat0s2329g0040	Psat0s2694g0080	Psat0s2710g0040	Psat0s2818g0120	Psat0s3013g0200	Psat0s3278g0120	Psat0s3355g0120	Psat0s344g0040	Psat0s3748g0040	Psat0s3825g0040	Psat0s3831g0120	Psat0s432g0040	Psat0s617g0040	Psat0s741g0320	Psat1g001000	Psat1g040640	Psat1g046120	Psat1g056520	Psat1g061760	Psat1g064400	Psat1g075680	Psat1g084120	Psat1g119680	Psat1g121680	Psat1g122120	Psat1g128800	Psat1g130440	Psat1g131240	Psat1g152640	Psat1g160080	Psat1g166000	Psat1g184360	Psat1g188240	Psat1g188360	Psat1g197720	Psat1g206600	Psat2g008680	Psat2g031720	Psat2g047720	Psat2g072200	Psat2g106120	Psat2g106160
OG0000026	Arahy.02EFL5	Arahy.08A6RN	Arahy.0AP11M	Arahy.0CN3DG	Arahy.0DXB77	Arahy.0I1QI3	Arahy.0J418G	Arahy.0QS890	Arahy.12ISLR	Arahy.1B19ZJ	Arahy.1E5NJ8	Arahy.1F06Y7	Arahy.1KRF1J	Arahy.1Z36ZQ	Arahy.2AN4H0	Arahy.2G7G1Y	Arahy.2LJR5V	Arahy.32B3R7	Arahy.3930X2	Arahy.3DP457	Arahy.400KFA	Arahy.47S9UH	Arahy.48C0A1	Arahy.4L0KJ0	Arahy.4PP1K3	Arahy.4S4BCN	Arahy.4TMC55	Arahy.55DRF4	Arahy.56UZE9	Arahy.5K8YRR	Arahy.5YXF6I	Arahy.650AVT	Arahy.6NY9B7	Arahy.8AJD73	Arahy.91A8YA	Arahy.9D8PQC	Arahy.9Q4R0I	Arahy.A110NB	Arahy.AF0AHW	Arahy.AK1YH1	Arahy.B6EI28	Arahy.B8KZ0Q	Arahy.B8X6H5	Arahy.BXQE3D	Arahy.C19S8A	Arahy.C2TVUF	Arahy.C31FKL	Arahy.C53UV6	Arahy.C60VWL
OG0000027	Ca_00513	Ca_00639	Ca_00774	Ca_00858	Ca_00883	Ca_01086	Ca_01403	Ca_01635	Ca_03470	Ca_03504	Ca_03620	Ca_05005	Ca_05154	Ca_05220	Ca_05532	Ca_05653	Ca_05714	Ca_07003	Ca_07026	Ca_07149	Ca_08123	Ca_08395	Ca_08483	Ca_08558	Ca_08638	Ca_08776	Ca_09121	Ca_09306	Ca_09572	Ca_09865	Ca_09938	Ca_09950	Ca_10164	Ca_10529	Ca_10585	Ca_10692	Ca_10876	Ca_10906	Ca_11102	Ca_11223	Ca_11341	Ca_11386	Ca_11643	Ca_11766	Ca_11945	Ca_11981	Ca_12341	Ca_13041	Ca_13126
OG0000028	Arahy.SXRH3I	Glyma.12G109000	Glyma.20G041800	Psat0s1142g0080	Psat0s212g0120	Psat0s2267g0040	Psat0s2429g0040	Psat0s2481g0120	Psat0s302g0240	Psat0s3507g0120	Psat0s3594g0080	Psat0s3663g0120	Psat0s3787g0160	Psat0s4034g0080	Psat0s4034g0160	Psat0ss25082g0120	Psat0ss3759g0280	Psat0ss5882g0120	Psat1g010680	Psat1g015160	Psat1g018640	Psat1g022800	Psat1g077280	Psat1g083000	Psat1g086880	Psat1g100240	Psat1g132080	Psat1g139400	Psat1g140760	Psat1g171720	Psat1g205160	Psat1g211360	Psat2g031600	Psat2g036280	Psat2g039320	Psat2g047560	Psat2g047680	Psat2g050880	Psat2g076160	Psat2g076200	Psat2g103080	Psat2g122720	Psat2g152240	Psat2g155520	Psat2g156600	Psat2g156640	Psat2g169680	Psat2g179720	Psat3g018800
OG0000029	Ca_00346	Ca_00538	Ca_04464	Ca_06209	Ca_06856	Ca_06860	Ca_10023	Ca_10919	Ca_12871	Ca_13129	Ca_13552	Ca_13793	Ca_13880	Ca_13903	Ca_14025	Ca_14158	Ca_14159	Ca_14427	Ca_14664	Ca_15201	Ca_15434	Ca_15566	Ca_15647	Ca_15891	Ca_16007	Ca_16218	Ca_16231	Ca_16434	Ca_16447	Ca_16477	Ca_16519	Ca_16563	Ca_16608	Ca_17561	Ca_17710	Ca_17945	Ca_17951	Ca_18083	Ca_18262	Ca_18267	Ca_18675	Ca_18713	Ca_18822	Ca_18823	Ca_18868	Ca_19188	Ca_19390	Ca_19442	Ca_19489
OG0000030	Arahy.F53IXF	Arahy.G1HA83	Arahy.I277IB	Arahy.N9HB9M	Arahy.P0BLZN	Arahy.VX3S13	Ca_12637	Ca_13809	Ca_13943	Ca_14172	Ca_14862	Ca_14939	Ca_14940	Ca_14941	Ca_15696	Ca_15739	Ca_15752	Ca_15753	Ca_15894	Ca_16785	Ca_17961	Ca_17962	Ca_18041	Ca_18461	Ca_18577	Ca_18664	Ca_18695	Ca_19024	Ca_19056	Ca_19411	Ca_19425	Ca_19528	Ca_19844	Ca_19892	Ca_19926	Ca_20012	Ca_20110	Ca_20352	Ca_20609	Ca_20729	Ca_20909	Ca_20914	Ca_20953	Ca_21045	Ca_21046	Ca_21189	Ca_21194	Ca_21211	Ca_21306
OG0000031	Arahy.058QH0	Arahy.07MBFI	Arahy.0DI0KU	Arahy.0K7AXS	Arahy.0KMJ0W	Arahy.14HILT	Arahy.1L1P0P	Arahy.1UJ5H0	Arahy.21K3KG	Arahy.27N94R	Arahy.2CS8BF	Arahy.2GR0NI	Arahy.2RB15H	Arahy.30W9NZ	Arahy.35S925	Arahy.36QDDH	Arahy.3FDV0G	Arahy.3J1G6C	Arahy.3LDA7I	Arahy.3MFK89	Arahy.3PA3U8	Arahy.44LQV4	Arahy.4I5A07	Arahy.4I6NT8	Arahy.4V920P	Arahy.5GP89W	Arahy.5LCN4U	Arahy.5VKS5W	Arahy.60FNWY	Arahy.674B2A	Arahy.6R7QKP	Arahy.6T8G30	Arahy.79YG2I	Arahy.7Q496B	Arahy.7W4151	Arahy.7YB513	Arahy.7Z5QN5	Arahy.85N44V	Arahy.88FLLY	Arahy.8C0UK9	Arahy.8EM0MI	Arahy.8I9LCZ	Arahy.8KKS9D	Arahy.8ZSS8R	Arahy.9358D3	Arahy.9F4DJZ	Arahy.9IT80P	Arahy.9M7NV4	Arahy.A5Q8GJ
OG0000032	Arahy.EFR0N4	Ca_00842	Ca_01807	Ca_01940	Ca_02048	Ca_02460	Ca_03959	Ca_06216	Ca_07936	Ca_08028	Ca_08585	Ca_09408	Ca_09448	Ca_10565	Ca_11049	Ca_12360	Ca_12876	Ca_12918	Ca_14060	Ca_15383	Ca_15904	Ca_16437	Ca_17086	Ca_17109	Ca_17663	Ca_17672	Ca_17695	Ca_17846	Ca_17849	Ca_18006	Ca_18537	Ca_18712	Ca_20259	Ca_20575	Ca_20688	Ca_20756	Ca_20985	Ca_21491	Ca_21499	Ca_21556	Ca_21681	Ca_21863	Ca_21930	Ca_22250	Ca_22789	Ca_22817	Ca_22838	Ca_22960	Ca_22987
OG0000033	Glyma.02G224500	Psat0s102g0040	Psat0s1058g0320	Psat0s1204g0040	Psat0s1212g0120	Psat0s1226g0040	Psat0s1409g0040	Psat0s1573g0080	Psat0s1735g0200	Psat0s207g0480	Psat0s314g0080	Psat0s3204g0040	Psat0s3218g0040	Psat0s3434g0160	Psat0s3634g0040	Psat0s3961g0040	Psat0s4252g0080	Psat0s4390g0040	Psat0s625g0040	Psat0s62g0040	Psat0s709g0040	Psat0s911g0160	Psat0s911g0200	Psat0s924g0120	Psat0ss2562g0120	Psat0ss6702g0200	Psat1g022760	Psat1g064040	Psat1g084480	Psat1g119760	Psat1g129320	Psat1g141480	Psat1g143720	Psat1g154160	Psat1g157960	Psat1g180480	Psat1g198000	Psat1g199520	Psat1g202080	Psat1g220840	Psat2g001160	Psat2g001200	Psat2g036200	Psat2g045080	Psat2g049120	Psat2g078440	Psat2g108040	Psat2g109040	Psat2g122120
OG0000034	Ca_00770	Ca_01855	Ca_02658	Ca_03662	Ca_04039	Ca_05113	Ca_05260	Ca_05743	Ca_06054	Ca_06151	Ca_06370	Ca_07746	Ca_08274	Ca_08337	Ca_08723	Ca_08914	Ca_08944	Ca_09195	Ca_09336	Ca_09380	Ca_09756	Ca_10355	Ca_11022	Ca_11475	Ca_11552	Ca_11880	Ca_12202	Ca_12467	Ca_12958	Ca_13043	Ca_13751	Ca_13770	Ca_13886	Ca_14056	Ca_14368	Ca_14457	Ca_14619	Ca_14651	Ca_15378	Ca_15479	Ca_15689	Ca_15828	Ca_16203	Ca_16220	Ca_16232	Ca_16274	Ca_16479	Ca_16652	Ca_16818
OG0000035	Glyma.01G055600	Glyma.01G057800	Glyma.01G065200	Glyma.01G071200	Glyma.01G073700	Glyma.01G073800	Glyma.01G080100	Glyma.01G086100	Glyma.01G125700	Glyma.01G128900	Glyma.01G135100	Glyma.02G112700	Glyma.02G171400	Glyma.03G011900	Glyma.03G012300	Glyma.03G036300	Glyma.03G058900	Glyma.03G059000	Glyma.03G068400	Glyma.03G068500	Glyma.03G098000	Glyma.03G099300	Glyma.04G132800	Glyma.04G182400	Glyma.04G182500	Glyma.04G183200	Glyma.05G066400	Glyma.06G194400	Glyma.06G196500	Glyma.06G198700	Glyma.06G199200	Glyma.06G199300	Glyma.06G207000	Glyma.06G211100	Glyma.06G265300	Glyma.07G157700	Glyma.07G171700	Glyma.07G171800	Glyma.07G174400	Glyma.07G174500	Glyma.07G179100	Glyma.08G277400	Glyma.09G091300	Glyma.09G104300	Glyma.09G108200	Glyma.09G108300	Glyma.09G117700	Glyma.09G122300	Glyma.09G147600
OG0000036	Arahy.06G7FA	Arahy.0VDA6A	Arahy.11MAGF	Arahy.15481Q	Arahy.1A1CKU	Arahy.1MK4T8	Arahy.1Z9P7H	Arahy.2098Y6	Arahy.267J95	Arahy.2N26E1	Arahy.2QI4C9	Arahy.30FFW2	Arahy.347VPH	Arahy.3GD61C	Arahy.4CHZ3Z	Arahy.4U464T	Arahy.5AIG7T	Arahy.5B11Q9	Arahy.5DXI7V	Arahy.5VI8F7	Arahy.5XUJ2N	Arahy.6MVC97	Arahy.6QI0H2	Arahy.6V8Y1E	Arahy.6VL60A	Arahy.716FEW	Arahy.73CRYN	Arahy.76T3Y3	Arahy.7GC7Z1	Arahy.7IR32M	Arahy.7VT6FH	Arahy.85V2S8	Arahy.890HSP	Arahy.8DJ9H5	Arahy.8ZYM5I	Arahy.9021A9	Arahy.9438IN	Arahy.995SXK	Arahy.9T906S	Arahy.9TR7FX	Arahy.9WJA07	Arahy.A185AC	Arahy.A7X4FA	Arahy.AN6HNQ	Arahy.B58E9H	Arahy.BDH6KM	Arahy.BEL8LE	Arahy.CB86MF	Arahy.CB97FM
OG0000037	Ca_03775	Ca_04678	Ca_05664	Ca_09914	Ca_13856	Ca_13898	Ca_13914	Ca_13926	Ca_13927	Ca_13928	Ca_13940	Ca_14216	Ca_14293	Ca_14370	Ca_14436	Ca_14521	Ca_14534	Ca_14719	Ca_14994	Ca_15010	Ca_15193	Ca_15750	Ca_15760	Ca_15785	Ca_15998	Ca_15999	Ca_16216	Ca_16228	Ca_16595	Ca_17262	Ca_17278	Ca_17496	Ca_17800	Ca_17972	Ca_18119	Ca_18221	Ca_18284	Ca_18338	Ca_18350	Ca_18645	Ca_18701	Ca_18769	Ca_18831	Ca_19355	Ca_19414	Ca_19423	Ca_19454	Ca_19519	Ca_19548
OG0000038	AT1G37113	Arahy.02UYDT	Arahy.084XQ4	Arahy.08KM7B	Arahy.0G0PMZ	Arahy.0HP3L6	Arahy.0MZ008	Arahy.0UPE7W	Arahy.0WRQ79	Arahy.0X4P3P	Arahy.1C16DM	Arahy.2IL5PW	Arahy.2YKR01	Arahy.3H53TI	Arahy.48J706	Arahy.490G3U	Arahy.4DTP6U	Arahy.5HP7LK	Arahy.5QR9R2	Arahy.5U9YU1	Arahy.5V1P5H	Arahy.68T2KI	Arahy.6DF6EP	Arahy.783CL0	Arahy.7GE0TY	Arahy.7JYT7P	Arahy.7QA7DM	Arahy.84QBBM	Arahy.88YUGY	Arahy.8C67T4	Arahy.8I1Q9E	Arahy.8K14M7	Arahy.9C3WYD	Arahy.9E57V0	Arahy.9FQ0IP	Arahy.9MWU6M	Arahy.9W4WUG	Arahy.9ZJH4F	Arahy.A3HRU9	Arahy.A3WBL0	Arahy.A42G8U	Arahy.A9STG0	Arahy.AD1LV2	Arahy.APP048	Arahy.AW1PKI	Arahy.BF47B0	Arahy.BXC00F	Arahy.BZ6XIA	Arahy.C07R7G
OG0000039	Arahy.0BBY61	Arahy.0GMA51	Arahy.0P66MH	Arahy.18WZM2	Arahy.1C7C7C	Arahy.1EE52G	Arahy.1LF58G	Arahy.1NS2VQ	Arahy.2KY0KD	Arahy.3F1LCH	Arahy.3GW130	Arahy.3I834E	Arahy.3W6KV0	Arahy.42TTVN	Arahy.4941Z9	Arahy.4IP41C	Arahy.4L1235	Arahy.4MI2CY	Arahy.4Z1GSC	Arahy.56I14A	Arahy.57IE0F	Arahy.5BF7W4	Arahy.5T0RA6	Arahy.5Z22QF	Arahy.68XE9M	Arahy.6S14PK	Arahy.6T86ZR	Arahy.759QJV	Arahy.7F7X1V	Arahy.7SPU8A	Arahy.7WZ62B	Arahy.87FIGM	Arahy.8ID9BZ	Arahy.918T4N	Arahy.9MZ9FS	Arahy.9VDP3G	Arahy.A4H7QR	Arahy.AE59W6	Arahy.ANPN1S	Arahy.BIP73Y	Arahy.BM10ZA	Arahy.C70WAE	Arahy.CEJ3G1	Arahy.CW4JXM	Arahy.DLJ4IN	Arahy.DMKR8B	Arahy.DMMK6Z	Arahy.DV8VVK	Arahy.E0LGU1
OG0000040	AT1G29230	AT1G30270	AT2G25090	AT2G26980	AT2G30360	AT2G34180	AT2G38490	AT3G23000	AT4G14580	AT4G18700	AT4G30960	AT5G01810	AT5G01820	AT5G07070	AT5G10930	AT5G21222	AT5G21326	AT5G25110	AT5G45810	AT5G45820	AT5G57565	AT5G57630	AT5G58380	Arahy.1TF8QR	Arahy.42B8G7	Arahy.50QZS1	Arahy.84D15R	Arahy.9ML3HZ	Arahy.D01KFK	Arahy.EY5MJ2	Arahy.JQ1SFF	Arahy.KL3D23	Arahy.KQQ5DM	Arahy.L0AIUK	Arahy.LMT476	Arahy.M8C26Q	Arahy.N6YX8I	Arahy.R30FAJ	Arahy.RMG3R2	Arahy.T0XBGT	Arahy.TE3LXI	Arahy.VY9V4D	Arahy.XP1WSF	Ca_00401	Ca_00402	Ca_02924	Ca_03272	Ca_03339	Ca_08596
OG0000041	AT1G11608	AT1G11620	AT1G11810	AT1G24800	AT1G24881	AT1G25055	AT1G25141	AT1G25150	AT1G25211	AT1G27490	AT1G31510	AT1G32140	AT1G50470	AT1G54550	AT1G59680	AT1G62270	AT1G65990	AT1G66490	AT1G67450	AT1G67455	AT2G04920	AT2G07140	AT2G11200	AT2G17830	AT2G18780	AT2G24510	AT2G27520	AT2G33655	AT2G38590	AT3G03405	AT3G04250	AT3G08750	AT3G10430	AT3G13680	AT3G13820	AT3G13830	AT3G14030	AT3G16020	AT3G16740	AT3G16820	AT3G16880	AT3G17265	AT3G17270	AT3G17280	AT3G17320	AT3G17400	AT3G17480	AT3G17490	AT3G17500
OG0000042	AT1G19160	AT1G23037	AT1G26510	AT1G26515	AT1G30780	AT1G30790	AT1G30920	AT1G30925	AT1G30930	AT1G31000	AT1G31080	AT1G31090	AT1G31163	AT1G31620	AT1G32420	AT1G32660	AT1G33010	AT1G33020	AT1G43005	AT1G46840	AT1G46912	AT1G46984	AT1G47300	AT1G47340	AT1G47350	AT1G47730	AT1G47765	AT1G47790	AT1G47800	AT1G47810	AT1G48060	AT1G50870	AT1G50880	AT1G52490	AT1G53360	AT1G53370	AT1G53550	AT1G53790	AT1G53815	AT1G55070	AT1G59690	AT1G60370	AT1G61060	AT1G67130	AT1G70380	AT1G70390	AT1G70960	AT1G70970	AT1G71290
OG0000043	Ca_00275	Ca_00631	Ca_01085	Ca_01464	Ca_01532	Ca_01822	Ca_02209	Ca_03772	Ca_04045	Ca_04332	Ca_04510	Ca_04527	Ca_04532	Ca_04888	Ca_04889	Ca_04927	Ca_05302	Ca_05602	Ca_05689	Ca_06259	Ca_06402	Ca_06403	Ca_06447	Ca_06932	Ca_07014	Ca_08088	Ca_08258	Ca_08379	Ca_08405	Ca_09328	Ca_09329	Ca_09746	Ca_10276	Ca_10889	Ca_11092	Ca_11495	Ca_11507	Ca_11678	Ca_12011	Ca_12477	Ca_12900	Ca_12940	Ca_13147	Ca_13218	Ca_13371	Ca_13372	Ca_13857	Ca_13950	Ca_14168
OG0000044	Psat0s1125g0080	Psat0s1270g0040	Psat0s1377g0120	Psat0s1401g0200	Psat0s1818g0040	Psat0s1880g0120	Psat0s1968g0040	Psat0s207g0240	Psat0s2372g0240	Psat0s2938g0080	Psat0s3432g0120	Psat0s3551g0080	Psat0s3719g0040	Psat0s3719g0120	Psat0s415g0120	Psat0s418g0080	Psat0s445g0040	Psat0s471g0360	Psat0s5818g0040	Psat0s699g0160	Psat0ss8330g0360	Psat0ss8330g0400	Psat1g010520	Psat1g052880	Psat1g055920	Psat1g066320	Psat1g107120	Psat1g181560	Psat1g202600	Psat1g213080	Psat2g014600	Psat2g033800	Psat2g041520	Psat2g046280	Psat2g056280	Psat2g072280	Psat2g097080	Psat2g123720	Psat2g146120	Psat2g169000	Psat2g186120	Psat3g035320	Psat3g120760	Psat3g128440	Psat3g133360	Psat3g144520	Psat3g159960	Psat4g037560	Psat4g065560
OG0000045	Arahy.039T1C	Arahy.13BEBU	Arahy.1L2IGB	Arahy.1MD03I	Arahy.1VRJ54	Arahy.1XK2C4	Arahy.1XY5HH	Arahy.2BN883	Arahy.2SML7K	Arahy.39U4PU	Arahy.3K1SXW	Arahy.3VYP2V	Arahy.3Y8UKE	Arahy.4E4YVR	Arahy.5GFX18	Arahy.68WZRL	Arahy.6E461B	Arahy.7P90FF	Arahy.81C096	Arahy.87VPMJ	Arahy.8Z4KH7	Arahy.94K8NM	Arahy.9B7VXF	Arahy.AXN4M2	Arahy.BDV2LV	Arahy.BX8F04	Arahy.D27WQX	Arahy.D6B5XF	Arahy.D88Z08	Arahy.DE69LC	Arahy.DQ4HIT	Arahy.E5VRK2	Arahy.EAB77L	Arahy.F89RUX	Arahy.G6HY24	Arahy.GAJY63	Arahy.GE03Y3	Arahy.H0USGJ	Arahy.H82N3I	Arahy.J32KQH	Arahy.JFA2W2	Arahy.JHAN2I	Arahy.JX1V6X	Arahy.KK8UF0	Arahy.KZ4578	Arahy.LRA7A0	Arahy.M24FW3	Arahy.MSR7RL	Arahy.MU7Y6R
OG0000046	Arahy.XVRB96	Glyma.01G070600	Glyma.01G076400	Glyma.01G084900	Glyma.01G094300	Glyma.01G100700	Glyma.01G117300	Glyma.01G130900	Glyma.02G157400	Glyma.02G162400	Glyma.02G197400	Glyma.03G079900	Glyma.03G082700	Glyma.04G118500	Glyma.04G136800	Glyma.04G140800	Glyma.04G158000	Glyma.05G072900	Glyma.05G089600	Glyma.05G094800	Glyma.06G202700	Glyma.06G211800	Glyma.06G219000	Glyma.06G232700	Glyma.06G235300	Glyma.06G243600	Glyma.06G244600	Glyma.06G274400	Glyma.06G274500	Glyma.07G111200	Glyma.07G119600	Glyma.07G140600	Glyma.07G145000	Glyma.07G145100	Glyma.07G166100	Glyma.07G168400	Glyma.07G173200	Glyma.08G248600	Glyma.08G262100	Glyma.08G289400	Glyma.09G079200	Glyma.09G081300	Glyma.09G091500	Glyma.09G096400	Glyma.09G115500	Glyma.09G150600	Glyma.09G150700	Glyma.09G150900	Glyma.09G151100
OG0000047	AT1G59675	Arahy.01135Y	Arahy.09C040	Arahy.0ZUA96	Arahy.1H6I1Z	Arahy.1HHJ34	Arahy.1I50BY	Arahy.1KF5C4	Arahy.1U25UQ	Arahy.2P5CMY	Arahy.3DI1IF	Arahy.3DY4JU	Arahy.3QCW2V	Arahy.3QD0EH	Arahy.3T22QF	Arahy.49KH4I	Arahy.49QM6M	Arahy.4I2C1H	Arahy.59LQY5	Arahy.5LL8V1	Arahy.5S93BF	Arahy.5W8AG1	Arahy.68D2LB	Arahy.6LM7DE	Arahy.6ZWR36	Arahy.75AQVE	Arahy.7LAG9G	Arahy.89SXXG	Arahy.8CD6MN	Arahy.8FUA72	Arahy.9VBQ1R	Arahy.9X7J17	Arahy.A0TG2R	Arahy.AE1TV9	Arahy.AE3Y24	Arahy.AEIW8D	Arahy.BHC38K	Arahy.BNH673	Arahy.BNL1QY	Arahy.BWAS14	Arahy.C2RQ35	Arahy.C63SCF	Arahy.CQJ8WU	Arahy.DL5BZL	Arahy.DM7YDZ	Arahy.E24BV5	Arahy.EFML97	Arahy.EN877E	Arahy.F2V67K
OG0000048	Ca_02046	Ca_02047	Ca_03960	Ca_05545	Ca_06850	Ca_09880	Ca_10119	Ca_10269	Ca_10270	Ca_10564	Ca_11129	Ca_11186	Ca_11195	Ca_11677	Ca_12877	Ca_13784	Ca_13788	Ca_13892	Ca_14174	Ca_14175	Ca_14220	Ca_14443	Ca_14641	Ca_14715	Ca_15212	Ca_15906	Ca_16246	Ca_16574	Ca_17421	Ca_17423	Ca_17577	Ca_17927	Ca_17999	Ca_18100	Ca_18255	Ca_18475	Ca_18476	Ca_18702	Ca_18808	Ca_19113	Ca_19282	Ca_19900	Ca_19924	Ca_20198	Ca_20737	Ca_20896	Ca_21115	Ca_21385	Ca_21533
OG0000049	Psat0s1325g0120	Psat0s1325g0160	Psat0s1644g0040	Psat0s2169g0040	Psat0s2990g0040	Psat0s3086g0040	Psat0s3218g0080	Psat0s3218g0120	Psat0s4355g0040	Psat0s470g0120	Psat0s54g0240	Psat0s571g0120	Psat0ss2585g0160	Psat1g019000	Psat1g050480	Psat1g057360	Psat1g072120	Psat1g089680	Psat1g109080	Psat1g125320	Psat1g145200	Psat1g180000	Psat1g203800	Psat1g208840	Psat2g026720	Psat2g075000	Psat2g077240	Psat2g124200	Psat2g124240	Psat2g145120	Psat2g149680	Psat2g158240	Psat2g169120	Psat2g184080	Psat3g086720	Psat3g091320	Psat3g150520	Psat3g177360	Psat3g195520	Psat3g206600	Psat4g042760	Psat4g056080	Psat4g063600	Psat4g063720	Psat4g070840	Psat4g076240	Psat4g086440	Psat4g087960	Psat4g098600
OG0000050	Ca_01681	Ca_14504	Glyma.01G041900	Glyma.01G060100	Glyma.01G065300	Glyma.01G071100	Glyma.01G086300	Glyma.01G126400	Glyma.02G158800	Glyma.02G161500	Glyma.02G163500	Glyma.02G173500	Glyma.02G178600	Glyma.02G182000	Glyma.02G190300	Glyma.02G199200	Glyma.03G035000	Glyma.03G056600	Glyma.03G081000	Glyma.03G083300	Glyma.03G094900	Glyma.03G106800	Glyma.03G112200	Glyma.03G121900	Glyma.04G114500	Glyma.04G115200	Glyma.04G116400	Glyma.04G120100	Glyma.04G147400	Glyma.04G181700	Glyma.05G065400	Glyma.05G078700	Glyma.05G078800	Glyma.05G084800	Glyma.05G084900	Glyma.05G093500	Glyma.06G244400	Glyma.06G267800	Glyma.06G267900	Glyma.07G123700	Glyma.07G175100	Glyma.07G214000	Glyma.07G223800	Glyma.08G244100	Glyma.08G244200	Glyma.08G253400	Glyma.08G265100	Glyma.08G267300	Glyma.08G273900
OG0000051	Arahy.0CX4QV	Arahy.0M2688	Arahy.0MQ017	Arahy.15UQUL	Arahy.1AIF95	Arahy.1D0S3C	Arahy.1ITW6E	Arahy.1R0Z8W	Arahy.1RR64K	Arahy.2BJN72	Arahy.2G67SJ	Arahy.37EJMB	Arahy.5V22GC	Arahy.651TP1	Arahy.6C6AUX	Arahy.6FF2PJ	Arahy.6J4DYL	Arahy.71X2P3	Arahy.73CAJP	Arahy.76W0RT	Arahy.79KKU0	Arahy.7W1534	Arahy.8T51UP	Arahy.8Z7NFT	Arahy.95HH0Z	Arahy.9G7T4L	Arahy.9JJT3D	Arahy.AVDH9E	Arahy.B1PDNR	Arahy.B7HK16	Arahy.B8NNX6	Arahy.B9K5FP	Arahy.B9ME0N	Arahy.BA7PES	Arahy.BP5JUM	Arahy.C5EP31	Arahy.C81Z5R	Arahy.CUT8ZW	Arahy.CXGB9H	Arahy.DKP7XF	Arahy.E7UB37	Arahy.ET212F	Arahy.EZBA4V	Arahy.F506ZQ	Arahy.F6PW0N	Arahy.FM3V74	Arahy.G3MSJN	Arahy.GBRU05	Arahy.GF2Q34
OG0000052	Arahy.NM6PKW	Psat0s128g0080	Psat0s1357g0040	Psat0s1389g0040	Psat0s1717g0040	Psat0s1763g0120	Psat0s183g0040	Psat0s234g0040	Psat0s2957g0080	Psat0s3652g0080	Psat0s3652g0120	Psat0s4608g0040	Psat0s5135g0040	Psat0s595g0080	Psat0s700g0040	Psat0s7496g0040	Psat0s875g0080	Psat1g007240	Psat1g008680	Psat1g012520	Psat1g033680	Psat1g042480	Psat1g080800	Psat1g127960	Psat1g185560	Psat1g196360	Psat1g210320	Psat1g220680	Psat2g012120	Psat2g027320	Psat2g089560	Psat2g100080	Psat2g109240	Psat2g146520	Psat2g156120	Psat2g163160	Psat2g167600	Psat2g176280	Psat3g003720	Psat3g005920	Psat3g015600	Psat3g039800	Psat3g052920	Psat3g081720	Psat3g081760	Psat3g089000	Psat3g090240	Psat3g090920	Psat3g134520
OG0000053	Arahy.0JYX7I	Arahy.0PVT6F	Arahy.15H21N	Arahy.1DE133	Arahy.25Q9K5	Arahy.2HN52Q	Arahy.2J5XBN	Arahy.340SK8	Arahy.3CSG3S	Arahy.3TW696	Arahy.43GWVV	Arahy.4DFD6I	Arahy.51RKDV	Arahy.5EY6YU	Arahy.5K0HVE	Arahy.5NP45Y	Arahy.66YT0I	Arahy.6CK8Q4	Arahy.6ER1M6	Arahy.73AA2K	Arahy.75FHVJ	Arahy.7657UC	Arahy.777P8W	Arahy.77RH3X	Arahy.7H5P9N	Arahy.7S97YI	Arahy.7T3716	Arahy.7ZF7Q1	Arahy.83LA0K	Arahy.8HLD5E	Arahy.8LIU0E	Arahy.9CB462	Arahy.A30FPN	Arahy.AL4TLG	Arahy.AXS2A6	Arahy.B6JPF5	Arahy.B8AUE4	Arahy.C255DP	Arahy.CA6E74	Arahy.CUPK9N	Arahy.D7YV7C	Arahy.DLTR3L	Arahy.DN45ZN	Arahy.E8QTMY	Arahy.EPWJ6L	Arahy.F1CME2	Arahy.FXRP5B	Arahy.G3725Q	Arahy.G9PN1T
OG0000054	AT1G43260	Arahy.03R32A	Arahy.0AC5Q4	Arahy.0IEE1K	Arahy.0W09N8	Arahy.0X5JTE	Arahy.13TSAR	Arahy.16ZRNZ	Arahy.1PU8D0	Arahy.1ZWJ3Y	Arahy.20I9R0	Arahy.2680JD	Arahy.2SE7CV	Arahy.44RTSF	Arahy.477IEJ	Arahy.4B1RJU	Arahy.4C37GW	Arahy.4ZUM9H	Arahy.51H6CR	Arahy.5QD5XL	Arahy.6NGR0N	Arahy.6PWT4Q	Arahy.72P1NW	Arahy.75BR87	Arahy.7UAG87	Arahy.7W4E1F	Arahy.80ADNA	Arahy.82GJ1L	Arahy.85DE5B	Arahy.8A1SVZ	Arahy.8Q4U7J	Arahy.97HAW6	Arahy.AC2352	Arahy.AUQM2V	Arahy.AWKG3D	Arahy.B9FBMA	Arahy.BXJC91	Arahy.CKU6LG	Arahy.D0KCTJ	Arahy.D5GIT7	Arahy.E6QW8T	Arahy.EM9SEC	Arahy.EMFN8V	Arahy.F47PV3	Arahy.FC43NI	Arahy.G1WUXH	Arahy.G3BTFR	Arahy.G3D899	Arahy.GF7YVA
OG0000055	AT4G08267	Arahy.0KMR65	Arahy.0Q1TIA	Arahy.0QS93M	Arahy.109VKY	Arahy.1V5VYE	Arahy.1ZD0QJ	Arahy.27VNL1	Arahy.3H2HJM	Arahy.3QU9ND	Arahy.3WS4HL	Arahy.47Q9LE	Arahy.4F1AUH	Arahy.4MX4DZ	Arahy.53TY2Q	Arahy.5A2PFR	Arahy.606XR0	Arahy.6081KE	Arahy.6S3IJG	Arahy.816RZA	Arahy.8342L8	Arahy.8AA0HP	Arahy.8CF1SB	Arahy.956LMD	Arahy.9R3R3W	Arahy.A6B611	Arahy.A927LK	Arahy.APYA1M	Arahy.AS3ZE6	Arahy.B0DQ39	Arahy.B2J3A8	Arahy.BC657Y	Arahy.BQ7RF0	Arahy.C47HWS	Arahy.C94D80	Arahy.C98XNZ	Arahy.CHR5JU	Arahy.D8XAR5	Arahy.DY6DE5	Arahy.E0PMC5	Arahy.E5DIFE	Arahy.E8S7KI	Arahy.ECVU4F	Arahy.F23DGP	Arahy.G9L240	Arahy.GA19A6	Arahy.GA8L3T	Arahy.H5WM6F	Arahy.HDEZ1X
OG0000056	Arahy.0849LN	Arahy.0P3JKK	Arahy.0TXC5G	Arahy.17ULPW	Arahy.26DKG9	Arahy.2BRI9I	Arahy.2C4LEC	Arahy.2E8KDE	Arahy.2HT9JK	Arahy.3AVD3Y	Arahy.3EF7VH	Arahy.3ZJT66	Arahy.4N1U6C	Arahy.4QZ60M	Arahy.5QQS73	Arahy.68ELK6	Arahy.6A06L9	Arahy.6C95L7	Arahy.7S52CL	Arahy.7SBK3M	Arahy.80VN3I	Arahy.86GCE0	Arahy.8UC82Y	Arahy.90MGLP	Arahy.94SGCI	Arahy.A09E82	Arahy.AEUC3K	Arahy.AQDJ4U	Arahy.AVCT7K	Arahy.AX8PD7	Arahy.B1FY5C	Arahy.B25E78	Arahy.BD4VBM	Arahy.BF0N1D	Arahy.BY7CNM	Arahy.C107MZ	Arahy.C3G94V	Arahy.DCM3B8	Arahy.DHX2B9	Arahy.DK0AJU	Arahy.E91TJ2	Arahy.E9F4WI	Arahy.EPN60A	Arahy.ERWS99	Arahy.ESS5JX	Arahy.EV27CB	Arahy.G0MZ03	Arahy.H2QHJS	Arahy.H4IXYG
OG0000057	Arahy.07JMFK	Arahy.0TC4I5	Arahy.0V3Z6Z	Arahy.10AJ2C	Arahy.133A0L	Arahy.1EEF16	Arahy.1P7EYR	Arahy.1SVG46	Arahy.1X551C	Arahy.3FG8R0	Arahy.3SVP7J	Arahy.438J26	Arahy.4S6WCP	Arahy.4VGV06	Arahy.5M50VG	Arahy.6H6AZY	Arahy.6MVT6F	Arahy.7NC0N8	Arahy.7YM7CP	Arahy.836CM9	Arahy.8FM2BX	Arahy.8MY96V	Arahy.9B4F3D	Arahy.9HE0E6	Arahy.9Q1YWA	Arahy.A01VY9	Arahy.A382A4	Arahy.A8PSST	Arahy.BP7PRS	Arahy.BQE1FM	Arahy.CAL569	Arahy.CI579B	Arahy.CNJ4ZE	Arahy.CYW0VI	Arahy.D5KN8T	Arahy.EK52IV	Arahy.EU49EH	Arahy.F6FK5R	Arahy.FDM1ML	Arahy.FJSM0P	Arahy.G7TA5F	Arahy.G7U5LV	Arahy.G8APIV	Arahy.GY40AV	Arahy.HCCV5J	Arahy.HJ1D03	Arahy.HSXL4H	Arahy.I0LPD8	Arahy.I6EX7J
OG0000058	AT3G07500	Arahy.094T1L	Arahy.0VAI8Y	Arahy.0W7QV4	Arahy.0Z3BG5	Arahy.1078FM	Arahy.141HC3	Arahy.1A3H86	Arahy.29S8ZW	Arahy.2TD7Y8	Arahy.30KSCZ	Arahy.3JTY54	Arahy.4PCZ6C	Arahy.569WPH	Arahy.5URV0Y	Arahy.6VCI71	Arahy.710GGN	Arahy.74XWUR	Arahy.7L4V6Q	Arahy.7M8RAR	Arahy.7VU8T8	Arahy.81PI7Z	Arahy.8317D2	Arahy.8AK8G3	Arahy.8ISJ9F	Arahy.900BQ2	Arahy.96E2N1	Arahy.A61NJM	Arahy.AI9FJE	Arahy.AIQJ4T	Arahy.B1LYNA	Arahy.BQ3TTJ	Arahy.C3B8AU	Arahy.C42JP5	Arahy.CLK22A	Arahy.CU1977	Arahy.D3CBRA	Arahy.D82R4K	Arahy.DTEC7J	Arahy.DXWX6S	Arahy.EE0U40	Arahy.F3EUUB	Arahy.FL1DZV	Arahy.FPM2TZ	Arahy.FPY4AL	Arahy.G430HL	Arahy.G8EG78	Arahy.H2UDWM	Arahy.HWR5S2
OG0000059	Psat0s1538g0040	Psat0s1858g0120	Psat0s2162g0040	Psat0s2171g0040	Psat0s2235g0120	Psat0s2597g0280	Psat0s3319g0040	Psat0s97g0120	Psat0ss6702g0040	Psat1g024200	Psat1g030960	Psat1g055800	Psat1g090120	Psat1g090160	Psat1g095200	Psat1g106040	Psat1g129640	Psat1g130880	Psat1g133160	Psat1g135720	Psat1g136000	Psat1g139320	Psat1g156520	Psat1g157840	Psat1g166600	Psat1g196840	Psat1g203280	Psat2g002400	Psat2g006360	Psat2g013560	Psat2g050800	Psat2g060840	Psat2g068200	Psat2g086640	Psat2g119680	Psat2g120600	Psat2g121800	Psat2g138040	Psat2g148480	Psat2g162840	Psat2g181160	Psat3g006520	Psat3g033960	Psat3g038480	Psat3g042680	Psat3g048720	Psat3g050720	Psat3g075120	Psat3g150920
OG0000060	Ca_13911	Ca_13937	Ca_13987	Ca_15784	Ca_15907	Ca_15981	Ca_16009	Ca_16509	Ca_18300	Ca_18321	Ca_18815	Ca_19314	Ca_19542	Ca_19841	Ca_19940	Ca_20000	Ca_20171	Ca_20176	Ca_21275	Ca_21502	Ca_21598	Ca_21845	Ca_22160	Ca_22244	Ca_22345	Ca_22459	Ca_22540	Ca_22639	Ca_22840	Ca_22906	Ca_23191	Ca_23197	Ca_23415	Ca_23442	Ca_23594	Ca_23634	Ca_23793	Ca_23880	Ca_24002	Ca_24003	Ca_24239	Ca_24442	Ca_24443	Ca_24576	Ca_24584	Ca_24585	Ca_24597	Ca_24624	Ca_24749
OG0000061	Arahy.0YX0HY	Arahy.11NDWB	Arahy.149J3Q	Arahy.1946JS	Arahy.25SX99	Arahy.2MX9ZA	Arahy.2VZD5E	Arahy.38X4X9	Arahy.40G4BY	Arahy.44DU1P	Arahy.5FF54X	Arahy.5JZS11	Arahy.63RSI8	Arahy.79CW7N	Arahy.7BCB5W	Arahy.7PY9BB	Arahy.86DBXL	Arahy.8B2XMN	Arahy.98YV0Z	Arahy.9SYD15	Arahy.A201KZ	Arahy.A3LX9V	Arahy.A51FKA	Arahy.AI0CIG	Arahy.AK0KUT	Arahy.AQGW7I	Arahy.B150XK	Arahy.B1F77T	Arahy.B2DXFT	Arahy.BAV2IM	Arahy.BZDA7C	Arahy.CBXN4R	Arahy.CX2Z36	Arahy.D2B8S0	Arahy.DLY6VI	Arahy.EEB3TB	Arahy.EF08PY	Arahy.G0L26N	Arahy.HG69XK	Arahy.I0QCZB	Arahy.I17GTU	Arahy.I5S7MY	Arahy.I8F4ER	Arahy.JM220Q	Arahy.JQ9TK2	Arahy.JU75EK	Arahy.K6FYE9	Arahy.KG5B0T	Arahy.KLZD9S
OG0000062	Arahy.0ANF44	Arahy.19YNSD	Arahy.2979XY	Arahy.2LHH4S	Arahy.3H6S3N	Arahy.3PT01R	Arahy.3ZV2S8	Arahy.4RWF0R	Arahy.4UUC0T	Arahy.51PK07	Arahy.53YT9H	Arahy.5CW0BB	Arahy.5QE93T	Arahy.67FW6N	Arahy.6LX226	Arahy.71RSBG	Arahy.75SNAB	Arahy.8FIZ44	Arahy.A08HUI	Arahy.AI6GY4	Arahy.AM831F	Arahy.AR124N	Arahy.AW8W0L	Arahy.BDZM30	Arahy.BEYW9S	Arahy.C1QRM6	Arahy.C5PCA3	Arahy.CA20Z4	Arahy.CJ5V6B	Arahy.CJNV16	Arahy.CLYK6S	Arahy.CRAG8W	Arahy.CW6592	Arahy.D2L0NL	Arahy.D4H30K	Arahy.D65UKF	Arahy.E0JHAB	Arahy.FJN8XB	Arahy.G22DLJ	Arahy.GC2KXI	Arahy.GP51Y0	Arahy.HEBN5N	Arahy.HWS85F	Arahy.I09BNC	Arahy.IC8REL	Arahy.ID7CKM	Arahy.IND9HI	Arahy.J0IX8R	Arahy.J2UAAC
OG0000063	Psat0s1745g0040	Psat0s19g0040	Psat0s2394g0160	Psat0s2699g0080	Psat0s3130g0040	Psat0s3569g0040	Psat0s3663g0080	Psat0s3916g0120	Psat0s4564g0040	Psat0s578g0080	Psat0s70g0040	Psat1g010720	Psat1g032560	Psat1g038840	Psat1g096400	Psat1g137400	Psat1g143280	Psat1g145960	Psat1g159240	Psat1g170440	Psat1g175440	Psat2g012560	Psat2g053800	Psat2g075160	Psat2g079960	Psat2g101880	Psat2g103960	Psat2g105080	Psat2g135400	Psat2g135440	Psat2g155000	Psat2g177480	Psat3g014600	Psat3g029880	Psat3g064840	Psat3g083840	Psat3g103200	Psat3g114960	Psat3g166000	Psat4g001120	Psat4g052840	Psat4g107520	Psat4g108200	Psat4g112800	Psat4g112840	Psat4g116720	Psat4g130440	Psat4g145520	Psat4g215720
OG0000064	Glyma.03G092000	Glyma.06G293100	Psat0s1551g0040	Psat0s2105g0200	Psat0s2126g0120	Psat0s2299g0040	Psat0s302g0040	Psat0s4192g0040	Psat1g039720	Psat1g043960	Psat1g044840	Psat1g128120	Psat1g130080	Psat1g138400	Psat1g140120	Psat1g140160	Psat1g170400	Psat1g175920	Psat1g177560	Psat1g186320	Psat1g189000	Psat1g193520	Psat1g200760	Psat2g010200	Psat2g061640	Psat2g070200	Psat2g070240	Psat2g077600	Psat2g123360	Psat2g131560	Psat2g148120	Psat2g165280	Psat2g178880	Psat3g018440	Psat3g049000	Psat3g068440	Psat3g076160	Psat3g108240	Psat3g180800	Psat3g188880	Psat4g015600	Psat4g024800	Psat4g028840	Psat4g035040	Psat4g083440	Psat4g129000	Psat4g129840	Psat4g148080	Psat4g160320
OG0000065	Ca_01907	Ca_11459	Ca_11785	Ca_12984	Ca_13810	Ca_14442	Ca_15213	Ca_15703	Ca_17078	Ca_17337	Ca_17559	Ca_18120	Ca_18269	Ca_18302	Ca_18334	Ca_18526	Ca_19117	Ca_19279	Ca_19505	Ca_19800	Ca_19840	Ca_20496	Ca_20540	Ca_20877	Ca_21032	Ca_21278	Ca_21374	Ca_21635	Ca_21642	Ca_21643	Ca_21899	Ca_22088	Ca_23067	Ca_23380	Ca_23441	Ca_23457	Ca_23507	Ca_23680	Ca_23821	Ca_23855	Ca_24044	Ca_24106	Ca_24146	Ca_24208	Ca_24340	Ca_24341	Ca_24368	Ca_24387	Ca_24390
OG0000066	Glyma.01G061600	Glyma.01G065700	Glyma.01G077500	Glyma.01G086200	Glyma.01G093300	Glyma.01G140400	Glyma.02G102100	Glyma.02G131000	Glyma.02G165100	Glyma.02G165200	Glyma.02G191700	Glyma.02G200800	Glyma.03G188200	Glyma.04G117700	Glyma.04G129600	Glyma.04G130600	Glyma.04G130700	Glyma.04G131000	Glyma.04G183000	Glyma.04G195000	Glyma.05G098900	Glyma.05G104700	Glyma.05G111100	Glyma.05G115300	Glyma.05G167400	Glyma.06G215800	Glyma.06G222300	Glyma.06G268900	Glyma.06G313100	Glyma.07G120000	Glyma.07G166200	Glyma.07G170300	Glyma.08G234000	Glyma.08G234800	Glyma.08G280200	Glyma.09G084000	Glyma.09G084400	Glyma.09G105400	Glyma.09G182900	Glyma.10G082200	Glyma.10G102600	Glyma.10G104400	Glyma.10G105000	Glyma.10G107600	Glyma.10G128500	Glyma.10G164900	Glyma.10G213700	Glyma.11G172100	Glyma.12G147100
OG0000067	Glyma.20G069400	Psat0s1575g0040	Psat0s1614g0040	Psat0s2155g0080	Psat0s2277g0280	Psat0s2452g0120	Psat0s2612g0040	Psat0s2948g0040	Psat0s337g0120	Psat0s3426g0080	Psat0s3829g0120	Psat0s4081g0120	Psat0s4848g0040	Psat0s6177g0040	Psat0s6177g0080	Psat0s6177g0120	Psat0ss28572g0080	Psat1g068720	Psat1g088800	Psat1g104840	Psat1g105600	Psat1g135960	Psat2g039560	Psat2g039600	Psat2g045200	Psat2g054240	Psat2g074800	Psat2g084360	Psat2g104400	Psat2g104440	Psat2g108680	Psat2g160400	Psat3g008400	Psat3g040920	Psat3g076520	Psat3g084240	Psat3g085680	Psat3g085720	Psat3g133480	Psat3g161680	Psat3g204640	Psat4g075520	Psat4g090440	Psat4g090480	Psat4g096920	Psat4g109160	Psat4g114760	Psat4g118440	Psat4g118480
OG0000068	Arahy.041DUX	Arahy.0K28D6	Arahy.0RE8KM	Arahy.1HI6ZS	Arahy.1V06X0	Arahy.26QD8Z	Arahy.3HTQ3T	Arahy.3UD37C	Arahy.48YU4F	Arahy.4P6X72	Arahy.4TZ6YN	Arahy.5H4VUK	Arahy.62GM27	Arahy.6M26EG	Arahy.6V4S4C	Arahy.7FVP1P	Arahy.7GTF1H	Arahy.81QLLK	Arahy.84DVDZ	Arahy.86H9IP	Arahy.90WA6W	Arahy.93GDLS	Arahy.98B8P3	Arahy.99XT8V	Arahy.9L5M4Y	Arahy.9SQ076	Arahy.A0DME6	Arahy.A80E9C	Arahy.AECE52	Arahy.AG5AVV	Arahy.BH8IDE	Arahy.CR0MC9	Arahy.EB1GQ4	Arahy.F05QJ0	Arahy.FK9547	Arahy.FN5JDS	Arahy.FNZK40	Arahy.FU3IY7	Arahy.G041WC	Arahy.H7EX5A	Arahy.HGRY1C	Arahy.I16A36	Arahy.IYZ7YC	Arahy.JYE41Q	Arahy.KK7SYW	Arahy.KY1L9X	Arahy.L0BZNI	Arahy.L32MA5	Arahy.L4GJS9
OG0000069	Psat0s1018g0200	Psat0s1428g0080	Psat0s1478g0080	Psat0s1719g0040	Psat0s1884g0040	Psat0s2176g0040	Psat0s283g0080	Psat0s3329g0120	Psat0s445g0120	Psat0s4667g0080	Psat0s5215g0040	Psat0s911g0240	Psat0ss9363g0040	Psat1g023200	Psat1g038680	Psat1g045520	Psat1g125880	Psat1g128280	Psat1g158840	Psat1g165320	Psat2g022000	Psat2g030480	Psat2g053840	Psat2g176080	Psat3g006960	Psat3g019480	Psat3g025760	Psat3g059520	Psat3g084520	Psat3g103560	Psat3g120160	Psat3g126720	Psat3g149720	Psat3g159600	Psat3g164160	Psat3g164200	Psat3g168720	Psat3g179040	Psat3g181520	Psat3g199240	Psat4g013120	Psat4g018720	Psat4g035480	Psat4g050840	Psat4g057360	Psat4g091160	Psat4g108440	Psat4g124960	Psat4g131040
OG0000070	Ca_01806	Ca_06215	Ca_06322	Ca_06366	Ca_06381	Ca_06514	Ca_06854	Ca_07053	Ca_08413	Ca_08584	Ca_10148	Ca_10882	Ca_11567	Ca_11963	Ca_12868	Ca_13570	Ca_13605	Ca_13977	Ca_15003	Ca_15180	Ca_15930	Ca_16378	Ca_16530	Ca_17018	Ca_17143	Ca_17640	Ca_17694	Ca_17739	Ca_17749	Ca_18962	Ca_19058	Ca_19404	Ca_19609	Ca_20042	Ca_20051	Ca_20984	Ca_21141	Ca_21281	Ca_21294	Ca_21351	Ca_21929	Ca_21942	Ca_21960	Ca_22144	Ca_22335	Ca_22366	Ca_23145	Ca_23312	Ca_23505
OG0000071	Arahy.06T4QA	Arahy.082PYS	Arahy.237GY1	Arahy.3N5ITW	Arahy.3V8RSY	Arahy.57KEBM	Arahy.8IZ54I	Arahy.A0NDKG	Arahy.A0WXBW	Arahy.A4H8M4	Arahy.AEU5RD	Arahy.AF3YLM	Arahy.BRFB8I	Arahy.C8YFE9	Arahy.D84CI6	Arahy.F2XVK1	Arahy.F6Z6ZJ	Arahy.IKG909	Arahy.IYR592	Arahy.M38SQY	Arahy.N64S41	Arahy.PG6D45	Arahy.QG8K35	Arahy.SEU0EN	Arahy.TL9E5R	Arahy.VPW2G6	Arahy.WA1FX5	Ca_02055	Ca_02056	Ca_02090	Ca_13863	Ca_13864	Ca_13868	Ca_13871	Glyma.01G179400	Glyma.01G179500	Glyma.01G179600	Glyma.01G179700	Glyma.02G298700	Glyma.02G298800	Glyma.07G159800	Glyma.07G160700	Glyma.07G267000	Glyma.07G267100	Glyma.08G326900	Glyma.08G327100	Glyma.08G327200	Glyma.08G327300	Glyma.09G279100
OG0000072	Ca_03634	Ca_07197	Ca_08925	Ca_10553	Ca_10954	Ca_11149	Ca_11673	Ca_11674	Ca_11953	Ca_12365	Ca_13550	Ca_13551	Ca_13555	Ca_13963	Ca_14528	Ca_14666	Ca_14667	Ca_14842	Ca_15194	Ca_15439	Ca_15462	Ca_15482	Ca_15726	Ca_15799	Ca_15937	Ca_15940	Ca_16214	Ca_16404	Ca_16594	Ca_16681	Ca_16722	Ca_17015	Ca_18233	Ca_18256	Ca_18496	Ca_18837	Ca_18850	Ca_19410	Ca_19558	Ca_19708	Ca_19709	Ca_19897	Ca_19898	Ca_20308	Ca_20402	Ca_21140	Ca_21410	Ca_21421	Ca_21595
OG0000073	AT1G29080	AT1G29090	AT1G29110	AT2G27420	AT2G34080	AT3G49340	AT5G45890	Arahy.6D8LM1	Arahy.7E0I1U	Arahy.8FN90V	Arahy.A8GULN	Arahy.AFU82X	Arahy.CA5Y57	Arahy.G1K9TP	Arahy.GS3Z0S	Arahy.H9FKKT	Arahy.I2MC74	Arahy.J2EJNX	Arahy.JM7F0T	Arahy.JV6CK5	Arahy.MKN50B	Arahy.PJ5GMF	Arahy.W9N7XY	Arahy.ZJL2S0	Arahy.ZWD0Q2	Arahy.ZZF2CC	Ca_00384	Ca_06986	Ca_12911	Ca_16328	Ca_16330	Ca_17491	Ca_19864	Ca_19867	Ca_19868	Glyma.06G272800	Glyma.06G272900	Glyma.06G273400	Glyma.06G273600	Glyma.06G273700	Glyma.06G275100	Glyma.06G275300	Glyma.06G278000	Glyma.06G278200	Glyma.06G279100	Glyma.06G279200	Glyma.06G279900	Glyma.06G280100	Glyma.06G280900
OG0000074	AT3G10400	Arahy.M0CEE4	Ca_25010	Glyma.06G313200	Psat0s10619g0040	Psat0s10712g0040	Psat0s11115g0040	Psat0s12289g0040	Psat0s12861g0040	Psat0s12985g0040	Psat0s13123g0040	Psat0s1397g0040	Psat0s1397g0080	Psat0s1397g0120	Psat0s1397g0160	Psat0s1397g0200	Psat0s3975g0040	Psat0s3975g0080	Psat0s4172g0040	Psat0s4205g0040	Psat0s4205g0120	Psat0s4296g0080	Psat0s4296g0120	Psat0s5383g0040	Psat0s5383g0080	Psat0s5487g0040	Psat0s5564g0040	Psat0s5661g0040	Psat0s5826g0040	Psat0s5888g0040	Psat0s6221g0040	Psat0s6588g0040	Psat0s6878g0040	Psat0s7345g0040	Psat0s7418g0040	Psat0s7804g0040	Psat0s7999g0040	Psat0s8147g0040	Psat0s9155g0040	Psat4g130920	Psat4g134240	Psat4g134320	Psat4g154440	Psat4g154480	Psat4g168880	Psat4g168920	Psat4g169880	Psat4g169920	Psat4g170320
OG0000075	Arahy.0E3QWF	Arahy.0SIM4H	Arahy.11NDG0	Arahy.18WZIV	Arahy.19G1TH	Arahy.1X530R	Arahy.2DB70H	Arahy.2IU5IN	Arahy.2U62FS	Arahy.33R3MR	Arahy.36ZJIB	Arahy.3JX2I6	Arahy.40UDPE	Arahy.481FMC	Arahy.521VL4	Arahy.54XB95	Arahy.5RWV2W	Arahy.6U7VQG	Arahy.8J8DAZ	Arahy.8R9H6F	Arahy.8UD0T6	Arahy.8VM6NG	Arahy.9DML6S	Arahy.A988JE	Arahy.AFNT1S	Arahy.AJ0GPW	Arahy.B21KL8	Arahy.BDM5B3	Arahy.BHW5G9	Arahy.BSJS1T	Arahy.CFID6P	Arahy.CIC8LF	Arahy.CZT6DU	Arahy.D5SYT8	Arahy.D8EMDP	Arahy.DBF1B4	Arahy.EPMR0G	Arahy.FH4NXK	Arahy.FKF8NN	Arahy.G1FX5D	Arahy.G5SCHJ	Arahy.G9S7AV	Arahy.GB31PP	Arahy.GEUR3Z	Arahy.GI2RKG	Arahy.H67YCB	Arahy.HC104Q	Arahy.HTKL5C	Arahy.I3CTXH
OG0000076	Glyma.11G065600	Glyma.18G149400	Glyma.19G107600	Psat0s127g0080	Psat0s2197g0120	Psat0s2417g0160	Psat0s3248g0080	Psat0s330g0080	Psat0s3478g0040	Psat0s6388g0040	Psat1g005760	Psat1g041200	Psat1g047720	Psat1g052920	Psat1g070920	Psat1g146760	Psat2g013160	Psat2g031280	Psat2g043800	Psat2g061560	Psat2g097880	Psat2g109440	Psat2g116960	Psat2g125880	Psat2g148280	Psat2g151000	Psat2g174320	Psat2g175040	Psat2g176600	Psat2g187120	Psat2g189720	Psat2g189800	Psat3g066440	Psat3g080880	Psat3g113520	Psat3g119480	Psat3g128720	Psat3g164440	Psat4g035720	Psat4g085600	Psat5g000560	Psat5g006320	Psat5g034040	Psat5g041360	Psat5g041600	Psat5g101000	Psat5g107560	Psat5g197320	Psat5g203920
OG0000077	Glyma.13G012400	Glyma.13G013200	Glyma.13G013300	Glyma.13G013400	Glyma.13G014000	Glyma.13G014300	Glyma.13G014400	Glyma.13G014500	Glyma.13G014800	Glyma.13G014900	Glyma.13G015000	Glyma.13G015100	Glyma.13G015200	Glyma.13G015300	Glyma.13G015500	Glyma.13G015700	Glyma.13G015800	Glyma.13G015900	Glyma.13G016000	Glyma.13G016200	Glyma.13G016400	Glyma.13G016500	Glyma.13G016600	Glyma.13G016800	Glyma.13G016900	Glyma.13G017000	Glyma.13G017100	Glyma.13G017200	Glyma.13G017400	Glyma.13G017500	Glyma.13G017600	Glyma.13G017700	Glyma.13G017800	Glyma.13G017900	Glyma.13G018000	Glyma.13G018200	Glyma.13G018300	Glyma.13G018400	Glyma.13G018500	Glyma.13G018600	Glyma.13G018700	Glyma.13G018800	Glyma.13G018900	Glyma.13G019000	Glyma.13G019100	Glyma.13G019200	Glyma.13G019300	Glyma.13G019400	Glyma.13G019600
OG0000078	Psat0s1006g0040	Psat0s1333g0040	Psat0s1925g0120	Psat0s21g0040	Psat0s2885g0120	Psat0s440g0040	Psat0s4946g0040	Psat0s946g0040	Psat0ss2325g0040	Psat1g001320	Psat1g037600	Psat1g043200	Psat1g055200	Psat1g121720	Psat1g180320	Psat1g189400	Psat1g198880	Psat2g045360	Psat2g056320	Psat2g115040	Psat2g115080	Psat2g134560	Psat3g041960	Psat3g098840	Psat3g104000	Psat3g163520	Psat3g165520	Psat3g168640	Psat3g199360	Psat4g016080	Psat4g044800	Psat4g103160	Psat4g129160	Psat4g153480	Psat4g175960	Psat5g031040	Psat5g032720	Psat5g050560	Psat5g071160	Psat5g073560	Psat5g093280	Psat5g094840	Psat5g141800	Psat5g142760	Psat5g156880	Psat5g159320	Psat5g159560	Psat5g171360	Psat5g233400
OG0000079	Psat0s1733g0040	Psat0s2444g0040	Psat0s2454g0040	Psat0s258g0200	Psat0s2873g0040	Psat0s3021g0120	Psat0s3782g0040	Psat0s3882g0040	Psat0ss10486g0040	Psat1g013280	Psat1g013320	Psat1g023720	Psat1g028120	Psat1g090720	Psat1g096360	Psat1g124760	Psat1g139720	Psat1g141840	Psat1g147120	Psat1g206400	Psat1g216440	Psat2g055040	Psat2g084640	Psat2g085440	Psat2g107080	Psat2g168520	Psat3g006240	Psat3g070760	Psat3g078840	Psat3g125680	Psat3g128320	Psat3g203120	Psat4g065840	Psat4g081800	Psat4g090400	Psat4g104120	Psat4g117440	Psat4g157040	Psat4g162960	Psat4g199640	Psat4g212200	Psat4g220240	Psat5g000400	Psat5g037680	Psat5g099240	Psat5g128000	Psat5g203040	Psat5g234000	Psat5g239040
OG0000080	Arahy.056WR3	Arahy.068ZGN	Arahy.1M4KFL	Arahy.1X5F91	Arahy.2K1FKK	Arahy.2P5TMW	Arahy.2T94YB	Arahy.2YU2KA	Arahy.3647Q9	Arahy.4IK5SR	Arahy.550ZY6	Arahy.5JUV8M	Arahy.5W8IYP	Arahy.687Y07	Arahy.6SXF74	Arahy.82PA6C	Arahy.936HN9	Arahy.9ACU3T	Arahy.9Z3MNM	Arahy.A30LRN	Arahy.AP7Q8I	Arahy.B9TG8T	Arahy.CWS7HM	Arahy.DKEH1B	Arahy.DP8J1P	Arahy.E4BE46	Arahy.ER6FKC	Arahy.EX3VTY	Arahy.F5XLVS	Arahy.FMUJ5U	Arahy.H07TP5	Arahy.H8N8S0	Arahy.HH8KKF	Arahy.HNN9RI	Arahy.II0FJY	Arahy.IQNJ2R	Arahy.JN48T2	Arahy.JRPL33	Arahy.KAEX6H	Arahy.KHDR7A	Arahy.LIB7TV	Arahy.M2LGX7	Arahy.M9BTKD	Arahy.MC129E	Arahy.MS04XC	Arahy.N8SRE2	Arahy.NAGQ02	Arahy.NW6KXE	Arahy.P8B65S
OG0000081	Arahy.10Y6YW	Arahy.17Q87X	Arahy.1NQ2CM	Arahy.1PBH7D	Arahy.1PW3KD	Arahy.1ZZR7L	Arahy.230WCJ	Arahy.2HRN76	Arahy.2UW0D0	Arahy.34KNR9	Arahy.377GQN	Arahy.37DLMD	Arahy.39WWGZ	Arahy.3EF69T	Arahy.3YRU3X	Arahy.47JMQS	Arahy.4C5DJE	Arahy.4XE8UG	Arahy.59WZJD	Arahy.5A657L	Arahy.5DZ8IP	Arahy.67KEEQ	Arahy.6TQB5F	Arahy.6WZ5TA	Arahy.79KZZT	Arahy.7P5I0R	Arahy.9KT8MP	Arahy.A1C9BW	Arahy.BS9BQ3	Arahy.C4F96H	Arahy.D8JX3Z	Arahy.DBBT62	Arahy.E0E75X	Arahy.E521J7	Arahy.ENC5JA	Arahy.EY9VSD	Arahy.F2L50Y	Arahy.F9EXKZ	Arahy.G62WC9	Arahy.GIWP48	Arahy.HFD3GT	Arahy.HNT14Y	Arahy.I2QCNX	Arahy.I35I7R	Arahy.I3IPVK	Arahy.I96QWE	Arahy.I9DED3	Arahy.IGB9EV	Arahy.LKEH79
OG0000082	AT1G06630	AT1G19070	AT1G21990	AT1G47920	AT1G48390	AT1G48400	AT1G52650	AT1G56610	AT1G58310	AT1G64540	AT2G29910	AT2G29930	AT2G33796	AT2G42720	AT3G03030	AT3G03040	AT3G42770	AT3G44060	AT3G44080	AT3G44090	AT3G44180	AT3G44810	AT3G49150	AT3G54160	AT3G58820	AT3G58860	AT3G58880	AT3G58890	AT3G58900	AT3G58910	AT3G58920	AT3G58930	AT3G58940	AT3G58950	AT3G58960	AT3G58980	AT3G59000	AT3G59150	AT3G59160	AT3G59170	AT3G59180	AT3G59190	AT3G59200	AT3G59210	AT3G59230	AT3G59240	AT3G59250	AT3G59270	AT3G59460
OG0000083	AT1G05080	AT1G19410	AT1G22000	AT1G26815	AT1G26890	AT1G32375	AT1G50980	AT1G51055	AT1G55030	AT1G55660	AT2G04230	AT2G26860	AT3G10750	AT3G26920	AT3G26922	AT3G26930	AT3G49020	AT3G49030	AT3G49040	AT3G49480	AT3G50710	AT3G51530	AT3G52670	AT3G52680	AT3G52690	AT3G53550	AT3G54910	AT3G55670	AT3G55900	AT3G56780	AT4G00160	AT4G00315	AT4G09920	AT4G10400	AT4G10410	AT4G10420	AT4G13965	AT4G15060	AT4G15075	AT4G26340	AT4G26350	AT5G11370	AT5G38565	AT5G38570	AT5G38580	AT5G38590	AT5G40750	AT5G44850	AT5G50270
OG0000084	Psat0s1163g0200	Psat0s227g0080	Psat0s2281g0160	Psat0s2479g0120	Psat0s257g0040	Psat0s2787g0040	Psat0s4616g0040	Psat0s471g0480	Psat0s62g0120	Psat0s6319g0040	Psat0s9g0120	Psat0ss26108g0080	Psat0ss6646g0320	Psat1g031000	Psat1g051880	Psat1g056800	Psat1g072880	Psat1g079320	Psat1g122480	Psat1g130160	Psat2g015080	Psat2g038240	Psat2g103760	Psat2g135760	Psat2g156720	Psat2g167160	Psat3g035440	Psat3g141600	Psat3g141680	Psat4g010760	Psat4g019240	Psat4g045240	Psat4g045440	Psat4g063200	Psat4g065920	Psat4g067880	Psat4g068840	Psat4g069080	Psat4g108240	Psat4g121360	Psat4g161920	Psat4g167080	Psat4g197960	Psat4g204160	Psat5g013680	Psat5g080360	Psat5g236760	Psat5g283400	Psat6g077320
OG0000085	Psat0s1084g0080	Psat0s1499g0040	Psat0s166g0040	Psat0s1926g0120	Psat0s2448g0040	Psat0s2526g0160	Psat0s3337g0040	Psat0s3948g0040	Psat1g037120	Psat1g071560	Psat1g078040	Psat1g102640	Psat1g115920	Psat1g119040	Psat1g121760	Psat1g142240	Psat2g070360	Psat3g038400	Psat3g050600	Psat3g093720	Psat4g009080	Psat4g015800	Psat4g021120	Psat4g047400	Psat4g089320	Psat4g127240	Psat4g174520	Psat4g215360	Psat4g222880	Psat5g040680	Psat5g065120	Psat5g071080	Psat5g087880	Psat5g106600	Psat5g129240	Psat5g145400	Psat5g159480	Psat5g211520	Psat5g220800	Psat5g225640	Psat5g233040	Psat5g248920	Psat5g250360	Psat5g275680	Psat5g278680	Psat5g283960	Psat6g033320	Psat6g087920	Psat6g095160
OG0000086	Arahy.0FUF30	Arahy.0LLV4J	Arahy.19918B	Arahy.2H1MGU	Arahy.2YWW5X	Arahy.39UG3V	Arahy.4F2N9Z	Arahy.5A9IXT	Arahy.5AA1CX	Arahy.5QBM87	Arahy.6R68JS	Arahy.7M9JZC	Arahy.7T5HGQ	Arahy.7V0QHS	Arahy.80RLIC	Arahy.8IQ2R9	Arahy.99ZU3A	Arahy.9LP8WG	Arahy.9R3CRD	Arahy.B17C0C	Arahy.B430R0	Arahy.B5SYFK	Arahy.BA5RDH	Arahy.BD2TUN	Arahy.BGH1K9	Arahy.BSNM5R	Arahy.C66JT8	Arahy.CVM973	Arahy.D49VG9	Arahy.E6PJZ4	Arahy.E7PPZH	Arahy.ETEH4J	Arahy.FATU7S	Arahy.FJ42T9	Arahy.H3BLYN	Arahy.H5QRAE	Arahy.HLEK2P	Arahy.HN4IXE	Arahy.HS6AU8	Arahy.HX9YJ4	Arahy.I4JMBP	Arahy.JCEI9S	Arahy.LQ4JD5	Arahy.LV03DS	Arahy.MCQ4MF	Arahy.MFJS9C	Arahy.MZ8BA6	Arahy.N7D5W4	Arahy.NWAB22
OG0000087	Arahy.01UHHT	Arahy.06JWCS	Arahy.06KY74	Arahy.08U2RY	Arahy.0AYN0M	Arahy.0B2DCJ	Arahy.0NID34	Arahy.15M8G9	Arahy.1L25KB	Arahy.1NHG9F	Arahy.1P551D	Arahy.281UCZ	Arahy.38ZYM9	Arahy.3DHQ20	Arahy.4R5VT1	Arahy.53FFQK	Arahy.65QQ6U	Arahy.696ALD	Arahy.72L17L	Arahy.7E0SBW	Arahy.8K6P1P	Arahy.8PL5QC	Arahy.8QJJ59	Arahy.9FLE0S	Arahy.AKXA3Q	Arahy.AZ2039	Arahy.BH3K81	Arahy.C1R4IF	Arahy.C7S3TB	Arahy.EFLB64	Arahy.F39Z70	Arahy.F5CD6G	Arahy.GGCI06	Arahy.IYQ4QW	Arahy.J3W7RL	Arahy.J7IPJF	Arahy.KE1U92	Arahy.KS76FR	Arahy.LIW0MX	Arahy.N3K4CS	Arahy.N5TKCQ	Arahy.N6DDSD	Arahy.N8KI2G	Arahy.NAL5BM	Arahy.NS8G5U	Arahy.P1RV09	Arahy.P21766	Arahy.PGWD8S	Arahy.PJX35B
OG0000088	Psat0s1058g0040	Psat0s1479g0160	Psat0s1809g0120	Psat0s1929g0080	Psat0s2577g0080	Psat0s3002g0040	Psat0s368g0240	Psat0s4042g0120	Psat0s4602g0120	Psat0ss6702g0280	Psat1g008040	Psat1g026520	Psat1g029760	Psat1g059720	Psat1g065880	Psat1g081120	Psat1g089560	Psat1g116880	Psat1g122760	Psat1g193400	Psat1g208120	Psat1g221000	Psat2g001440	Psat2g012960	Psat2g026320	Psat2g094880	Psat2g120720	Psat2g132240	Psat2g135160	Psat3g062360	Psat3g111840	Psat3g120880	Psat3g141000	Psat3g166320	Psat3g177080	Psat3g202520	Psat4g014400	Psat4g020760	Psat4g032480	Psat4g080160	Psat4g127800	Psat4g130560	Psat4g175280	Psat4g195600	Psat5g014320	Psat5g015280	Psat5g059560	Psat5g081760	Psat5g112480
OG0000089	AT1G01480	AT1G62960	AT2G22810	AT3G49700	AT3G61510	AT4G08040	AT4G11280	AT4G26200	AT4G37770	AT5G51690	AT5G65800	Arahy.16J66J	Arahy.1EQZ0A	Arahy.3P8RB9	Arahy.4KSQ0C	Arahy.8FI09V	Arahy.99WMAH	Arahy.9W6N4W	Arahy.GXF0ZD	Arahy.H48LPA	Arahy.HIN66L	Arahy.HMZA4Q	Arahy.JD09XW	Arahy.L5R9I5	Arahy.LVC1JJ	Arahy.QS0YYR	Arahy.QYN4RG	Arahy.R3KIKB	Arahy.S2Q0RR	Arahy.T9JM24	Arahy.USAZ2U	Arahy.UY7VYK	Arahy.VZTF78	Arahy.Y1QQAP	Arahy.ZU7PYG	Ca_02248	Ca_02390	Ca_03902	Ca_05780	Ca_05895	Ca_06168	Ca_09367	Ca_15531	Ca_17755	Ca_22215	Glyma.01G003900	Glyma.01G196100	Glyma.01G213700	Glyma.03G025100
OG0000090	Ca_01404	Ca_02418	Ca_02464	Ca_02501	Ca_03480	Ca_04015	Ca_04157	Ca_04578	Ca_06939	Ca_07538	Ca_07616	Ca_08844	Ca_09028	Ca_09464	Ca_09466	Ca_09814	Ca_10723	Ca_10825	Ca_10851	Ca_11248	Ca_11251	Ca_11492	Ca_11573	Ca_11676	Ca_11951	Ca_13050	Ca_13382	Ca_13383	Ca_13545	Ca_13852	Ca_13870	Ca_14731	Ca_14749	Ca_14895	Ca_15481	Ca_16826	Ca_16828	Ca_17593	Ca_17645	Ca_18242	Ca_18403	Ca_18508	Ca_18642	Ca_18706	Ca_19072	Ca_20094	Ca_20189	Ca_20190	Ca_20303
OG0000091	Ca_00163	Ca_01724	Ca_03770	Ca_04391	Ca_06919	Ca_07027	Ca_07455	Ca_07823	Ca_08932	Ca_09390	Ca_11003	Ca_11329	Ca_12845	Ca_13594	Ca_13786	Ca_13980	Ca_14213	Ca_15589	Ca_15776	Ca_15877	Ca_15965	Ca_16349	Ca_16614	Ca_16991	Ca_17116	Ca_17374	Ca_17978	Ca_18195	Ca_18452	Ca_18498	Ca_18528	Ca_18796	Ca_19303	Ca_19933	Ca_19973	Ca_20008	Ca_20152	Ca_20180	Ca_20528	Ca_20601	Ca_21293	Ca_21393	Ca_21890	Ca_21967	Ca_22058	Ca_22247	Ca_22483	Ca_22738	Ca_22854
OG0000092	Ca_14673	Ca_19087	Ca_21703	Ca_25080	Ca_26504	Psat0s129g0040	Psat0s1315g0120	Psat0s1315g0160	Psat0s1802g0160	Psat0s2142g0040	Psat0s2227g0200	Psat0s2594g0080	Psat0s2699g0160	Psat0s277g0120	Psat0s3343g0120	Psat0s4156g0080	Psat0s498g0120	Psat0ss2830g0240	Psat0ss6263g0200	Psat1g047800	Psat1g078000	Psat1g080840	Psat1g085800	Psat1g177800	Psat1g189200	Psat2g026800	Psat2g046560	Psat2g093560	Psat2g104520	Psat2g117200	Psat2g142800	Psat3g017560	Psat3g045400	Psat3g051400	Psat3g054720	Psat3g057600	Psat3g145400	Psat3g197640	Psat3g200160	Psat4g021600	Psat4g069640	Psat4g070400	Psat4g087200	Psat4g094440	Psat4g099280	Psat4g104800	Psat4g114880	Psat4g121880	Psat4g186040
OG0000093	AT1G17260	AT1G80660	AT2G07560	AT2G18960	AT2G24520	AT3G42640	AT3G47950	AT3G60330	AT4G11730	AT4G30190	AT5G57350	AT5G62670	Arahy.1IW9Y2	Arahy.3VET3K	Arahy.66S7FV	Arahy.69SEHQ	Arahy.6WJM57	Arahy.80DJ2E	Arahy.BJ0TXJ	Arahy.CJ9KJC	Arahy.H386QH	Arahy.JB3EIK	Arahy.JFDH9F	Arahy.L6XCTY	Arahy.M1WS7U	Arahy.MSI4RQ	Arahy.NAQH5K	Arahy.RBZ3X7	Arahy.S8DP3D	Arahy.SHEQ35	Arahy.T4QLFX	Arahy.XPA4BD	Ca_01370	Ca_01835	Ca_02918	Ca_03234	Ca_06764	Ca_10980	Ca_10982	Ca_15327	Ca_17214	Ca_17339	Ca_23504	Glyma.03G113400	Glyma.03G262600	Glyma.04G075100	Glyma.04G174800	Glyma.05G030700	Glyma.06G076100
OG0000094	AT4G03566	AT5G19270	Arahy.65RQGW	Glyma.01G088600	Glyma.02G123900	Glyma.02G231700	Glyma.03G023600	Glyma.03G075400	Glyma.03G077000	Glyma.03G097400	Glyma.03G097800	Glyma.03G138500	Glyma.03G141400	Glyma.03G160500	Glyma.03G208000	Glyma.04G025600	Glyma.04G056300	Glyma.04G230900	Glyma.05G061600	Glyma.05G110300	Glyma.06G017200	Glyma.06G171300	Glyma.07G017900	Glyma.07G206700	Glyma.08G037100	Glyma.08G096400	Glyma.08G128400	Glyma.08G260100	Glyma.09G089100	Glyma.10G046700	Glyma.11G132400	Glyma.11G185600	Glyma.12G043300	Glyma.12G115900	Glyma.12G116600	Glyma.12G153800	Glyma.12G157900	Glyma.12G167100	Glyma.13G173700	Glyma.13G227400	Glyma.13G249100	Glyma.13G311400	Glyma.14G002200	Glyma.14G059600	Glyma.14G140000	Glyma.14G187100	Glyma.15G079400	Glyma.15G166400	Glyma.15G196000
OG0000095	AT1G35710	AT4G08850	Arahy.2QB43J	Arahy.31TJ00	Arahy.42YKQI	Arahy.85JQ8C	Arahy.89V7LU	Arahy.CK3SAN	Arahy.D7XE51	Arahy.EFQ1ZF	Arahy.GRPT2Q	Arahy.J1KHV1	Arahy.J3UUQ0	Arahy.KRE7U4	Arahy.KT5A6J	Arahy.PJC979	Arahy.Q50S24	Arahy.Q82FBY	Arahy.QWX0SS	Arahy.T3GDC9	Arahy.VK0LBE	Arahy.XE0HYZ	Arahy.ZYTN1V	Ca_06045	Ca_06047	Ca_06050	Ca_06052	Ca_17403	Ca_17807	Ca_22390	Ca_24984	Ca_24986	Glyma.02G269200	Glyma.09G243600	Glyma.14G048100	Glyma.14G048300	Glyma.15G237200	Glyma.16G064100	Glyma.16G064200	Glyma.16G064400	Glyma.16G064800	Glyma.16G064900	Glyma.16G065000	Glyma.16G065400	Glyma.16G065500	Glyma.16G065600	Glyma.16G065700	Glyma.18G198000	Glyma.18G198800
OG0000096	Arahy.VRH6FR	Ca_13803	Ca_15705	Ca_16617	Ca_17702	Ca_17963	Ca_18249	Ca_18253	Ca_19306	Ca_19446	Ca_19606	Ca_20054	Ca_20343	Ca_20589	Ca_20944	Ca_21427	Ca_21456	Ca_21652	Ca_21722	Ca_23565	Ca_24108	Ca_24116	Ca_24316	Ca_24406	Ca_24444	Ca_24497	Ca_24752	Ca_24838	Ca_25024	Ca_25427	Ca_25451	Ca_25459	Ca_25506	Ca_25542	Ca_25613	Ca_25979	Ca_26053	Ca_26081	Ca_26134	Ca_26292	Ca_26436	Ca_26442	Ca_26492	Ca_26496	Ca_26605	Ca_26712	Ca_26856	Ca_26872	Ca_26951
OG0000097	Ca_19033	Ca_23470	Glyma.01G103000	Glyma.01G107400	Glyma.02G192100	Glyma.02G196400	Glyma.03G071400	Glyma.03G089500	Glyma.03G092300	Glyma.03G092400	Glyma.03G093300	Glyma.04G119000	Glyma.04G137500	Glyma.04G142200	Glyma.04G144400	Glyma.04G149100	Glyma.04G150000	Glyma.04G150100	Glyma.04G150200	Glyma.04G159400	Glyma.04G161900	Glyma.05G075300	Glyma.05G080000	Glyma.05G093200	Glyma.06G213200	Glyma.07G110800	Glyma.07G164500	Glyma.07G229900	Glyma.08G261300	Glyma.08G265500	Glyma.09G091400	Glyma.10G079200	Glyma.11G179500	Glyma.12G140000	Glyma.12G162000	Glyma.14G119900	Glyma.14G123800	Glyma.14G125100	Glyma.14G141300	Glyma.14G144800	Glyma.15G198400	Glyma.15G208100	Glyma.15G208800	Glyma.15G209100	Glyma.17G174000	Glyma.17G224400	Glyma.18G123200	Glyma.18G136300	Glyma.18G140600
OG0000098	Glyma.07G243800	Psat0s1389g0160	Psat0s1929g0120	Psat0s3433g0040	Psat0s3835g0040	Psat0s5416g0040	Psat0s653g0040	Psat1g016400	Psat1g024360	Psat1g031200	Psat1g072000	Psat1g072040	Psat1g111280	Psat1g113760	Psat1g135400	Psat1g197480	Psat1g201560	Psat1g210200	Psat2g011840	Psat2g011880	Psat2g029440	Psat2g046080	Psat2g047800	Psat2g056800	Psat2g059760	Psat2g127640	Psat2g165880	Psat2g165920	Psat2g183480	Psat2g190680	Psat3g001360	Psat3g025320	Psat3g025360	Psat3g097000	Psat3g181760	Psat3g181800	Psat4g028160	Psat4g134960	Psat4g170120	Psat4g214560	Psat5g007320	Psat5g007360	Psat5g099160	Psat5g117680	Psat5g117920	Psat5g151720	Psat5g213880	Psat5g235280	Psat5g251080
OG0000099	AT5G31412	AT5G33406	Glyma.01G121600	Glyma.02G159600	Glyma.02G172500	Glyma.02G193100	Glyma.03G080400	Glyma.04G108300	Glyma.04G114900	Glyma.04G117600	Glyma.04G135600	Glyma.04G163700	Glyma.05G100300	Glyma.06G214000	Glyma.06G219500	Glyma.06G222200	Glyma.06G230700	Glyma.06G236900	Glyma.06G237800	Glyma.07G163900	Glyma.08G154000	Glyma.08G258600	Glyma.08G294500	Glyma.09G000200	Glyma.09G064900	Glyma.09G077800	Glyma.09G083900	Glyma.09G104100	Glyma.10G020400	Glyma.10G085000	Glyma.10G085400	Glyma.10G088500	Glyma.10G113200	Glyma.10G121900	Glyma.11G181600	Glyma.11G256900	Glyma.12G152900	Glyma.13G006300	Glyma.13G192700	Glyma.13G258600	Glyma.14G162700	Glyma.15G198800	Glyma.15G205800	Glyma.15G231600	Glyma.16G083000	Glyma.16G099000	Glyma.16G144300	Glyma.17G138000	Glyma.17G187800
OG0000100	AT1G31540	AT1G56510	AT1G56520	AT1G56540	AT1G57650	AT1G63730	AT1G63740	AT1G63750	AT1G63860	AT1G63870	AT1G63880	AT1G64070	AT1G65850	AT1G66090	AT1G69550	AT2G14080	AT2G16870	AT3G04210	AT3G04220	AT3G25510	AT3G44400	AT3G44480	AT3G44630	AT3G44670	AT4G08450	AT4G11170	AT4G14370	AT4G16860	AT4G16880	AT4G16890	AT4G16900	AT4G16920	AT4G16930	AT4G16940	AT4G16950	AT4G16960	AT4G16990	AT4G19500	AT5G11250	AT5G17970	AT5G18350	AT5G18360	AT5G18370	AT5G22690	AT5G38340	AT5G38350	AT5G38850	AT5G40060	AT5G40910
OG0000101	AT1G09200	AT1G13370	AT1G19890	AT1G75600	AT3G27360	AT4G40030	AT4G40040	AT5G10390	AT5G10400	AT5G10980	AT5G65350	AT5G65360	Arahy.13J4KN	Arahy.1YA0US	Arahy.D91UJQ	Arahy.H3ZTVM	Arahy.XS4H76	Arahy.XYSL2Y	Arahy.Y26Y18	Ca_09648	Ca_10757	Ca_15001	Ca_23117	Glyma.05G188600	Glyma.05G188700	Glyma.07G202500	Glyma.08G227400	Glyma.08G245000	Glyma.11G130900	Glyma.11G241800	Glyma.12G055200	Glyma.13G173100	Glyma.13G342000	Glyma.14G217100	Glyma.15G032300	Glyma.15G222200	Glyma.18G015300	Glyma.18G266200	Psat0s1184g0040	Psat0s2650g0040	Psat0s3083g0160	Psat1g157480	Psat1g159640	Psat2g137440	Psat2g137480	Psat3g140320	Psat3g201160	Psat3g201960	Psat3g202080
OG0000102	Ca_05297	Ca_05463	Ca_06450	Ca_06888	Ca_11544	Ca_11626	Ca_12522	Ca_12962	Ca_13935	Ca_15744	Ca_16148	Ca_16531	Ca_16959	Ca_18763	Ca_19293	Ca_19547	Ca_19655	Ca_19798	Ca_19874	Ca_20344	Ca_20345	Ca_20364	Ca_20656	Ca_21012	Ca_21088	Ca_21413	Ca_22113	Ca_22123	Ca_22124	Ca_22138	Ca_22214	Ca_22981	Ca_23090	Ca_23403	Ca_23630	Ca_23674	Ca_24035	Ca_24082	Ca_24560	Ca_24569	Ca_24638	Ca_24647	Ca_24798	Ca_24989	Ca_25062	Ca_25586	Ca_25854	Ca_26042	Ca_26147
OG0000103	Glyma.01G067400	Glyma.01G076500	Glyma.01G087200	Glyma.01G103800	Glyma.01G103900	Glyma.01G139200	Glyma.02G157500	Glyma.02G164000	Glyma.04G122800	Glyma.04G166800	Glyma.05G072700	Glyma.05G072800	Glyma.05G073000	Glyma.05G086300	Glyma.06G226100	Glyma.06G226200	Glyma.06G226300	Glyma.06G274600	Glyma.06G274700	Glyma.06G274800	Glyma.06G274900	Glyma.06G289100	Glyma.07G145200	Glyma.08G277500	Glyma.09G079300	Glyma.09G081200	Glyma.09G086300	Glyma.09G086400	Glyma.09G150800	Glyma.09G151000	Glyma.09G151200	Glyma.10G128000	Glyma.11G156400	Glyma.11G160700	Glyma.12G108700	Glyma.12G108800	Glyma.12G153300	Glyma.12G159700	Glyma.13G028700	Glyma.14G109800	Glyma.14G109900	Glyma.14G138600	Glyma.15G204800	Glyma.15G204900	Glyma.15G218100	Glyma.15G225400	Glyma.17G199800	Glyma.17G200000	Glyma.17G210600
OG0000104	Arahy.0G5FLV	Arahy.0UKE70	Arahy.14KCD6	Arahy.1VI7DQ	Arahy.1Z0CEX	Arahy.23GEBG	Arahy.27DKKD	Arahy.2H166T	Arahy.2R2WNV	Arahy.39PHFE	Arahy.3L2L0Y	Arahy.45JVR9	Arahy.4S5LSZ	Arahy.54H83L	Arahy.5W3UAD	Arahy.69VHSD	Arahy.6A4TC1	Arahy.A3328F	Arahy.B2TA0B	Arahy.B5WQC7	Arahy.BM5F6P	Arahy.C88LJC	Arahy.CCC70J	Arahy.E2IS3L	Arahy.EUAW6M	Arahy.EW1S5M	Arahy.FHH93T	Arahy.G3IFC5	Arahy.G5CQSJ	Arahy.G9DGYK	Arahy.GI390R	Arahy.HZWW81	Arahy.IJ0KFI	Arahy.IPE5VY	Arahy.IQR40G	Arahy.K0EZJ4	Arahy.KF8UUI	Arahy.KU6KXV	Arahy.LSKZ83	Arahy.M8II7Y	Arahy.MJZH6H	Arahy.NF7R1A	Arahy.NIY9BH	Arahy.NRQ421	Arahy.NT2WSK	Arahy.P1S2MD	Arahy.P5H49H	Arahy.PG6BSN	Arahy.Q4LR9P
OG0000105	Arahy.0842UC	Arahy.0KSP2B	Arahy.108E1K	Arahy.121MI5	Arahy.199TJN	Arahy.1I8MYZ	Arahy.31CU9H	Arahy.3MY9X4	Arahy.3XCR8B	Arahy.5RUD0X	Arahy.6FXM0E	Arahy.6V5U67	Arahy.71FTPI	Arahy.7BNR23	Arahy.7N13V0	Arahy.7VN967	Arahy.8F2PVX	Arahy.97STDM	Arahy.9Y5MLW	Arahy.AAD92C	Arahy.AD61WD	Arahy.AE6K1K	Arahy.BVAS0V	Arahy.C92MA9	Arahy.DPSJ94	Arahy.G2X2VF	Arahy.GJGE9U	Arahy.H4XJEH	Arahy.HTFY5K	Arahy.HX5DKE	Arahy.HZVP7U	Arahy.IM0UNX	Arahy.JJKW4J	Arahy.JMQ6FC	Arahy.JY64CH	Arahy.K14NAV	Arahy.KB4LHZ	Arahy.LJI4KT	Arahy.LYDW2M	Arahy.MI9789	Arahy.NVRL0R	Arahy.PB5I7L	Arahy.PT170J	Arahy.Q4EACE	Arahy.QZM42C	Arahy.R7M7RC	Arahy.RN7F5A	Arahy.RURM9M	Arahy.S6P88N
OG0000106	Arahy.02GP41	Arahy.0U8Y8T	Arahy.15BRBP	Arahy.1BR2FK	Arahy.1DX3V0	Arahy.3D4LUS	Arahy.4K2GJC	Arahy.4NE7CC	Arahy.549JJ1	Arahy.5IX9FM	Arahy.5T3PY7	Arahy.6G0SUY	Arahy.6R53Z4	Arahy.75H7YT	Arahy.7A7A8C	Arahy.7BVW6E	Arahy.7NF8CM	Arahy.B2BU2R	Arahy.BMP2XY	Arahy.BRKI7Z	Arahy.C5WM5N	Arahy.D79306	Arahy.DA3MHH	Arahy.DW9YQL	Arahy.EKVQ39	Arahy.F9YB6C	Arahy.G84G6W	Arahy.G86YW4	Arahy.I46CY9	Arahy.ILIH9A	Arahy.IM94ES	Arahy.IXU8ZD	Arahy.J4JF2Z	Arahy.J6VEI3	Arahy.JH2GIR	Arahy.JM2LM4	Arahy.KY2F4T	Arahy.L4K9SC	Arahy.L826GV	Arahy.LK9X6D	Arahy.M641NU	Arahy.NG83PK	Arahy.PI58T4	Arahy.Q1LPYZ	Arahy.RK4XVM	Arahy.RNM1JD	Arahy.RP4WCD	Arahy.SRBD8N	Arahy.SRG2LF
OG0000107	Arahy.00KTF5	Arahy.00Z2SH	Arahy.145JCZ	Arahy.15YPMB	Arahy.1C5B46	Arahy.1C667K	Arahy.1XYC2X	Arahy.3TX75Q	Arahy.4R0XHL	Arahy.4ZXH4R	Arahy.512R9H	Arahy.56VNU4	Arahy.5RJ9GW	Arahy.6AY1PL	Arahy.739RPY	Arahy.779IXV	Arahy.79UM6A	Arahy.7L9DG2	Arahy.AA4TUV	Arahy.ANC9X6	Arahy.B11B4G	Arahy.B7F795	Arahy.BGK6H3	Arahy.BH9QW3	Arahy.D46YI6	Arahy.DXS72A	Arahy.ELA14Y	Arahy.ETCQ8Z	Arahy.F4SD5C	Arahy.F84X5J	Arahy.FAAV28	Arahy.I39KNR	Arahy.I66GUF	Arahy.I7INJK	Arahy.JL4UCB	Arahy.K173KE	Arahy.K2480A	Arahy.L82LDD	Arahy.LX12CR	Arahy.NGWE72	Arahy.PH6RD8	Arahy.QAT9PU	Arahy.R25D28	Arahy.RQ9V2G	Arahy.RR78P6	Arahy.U3AVKV	Arahy.U7YCKB	Arahy.U8L6PA	Arahy.UAR2GI
OG0000108	Arahy.1I2ZQ8	Arahy.1K0J2U	Arahy.1YLE8S	Arahy.20BIYK	Arahy.2LZA0V	Arahy.2N7Z0C	Arahy.37Y0UC	Arahy.39PF62	Arahy.3RE0GA	Arahy.4TSV6W	Arahy.4X8YZV	Arahy.5WRS92	Arahy.6XKL96	Arahy.7ZPF48	Arahy.9498MH	Arahy.94TR4L	Arahy.9Q598E	Arahy.9Y7567	Arahy.AL9EYS	Arahy.AXL83M	Arahy.C3246Y	Arahy.CCD4U4	Arahy.D35EIW	Arahy.D6JZRQ	Arahy.DG4Z6X	Arahy.EFNC7X	Arahy.GDDC9H	Arahy.GI9T10	Arahy.IN2J09	Arahy.IRL4YX	Arahy.IZD333	Arahy.JVCM1M	Arahy.K0IVEK	Arahy.KB3L95	Arahy.KSY044	Arahy.L7H41N	Arahy.MC41QM	Arahy.MK1WHJ	Arahy.N4LM1Q	Arahy.N9YQYJ	Arahy.P41VJW	Arahy.PLL5KT	Arahy.PPER74	Arahy.Q3QHXW	Arahy.QJ9XWN	Arahy.RA57MB	Arahy.RKX7RZ	Arahy.RR9ZRP	Arahy.RSA1RP
OG0000109	Arahy.12LLDS	Arahy.1541Y3	Arahy.2TIK4C	Arahy.2U2D57	Arahy.42LL83	Arahy.63GLR8	Arahy.96PB6J	Arahy.BY64RE	Arahy.FT6SUY	Arahy.GC9D1H	Arahy.GW3QL7	Arahy.H41NY2	Arahy.K9GL5G	Arahy.M02CD4	Arahy.M1AXPP	Arahy.M6T21B	Arahy.MLG9BT	Arahy.MZJT69	Arahy.NYD0D7	Arahy.P1Z8MH	Arahy.Z64X3Y	Ca_05516	Ca_05517	Ca_13027	Glyma.07G094100	Glyma.07G094200	Glyma.07G094500	Glyma.07G094700	Glyma.07G095000	Glyma.07G095100	Glyma.07G095200	Glyma.07G095300	Glyma.07G095400	Glyma.07G095500	Glyma.07G095600	Glyma.07G095700	Glyma.07G095800	Glyma.07G096000	Glyma.09G181700	Glyma.09G182000	Glyma.09G182200	Glyma.10G098400	Glyma.10G271600	Glyma.10G271700	Glyma.10G271800	Glyma.20G118300	Glyma.20G118500	Glyma.20G118600	Glyma.20G118700
OG0000110	Arahy.0C19HY	Arahy.10RJVF	Arahy.15KR3N	Arahy.3G3XAR	Arahy.42UKH4	Arahy.4II1C2	Arahy.5K41TW	Arahy.5N0EYQ	Arahy.5VXY8C	Arahy.66HKIQ	Arahy.73EBH2	Arahy.75W7SN	Arahy.8U5YS2	Arahy.910YMC	Arahy.95ENID	Arahy.9TA9MT	Arahy.AE54YU	Arahy.B3JAGQ	Arahy.B5WJWN	Arahy.BGW4WR	Arahy.BSP416	Arahy.C2YB6M	Arahy.DV2E4X	Arahy.F5GB60	Arahy.FCV80Y	Arahy.FMZ7HW	Arahy.FTFD8P	Arahy.G1UYIL	Arahy.GK1TXU	Arahy.H0NTWL	Arahy.H64XLR	Arahy.I9PUIS	Arahy.IGX8D3	Arahy.IK9KMC	Arahy.IKRA1N	Arahy.IYM9J9	Arahy.JV8YGH	Arahy.JW22BI	Arahy.KB2A5J	Arahy.L7BSGD	Arahy.LT5Q2Z	Arahy.M52L4X	Arahy.M8HB72	Arahy.MK6YQ3	Arahy.NKRN6N	Arahy.P2LYSM	Arahy.PM7G6R	Arahy.Q0H19F	Arahy.R4GVP5
OG0000111	AT1G19930	AT1G48190	AT1G60570	AT1G61540	AT1G77880	AT2G03460	AT2G14288	AT2G20380	AT2G44030	AT2G45406	AT3G06570	AT3G08810	AT3G09750	AT3G10510	AT3G24610	AT3G43710	AT3G46050	AT4G05620	AT4G11745	AT4G11750	AT4G11770	AT4G19250	AT4G19865	AT4G19870	AT4G23580	AT4G25710	AT4G29370	AT4G33900	AT4G34170	AT4G35120	AT4G36840	AT4G38940	AT4G39060	AT4G39290	AT4G39550	AT4G39560	AT4G39570	AT4G39580	AT4G39590	AT4G39600	AT4G39750	AT4G39753	AT4G39756	AT4G39760	AT5G02980	AT5G02990	AT5G03000	AT5G03010	AT5G03020
OG0000112	AT1G58037	AT1G65180	AT1G69150	AT2G04500	AT2G04680	AT2G19650	AT2G19660	AT2G43220	AT3G06990	AT3G07000	AT3G25850	AT3G27473	AT3G27480	AT3G27490	AT3G27500	AT3G27510	AT3G28650	AT3G43890	AT3G45530	AT3G45840	AT3G46800	AT3G46810	AT3G48400	AT4G01350	AT4G01740	AT4G01760	AT4G01910	AT4G01920	AT4G01925	AT4G01930	AT4G02180	AT4G02190	AT4G09690	AT4G11390	AT4G11540	AT4G11550	AT4G13992	AT4G14980	AT4G16015	AT5G16430	AT5G22355	AT5G26190	AT5G29624	AT5G37620	AT5G39471	AT5G40320	AT5G42840	AT5G43030	AT5G43040
OG0000113	Ca_02230	Ca_04458	Ca_05452	Ca_07610	Ca_07993	Ca_09018	Ca_10185	Ca_10240	Ca_12565	Ca_13891	Ca_13912	Ca_13952	Ca_14155	Ca_14676	Ca_15124	Ca_15458	Ca_15502	Ca_15989	Ca_16307	Ca_16405	Ca_16571	Ca_16989	Ca_17137	Ca_17160	Ca_17700	Ca_19112	Ca_19848	Ca_19899	Ca_20742	Ca_20975	Ca_21265	Ca_22130	Ca_22506	Ca_22591	Ca_22657	Ca_22759	Ca_23094	Ca_23168	Ca_23198	Ca_23236	Ca_23237	Ca_23307	Ca_23730	Ca_23966	Ca_24478	Ca_24786	Ca_24975	Ca_25256	Ca_25480
OG0000114	AT1G04680	AT1G67750	AT3G07010	AT3G24230	AT3G24670	AT3G27400	AT4G13210	AT4G13710	AT4G24780	AT5G48900	AT5G55720	AT5G63180	Arahy.392SEK	Arahy.4L2VPC	Arahy.4L4LDY	Arahy.5932D5	Arahy.606BFT	Arahy.63HNLP	Arahy.65LEM9	Arahy.71G8UT	Arahy.7Z1UPL	Arahy.9P32AD	Arahy.CWZU13	Arahy.D6CFW6	Arahy.H1W6SU	Arahy.H6TY1V	Arahy.HP545H	Arahy.LW7F34	Arahy.QHXU4T	Arahy.W9IDLJ	Ca_07421	Ca_08790	Ca_11297	Ca_11298	Ca_14693	Ca_16612	Ca_21512	Glyma.04G191100	Glyma.05G044000	Glyma.05G114000	Glyma.06G174700	Glyma.08G356800	Glyma.10G125000	Glyma.11G244800	Glyma.11G244900	Glyma.17G126500	Glyma.18G012200	Glyma.18G012300	Glyma.18G175300
OG0000115	Glyma.15G227800	Glyma.16G182700	Glyma.16G182900	Glyma.16G183300	Glyma.16G183500	Glyma.16G183600	Glyma.16G184000	Glyma.16G184200	Glyma.16G184500	Glyma.16G184700	Glyma.16G185100	Glyma.16G185200	Glyma.16G185800	Glyma.16G186100	Glyma.16G186200	Glyma.16G186400	Glyma.16G186600	Glyma.16G187300	Glyma.16G187400	Glyma.16G187500	Glyma.16G187700	Glyma.16G187900	Glyma.16G188000	Glyma.16G188300	Glyma.16G188500	Glyma.16G190000	Glyma.16G190200	Glyma.16G190300	Glyma.16G190400	Glyma.16G190500	Glyma.16G190600	Glyma.16G190900	Glyma.16G191000	Glyma.16G191300	Glyma.16G191500	Glyma.16G191800	Glyma.16G192100	Glyma.16G192300	Glyma.16G192600	Glyma.16G192800	Glyma.16G192900	Glyma.16G193000	Glyma.16G193100	Glyma.16G193300	Glyma.16G193600	Glyma.16G193700	Glyma.16G193900	Glyma.18G159300	Glyma.20G039400
OG0000116	Arahy.23DNSZ	Arahy.2F14L2	Arahy.2H52CR	Arahy.2ZB1UP	Arahy.4IP8TX	Arahy.593PVY	Arahy.5W1G58	Arahy.6CK6EB	Arahy.7EH03T	Arahy.81QANW	Arahy.992M6Y	Arahy.9N7SHD	Arahy.9TN888	Arahy.B12FQA	Arahy.B8TWAA	Arahy.C65GXU	Arahy.CUPE1C	Arahy.CW6KZ3	Arahy.DTZ0UQ	Arahy.EQB169	Arahy.FCXN9E	Arahy.FPE0US	Arahy.H0HQX7	Arahy.HP9FM7	Arahy.I9FKSU	Arahy.IGYI1G	Arahy.INK1NZ	Arahy.IRTA0M	Arahy.J83EUV	Arahy.JUUB0M	Arahy.JV85QY	Arahy.K4N7KD	Arahy.KRXZ6L	Arahy.LBDF62	Arahy.LW0R14	Arahy.M79Q51	Arahy.N0JK03	Arahy.PGMA1J	Arahy.Q1F4QQ	Arahy.Q96CMM	Arahy.QMKT44	Arahy.R55PX1	Arahy.S6UG19	Arahy.TNV6EF	Arahy.TQ13Q6	Arahy.TSC6J5	Arahy.V2RQXF	Arahy.V7ESBJ	Arahy.VM04JW
OG0000117	Psat0s1919g0120	Psat0s215g0240	Psat0s359g0040	Psat0s4062g0120	Psat0s4962g0040	Psat0ss3805g0080	Psat1g001200	Psat1g056920	Psat1g070240	Psat1g171040	Psat1g177080	Psat1g204120	Psat2g046960	Psat2g064520	Psat2g138360	Psat2g141280	Psat2g144840	Psat2g154320	Psat2g162800	Psat3g031400	Psat3g047000	Psat3g059040	Psat3g112720	Psat3g115240	Psat3g127640	Psat3g153440	Psat4g016360	Psat4g096800	Psat4g140800	Psat4g143160	Psat4g193840	Psat4g206880	Psat5g016400	Psat5g048360	Psat5g134000	Psat5g161120	Psat5g193000	Psat5g209440	Psat5g216920	Psat5g248680	Psat6g027000	Psat6g047840	Psat6g158960	Psat6g216360	Psat7g025680	Psat7g073880	Psat7g078240	Psat7g078640	Psat7g116040
OG0000118	Psat0s1847g0040	Psat0s2139g0160	Psat0s230g0080	Psat0s2398g0080	Psat0s2485g0240	Psat0s27g0080	Psat0s3273g0240	Psat1g098760	Psat1g120320	Psat1g121200	Psat1g187160	Psat2g002520	Psat2g018360	Psat2g023880	Psat2g081000	Psat2g100760	Psat2g137680	Psat2g140120	Psat2g143120	Psat2g145160	Psat2g178040	Psat3g096680	Psat3g104720	Psat3g128000	Psat3g128040	Psat3g139600	Psat4g013000	Psat4g081000	Psat4g131720	Psat4g161680	Psat4g188960	Psat4g218360	Psat4g220360	Psat5g063040	Psat5g080320	Psat5g083320	Psat5g115120	Psat5g115760	Psat5g152520	Psat5g161720	Psat6g014920	Psat6g035600	Psat6g039640	Psat6g084000	Psat6g146960	Psat6g148800	Psat6g176760	Psat6g191800	Psat6g228800
OG0000119	AT5G27220	Arahy.02WUD4	Arahy.05UY9Q	Arahy.220Y6M	Arahy.46Q6MJ	Arahy.485ILY	Arahy.485YT8	Arahy.4BKU5K	Arahy.4R5PNE	Arahy.4WBN6F	Arahy.57D8KW	Arahy.5F1FKW	Arahy.5GG3JY	Arahy.5HJ29T	Arahy.6Q1Q03	Arahy.824BKL	Arahy.825KYQ	Arahy.8T23IY	Arahy.9KJ1US	Arahy.9NZ53Y	Arahy.A52XJH	Arahy.AEZ3SC	Arahy.BCI4S4	Arahy.BZ4NKF	Arahy.C2P32X	Arahy.D9FT4R	Arahy.DRB5Q9	Arahy.E1S307	Arahy.EQH7PS	Arahy.F6H4XX	Arahy.FI8Y5W	Arahy.GK2PEB	Arahy.H74TJH	Arahy.HP25WL	Arahy.J5BCG5	Arahy.KEH6R9	Arahy.MSPK7M	Arahy.N0BX7Q	Arahy.NYN4V6	Arahy.P1FN60	Arahy.PTJ2V9	Arahy.RDK0TP	Arahy.T6AE0U	Arahy.V1FQ0M	Arahy.V3CWS7	Arahy.XVYS8U	Arahy.YY8UWK	Arahy.Z2T2IJ	Ca_02488
OG0000120	Glyma.10G085300	Glyma.17G164000	Glyma.19G047700	Psat0s1021g0080	Psat0s1217g0120	Psat0s1289g0120	Psat0s1432g0040	Psat0s1775g0320	Psat0s1867g0080	Psat0s1928g0080	Psat0s2945g0120	Psat0s3568g0040	Psat0s4061g0080	Psat0s4394g0040	Psat1g023560	Psat1g057480	Psat1g060280	Psat1g145720	Psat1g179640	Psat1g196440	Psat1g196880	Psat2g003520	Psat2g056360	Psat2g060480	Psat2g068480	Psat2g068600	Psat2g084960	Psat3g014960	Psat3g080520	Psat3g092440	Psat3g133280	Psat3g159400	Psat3g159440	Psat3g175840	Psat4g016640	Psat4g185680	Psat4g211080	Psat5g013160	Psat5g017320	Psat5g030280	Psat5g035200	Psat5g041640	Psat5g046520	Psat5g099680	Psat5g154600	Psat5g220480	Psat5g248800	Psat5g266280	Psat6g098080
OG0000121	Psat0s2414g0040	Psat0s2794g0080	Psat0s3451g0080	Psat0s3709g0080	Psat0s3754g0040	Psat0s445g0160	Psat0s5100g0040	Psat1g016640	Psat1g032640	Psat1g033320	Psat1g064680	Psat1g074360	Psat1g098840	Psat1g110840	Psat1g216400	Psat2g020520	Psat2g027520	Psat2g040680	Psat2g054360	Psat2g145400	Psat3g018840	Psat3g027440	Psat3g061760	Psat3g073040	Psat3g078760	Psat3g127920	Psat3g158600	Psat4g004360	Psat4g035240	Psat4g044880	Psat4g101800	Psat4g161000	Psat4g180160	Psat5g044560	Psat5g075480	Psat5g087000	Psat5g120160	Psat5g134360	Psat5g160840	Psat5g172360	Psat5g183520	Psat5g211320	Psat5g249040	Psat5g249400	Psat5g297760	Psat6g049520	Psat6g052680	Psat6g081920	Psat6g137040
OG0000122	AT1G20010	AT1G75780	AT2G29550	AT4G20890	AT5G12250	AT5G23860	AT5G44340	AT5G62690	AT5G62700	Arahy.1HBP31	Arahy.2XB9EG	Arahy.3M8WGZ	Arahy.4VL9ZK	Arahy.5A64T9	Arahy.6RPN1M	Arahy.AZ3RD0	Arahy.C4UQ0G	Arahy.DHW0DA	Arahy.DIS46Y	Arahy.GP8Q13	Arahy.GZ38QQ	Arahy.JC6E3B	Arahy.LUG27M	Arahy.LYMQ75	Arahy.Q7S17V	Arahy.R4XM2R	Arahy.SB0DTV	Arahy.WA13PC	Arahy.X7UXQY	Ca_04886	Ca_05183	Ca_07150	Ca_17748	Glyma.01G109300	Glyma.03G074400	Glyma.03G124400	Glyma.04G023900	Glyma.05G126100	Glyma.05G207500	Glyma.05G246100	Glyma.06G024100	Glyma.08G054000	Glyma.10G235100	Glyma.17G258300	Glyma.20G159200	Psat1g165360	Psat3g080760	Psat4g001560	Psat5g014280
OG0000123	AT1G30140	AT2G29880	AT5G27260	AT5G28820	AT5G29613	AT5G35540	Glyma.01G021800	Glyma.01G110000	Glyma.01G111800	Glyma.01G126100	Glyma.04G081500	Glyma.04G175200	Glyma.04G194300	Glyma.05G193100	Glyma.05G205000	Glyma.06G095100	Glyma.06G182400	Glyma.07G133600	Glyma.08G121400	Glyma.08G208800	Glyma.08G218300	Glyma.08G239700	Glyma.09G071200	Glyma.09G096200	Glyma.09G098500	Glyma.09G168100	Glyma.10G128600	Glyma.10G131100	Glyma.10G200900	Glyma.10G211500	Glyma.10G293700	Glyma.11G165200	Glyma.11G167500	Glyma.11G173900	Glyma.12G085700	Glyma.12G108300	Glyma.12G113000	Glyma.13G057900	Glyma.13G184400	Glyma.14G095600	Glyma.14G191800	Glyma.14G219200	Glyma.15G021500	Glyma.15G150600	Glyma.15G194100	Glyma.15G232500	Glyma.15G233800	Glyma.17G148300	Glyma.17G190600
OG0000124	ATMG00300	ATMG00710	Ca_02557	Ca_02558	Ca_03028	Ca_05040	Ca_06169	Ca_06941	Ca_07903	Ca_08100	Ca_09455	Ca_10665	Ca_10885	Ca_11689	Ca_12408	Ca_12409	Ca_12831	Ca_13597	Ca_13709	Ca_13743	Ca_14214	Ca_15133	Ca_15474	Ca_15909	Ca_16634	Ca_18029	Ca_18252	Ca_20088	Ca_20445	Ca_20659	Ca_20706	Ca_20730	Ca_20913	Ca_21019	Ca_21033	Ca_21376	Ca_21955	Ca_22032	Ca_22149	Ca_22365	Ca_23085	Ca_23188	Ca_23268	Ca_23522	Ca_23575	Ca_24098	Ca_24148	Ca_24195	Ca_24373
OG0000125	AT1G21280	Psat0s193g0280	Psat0s1953g0440	Psat0s283g0200	Psat0s4127g0080	Psat0s6300g0040	Psat0s974g0040	Psat0s997g0040	Psat0ss2374g0080	Psat1g023480	Psat1g039640	Psat1g095080	Psat1g112680	Psat1g183280	Psat2g083200	Psat2g125560	Psat2g130280	Psat2g142720	Psat2g157200	Psat2g157240	Psat3g000960	Psat3g001000	Psat3g019560	Psat3g034800	Psat3g078200	Psat3g110120	Psat3g120320	Psat4g075880	Psat4g075920	Psat4g121400	Psat4g202080	Psat4g202720	Psat5g063400	Psat5g071560	Psat5g071600	Psat5g097320	Psat5g221040	Psat5g221080	Psat5g245120	Psat6g086520	Psat6g094800	Psat6g106160	Psat6g149400	Psat6g204680	Psat7g016120	Psat7g018840	Psat7g042360	Psat7g121120	Psat7g132080
OG0000126	Arahy.9D9NIR	Arahy.C5M9FF	Ca_07912	Ca_07913	Ca_15923	Ca_16598	Ca_17914	Ca_17929	Ca_17933	Ca_18250	Ca_18354	Ca_18505	Ca_18700	Ca_19107	Ca_19108	Ca_20817	Ca_20848	Ca_21305	Ca_21353	Ca_21430	Ca_21532	Ca_21539	Ca_21759	Ca_21782	Ca_21861	Ca_23219	Ca_23274	Ca_23545	Ca_23743	Ca_23860	Ca_24380	Ca_24563	Ca_24653	Ca_24825	Ca_24937	Ca_25121	Ca_25122	Ca_25374	Ca_25535	Ca_25660	Ca_25915	Ca_25986	Ca_26216	Ca_26488	Ca_26788	Ca_26908	Ca_26940	Ca_26943	Ca_26948
OG0000127	Arahy.06RZIA	Arahy.0A1ITQ	Arahy.116LJD	Arahy.34KBYL	Arahy.51XME3	Arahy.5HRU3U	Arahy.6Q0Z4R	Arahy.7E60TY	Arahy.7HMQ91	Arahy.7XL2X8	Arahy.82QR7P	Arahy.87PL0P	Arahy.8EK31U	Arahy.9HPG1H	Arahy.B666HT	Arahy.BKVR43	Arahy.C36CE0	Arahy.CR6FWS	Arahy.DJS7MS	Arahy.E2Z50S	Arahy.E8HT1H	Arahy.EL3B0B	Arahy.F8MUX3	Arahy.FET36P	Arahy.FWC7N7	Arahy.FXTV8Q	Arahy.FZWW2A	Arahy.HKDW0C	Arahy.HLX2RH	Arahy.I68C5E	Arahy.J98XKF	Arahy.K03PUH	Arahy.K35UZ4	Arahy.MUP6ZF	Arahy.N3RWIF	Arahy.NBR59U	Arahy.NRRS8B	Arahy.PITS4K	Arahy.PXA4EI	Arahy.QJ2Q1C	Arahy.S2Z1HW	Arahy.S3JVHQ	Arahy.TGI3TE	Arahy.V98SZS	Arahy.VG02DH	Arahy.WUHH62	Arahy.X9BIF5	Arahy.X9YM8J	Arahy.YZ37ZX
OG0000128	AT2G44480	Arahy.CF8GRF	Arahy.IEIY3V	Arahy.J8WNHI	Arahy.JGCP84	Arahy.PT6J7Z	Arahy.R2U555	Arahy.SZD3Q1	Arahy.W2WG0I	Arahy.YDQ82R	Ca_02674	Ca_11637	Ca_14294	Ca_18910	Ca_18913	Ca_18914	Ca_18916	Glyma.11G129300	Glyma.11G129400	Glyma.11G129500	Glyma.11G129600	Glyma.11G129700	Glyma.11G129800	Glyma.11G129900	Glyma.11G130100	Glyma.12G053900	Glyma.12G054000	Glyma.12G054100	Glyma.12G054200	Glyma.12G054300	Glyma.12G054400	Glyma.12G054500	Glyma.12G130200	Glyma.15G031300	Glyma.15G031400	Psat0s2771g0040	Psat0s2771g0240	Psat0s3253g0040	Psat0s3253g0080	Psat0s3500g0120	Psat0s3737g0040	Psat0s3737g0080	Psat0s4069g0040	Psat0s4069g0080	Psat0s5195g0080	Psat1g031720	Psat1g120160	Psat2g056480	Psat2g057080
OG0000129	Arahy.3933Z3	Arahy.4VV3LB	Arahy.8CWC6D	Arahy.8ZY77E	Arahy.91HE16	Arahy.9Q6CCG	Arahy.ADV7L4	Arahy.B5UF84	Arahy.BUD6J0	Arahy.CJXR2J	Arahy.EVN2AK	Arahy.GZT3SF	Arahy.JJX8CS	Arahy.K7B5IG	Arahy.P65MK0	Arahy.QHYE08	Arahy.QMFS2J	Arahy.TBP304	Arahy.ZE2H4F	Ca_00898	Ca_00899	Ca_00900	Ca_00901	Ca_25054	Glyma.02G167400	Glyma.02G167500	Glyma.02G167600	Glyma.03G206100	Glyma.08G329800	Glyma.10G072500	Glyma.10G088100	Glyma.18G076700	Glyma.18G076800	Glyma.19G203700	Glyma.19G203800	Glyma.19G203900	Psat0s1122g0040	Psat0s1122g0080	Psat0s1122g0120	Psat0s1122g0160	Psat0s1122g0200	Psat0s1123g0040	Psat0s2143g0200	Psat0s2144g0040	Psat1g190680	Psat3g025560	Psat3g026280	Psat3g026320	Psat3g026360
OG0000130	Arahy.1B4KK2	Arahy.1N9K04	Arahy.2T7FQZ	Arahy.303ZYM	Arahy.3DZG8W	Arahy.3WH5A3	Arahy.3Z4TCL	Arahy.4IBX4Q	Arahy.53KJNB	Arahy.5YH4B6	Arahy.607K5B	Arahy.63FKND	Arahy.6JHG9N	Arahy.95I963	Arahy.9Q60JN	Arahy.A0U9FM	Arahy.A621IZ	Arahy.BCQ67I	Arahy.BDJ8VI	Arahy.BLK73U	Arahy.DV6K6C	Arahy.EPR46C	Arahy.F4M9UE	Arahy.GQLW6A	Arahy.GTM8IY	Arahy.H6K3LP	Arahy.HC1E0U	Arahy.HGK3FC	Arahy.HQXJ4B	Arahy.I6S6H6	Arahy.I9DV29	Arahy.JV52YF	Arahy.KVQE6R	Arahy.M1C18U	Arahy.ME0HAD	Arahy.MI4Z30	Arahy.NS7LJX	Arahy.PUDN4D	Arahy.QVKQ5Y	Arahy.R1Z4C8	Arahy.S4FHWV	Arahy.TF0YG1	Arahy.TZ37EQ	Arahy.U6WJF3	Arahy.UKNP9M	Arahy.V739AW	Arahy.VU1QU6	Arahy.WR54RW	Arahy.Y62ATV
OG0000131	Psat0s1523g0040	Psat0s1614g0160	Psat0s1660g0040	Psat0s2125g0040	Psat0s2625g0040	Psat0s4271g0040	Psat0s6136g0040	Psat0s8053g0040	Psat0ss6620g0080	Psat0ss6620g0160	Psat1g092040	Psat1g117760	Psat1g141240	Psat1g152720	Psat1g157640	Psat1g167880	Psat1g219280	Psat2g027840	Psat2g134880	Psat3g043960	Psat3g073080	Psat3g080120	Psat3g092560	Psat3g149880	Psat3g165200	Psat3g165920	Psat3g186720	Psat4g013560	Psat4g037520	Psat4g056240	Psat4g077200	Psat4g089600	Psat4g101440	Psat4g121960	Psat4g164160	Psat4g176840	Psat4g210840	Psat4g218680	Psat4g221640	Psat4g228840	Psat5g092600	Psat5g155440	Psat5g202640	Psat5g222520	Psat5g226520	Psat5g243120	Psat5g248520	Psat5g256960	Psat6g038200
OG0000132	Arahy.110YWB	Arahy.5ZIB7A	Arahy.93XNME	Arahy.A7DETR	Arahy.BLU62M	Arahy.F4C6A5	Arahy.FZ7LTG	Arahy.GKMS0J	Arahy.I3BD62	Arahy.KV1FNA	Arahy.L61K2T	Arahy.M2ISSC	Arahy.RE2KLX	Arahy.SLX3W6	Arahy.T0D6X0	Arahy.TBMT6J	Arahy.UQ8TNE	Arahy.WHE4WL	Arahy.Y65TV9	Ca_12587	Ca_12588	Ca_21449	Ca_21450	Glyma.08G228200	Glyma.10G091900	Glyma.10G168800	Glyma.10G168900	Glyma.16G060700	Glyma.16G060800	Glyma.16G060900	Glyma.16G061300	Glyma.19G057700	Glyma.19G058900	Glyma.19G059000	Glyma.19G059100	Glyma.19G059200	Glyma.19G059700	Glyma.19G086000	Glyma.19G086100	Glyma.19G086200	Glyma.19G086400	Glyma.19G086500	Glyma.20G220800	Glyma.20G220900	Psat0s26g0040	Psat0s26g0080	Psat1g054640	Psat1g054680	Psat6g141240
OG0000133	Glyma.19G091900	Psat0s1128g0040	Psat0s2687g0080	Psat0s2738g0040	Psat0s2879g0040	Psat0s302g0080	Psat0s3201g0040	Psat0s3662g0040	Psat1g009640	Psat1g047120	Psat1g153480	Psat1g176440	Psat1g180200	Psat1g180240	Psat1g183840	Psat2g008760	Psat2g175840	Psat2g183280	Psat3g080000	Psat3g080080	Psat3g188240	Psat3g205560	Psat4g031320	Psat4g033000	Psat4g038200	Psat4g063520	Psat4g097120	Psat4g149320	Psat4g164360	Psat4g205600	Psat5g042800	Psat5g063080	Psat5g082480	Psat5g130720	Psat5g172560	Psat5g248200	Psat5g260840	Psat5g265640	Psat5g271840	Psat5g276480	Psat6g029320	Psat6g034680	Psat6g037160	Psat6g051560	Psat6g065240	Psat6g089080	Psat6g153560	Psat7g032800	Psat7g098760
OG0000134	Arahy.07JV5W	Arahy.0A14NI	Arahy.0HKA8E	Arahy.2B0QBD	Arahy.2J15ZE	Arahy.3WN25H	Arahy.3YZ3MF	Arahy.55YZGL	Arahy.58D2Y0	Arahy.5JI1RR	Arahy.65JAAL	Arahy.7ERL5G	Arahy.87PIUS	Arahy.8DH9PU	Arahy.8TU2MJ	Arahy.90FNMV	Arahy.9C08TH	Arahy.A15F74	Arahy.B2BLZ9	Arahy.CV55AI	Arahy.CYBX3A	Arahy.D6GULQ	Arahy.D8E7V4	Arahy.DC9D8R	Arahy.DK2LRN	Arahy.DR7H24	Arahy.ESN9VZ	Arahy.F4U6N7	Arahy.FD688P	Arahy.FDM1EJ	Arahy.G0HR9U	Arahy.H79UNX	Arahy.HLTT0X	Arahy.I2M58K	Arahy.II4IQ1	Arahy.JVCZ96	Arahy.K48XAH	Arahy.M0844A	Arahy.P4Q5K4	Arahy.P4YVW3	Arahy.PSU6NZ	Arahy.PYC5G6	Arahy.Q7R1SV	Arahy.QTH0LM	Arahy.QYBR1Q	Arahy.RA0FL0	Arahy.S0JTPQ	Arahy.TKZD77	Arahy.U2TVB1
OG0000135	Psat0s1327g0080	Psat0s2166g0080	Psat0s2401g0080	Psat0s251g0120	Psat0s2564g0040	Psat0s2646g0040	Psat0s2681g0160	Psat0s3135g0320	Psat1g009160	Psat1g046840	Psat1g049080	Psat1g076240	Psat1g083760	Psat1g221680	Psat2g049000	Psat2g068920	Psat2g092840	Psat2g115320	Psat3g067840	Psat3g084360	Psat3g112080	Psat3g190760	Psat4g009600	Psat4g088880	Psat4g129240	Psat4g213280	Psat4g217120	Psat5g001720	Psat5g022280	Psat5g031240	Psat5g081800	Psat5g095800	Psat5g117080	Psat5g233640	Psat5g233680	Psat5g257160	Psat5g259760	Psat5g274720	Psat5g306120	Psat6g016640	Psat6g062840	Psat6g073360	Psat6g102160	Psat6g131480	Psat6g153960	Psat6g198320	Psat6g236160	Psat7g004000	Psat7g106200
OG0000136	AT1G07400	AT1G53540	AT1G59860	AT2G29500	AT3G46230	AT5G59720	Arahy.F1M2GX	Arahy.M42VAF	Ca_05301	Ca_06334	Ca_06335	Ca_06336	Ca_12525	Ca_13815	Ca_14594	Ca_14692	Glyma.01G106800	Glyma.02G076600	Glyma.02G252800	Glyma.04G208000	Glyma.05G076500	Glyma.06G157800	Glyma.07G200000	Glyma.07G200200	Glyma.07G200300	Glyma.07G200500	Glyma.07G200700	Glyma.08G068700	Glyma.08G068800	Glyma.08G069000	Glyma.13G175700	Glyma.13G176000	Glyma.13G176200	Glyma.13G176300	Glyma.13G176500	Glyma.14G063700	Glyma.14G063800	Glyma.16G158500	Psat0s1635g0080	Psat0s529g0040	Psat2g036360	Psat2g036440	Psat2g036480	Psat2g036520	Psat7g102920	Psat7g114360	Psat7g114680	Psat7g114720	Psat7g114760
OG0000137	Glyma.09G118700	Psat0s2139g0080	Psat0s221g0160	Psat0s2458g0120	Psat0s2641g0200	Psat0s2745g0200	Psat0s971g0040	Psat1g042160	Psat1g124160	Psat2g102360	Psat2g104000	Psat2g130880	Psat2g149640	Psat2g161400	Psat2g175280	Psat3g027800	Psat3g028360	Psat3g049680	Psat3g115000	Psat3g117400	Psat4g053440	Psat4g102120	Psat4g146400	Psat5g054960	Psat5g135080	Psat5g135120	Psat5g139600	Psat5g149960	Psat5g171800	Psat5g184680	Psat5g184720	Psat5g240320	Psat5g240360	Psat5g278360	Psat6g012320	Psat6g126160	Psat6g155840	Psat6g169200	Psat6g198640	Psat6g222280	Psat6g230920	Psat7g004400	Psat7g062800	Psat7g071040	Psat7g082800	Psat7g096160	Psat7g105440	Psat7g143880	Psat7g163640
OG0000138	Ca_00557	Ca_00675	Ca_06173	Ca_19370	Ca_19371	Ca_19372	Ca_19639	Ca_20873	Ca_22165	Ca_22609	Ca_22615	Ca_22656	Ca_22658	Ca_22659	Ca_27928	Ca_27973	Psat0s1287g0040	Psat0ss10486g0160	Psat0ss1860g0280	Psat1g018360	Psat1g018520	Psat1g020840	Psat1g024800	Psat1g057600	Psat3g106240	Psat3g106280	Psat3g106320	Psat3g106360	Psat3g106400	Psat3g106440	Psat3g106480	Psat3g123360	Psat3g123960	Psat3g146160	Psat3g146200	Psat3g146240	Psat3g146320	Psat3g146480	Psat3g146840	Psat3g146880	Psat3g148880	Psat3g149120	Psat3g149480	Psat3g160640	Psat5g163400	Psat5g163480	Psat5g294360	Psat6g012160	Psat7g250080
OG0000139	Arahy.05APJ4	Arahy.132R2P	Arahy.2Z09SG	Arahy.47CMTE	Arahy.4H4W17	Arahy.4JQ70I	Arahy.50NT39	Arahy.52TXVM	Arahy.5FU9MJ	Arahy.5NL1SJ	Arahy.63Q0V0	Arahy.8TZL1A	Arahy.96906X	Arahy.98U7KZ	Arahy.9API6A	Arahy.A82PFR	Arahy.A8MBDH	Arahy.A8N22W	Arahy.B9HG71	Arahy.CGH21A	Arahy.CREE2E	Arahy.DFQU70	Arahy.DTZ3P2	Arahy.EC6H77	Arahy.ENU8IF	Arahy.F7CYTA	Arahy.FQLQ86	Arahy.GLG9PK	Arahy.GN953P	Arahy.H1ARTY	Arahy.HR1UEZ	Arahy.I8HPIE	Arahy.IT9UQI	Arahy.KS5DNQ	Arahy.KU96TJ	Arahy.LHGE4J	Arahy.N69ZGD	Arahy.NZGI8H	Arahy.PA6AP3	Arahy.PUDQ0R	Arahy.PXQ8VN	Arahy.Q0WVMV	Arahy.QSR4N2	Arahy.R9MAPG	Arahy.RAI67U	Arahy.TY9DI9	Arahy.U0X318	Arahy.UVR8ZI	Arahy.W2UMMZ
OG0000140	Arahy.0XH4EA	Arahy.13SC4P	Arahy.1L886L	Arahy.1VD9HF	Arahy.3Q9CGL	Arahy.4M9WLD	Arahy.4PE3C2	Arahy.6KYT3I	Arahy.6PH6P0	Arahy.6X03KB	Arahy.8YN2ZH	Arahy.A05N5U	Arahy.A0R4E2	Arahy.C29STI	Arahy.E2W0NT	Arahy.F1BSAS	Arahy.FH2JLQ	Arahy.FMZS4T	Arahy.FNK782	Arahy.G3JJD2	Arahy.H2ULGX	Arahy.HEJ4FG	Arahy.HI7B1K	Arahy.J4BTEJ	Arahy.J6FGM3	Arahy.LX50IY	Arahy.M2D9IP	Arahy.M73JGF	Arahy.MA81EW	Arahy.MIAH4K	Arahy.MUV7N5	Arahy.MY2MJV	Arahy.NDAQ9Q	Arahy.P0VEPY	Arahy.PDEG0B	Arahy.PJ36E7	Arahy.Q14GIZ	Arahy.QC354N	Arahy.R7V70E	Arahy.RFB9V8	Arahy.S14B1P	Arahy.SZ6Y7J	Arahy.THCK2C	Arahy.U1EPQF	Arahy.VM9D3L	Arahy.W0TS07	Arahy.W1D4FL	Arahy.X81DIC	Arahy.X8ET43
OG0000141	AT1G07790	AT2G28720	AT2G37470	AT3G09480	AT3G45980	AT3G46030	AT3G53650	AT5G02570	AT5G22880	AT5G59910	Arahy.2MB6KR	Arahy.BEH8YR	Arahy.KY1P9Y	Arahy.PWN22Y	Ca_07001	Ca_07681	Ca_08380	Ca_11975	Ca_11976	Ca_16703	Ca_16705	Glyma.10G198500	Glyma.13G132100	Glyma.13G321600	Glyma.20G191600	Psat0s2193g0040	Psat0s2658g0040	Psat0s2658g0080	Psat0s3083g0040	Psat1g193480	Psat1g193560	Psat1g193600	Psat2g074040	Psat3g085240	Psat3g157000	Psat3g157040	Psat5g068520	Psat6g067800	Psat6g173400	Psat6g173440	Psat6g173480	Psat6g173520	Psat7g218120	Psat7g218160	Psat7g218200	Psat7g218440	Psat7g218520	Psat7g218560	Psat7g218600
OG0000142	AT4G13770	AT4G31500	Arahy.032U0L	Arahy.22EC2Q	Arahy.49BDLC	Arahy.554ZX1	Arahy.7J3SUQ	Arahy.8TF3WB	Arahy.9T04HJ	Arahy.A5BJE4	Arahy.AG2ZXZ	Arahy.DR7X1V	Arahy.FVXT0M	Arahy.H3NIE5	Arahy.MTQ70D	Arahy.N5YDJK	Arahy.P8VCWZ	Arahy.WGK629	Arahy.WJIQ4A	Ca_17248	Ca_17249	Ca_22375	Ca_26807	Glyma.01G078300	Glyma.03G029900	Glyma.03G030100	Glyma.03G030300	Glyma.03G030400	Glyma.03G030600	Glyma.03G030800	Glyma.03G030900	Glyma.03G031000	Glyma.03G031300	Glyma.03G031400	Glyma.18G100500	Glyma.U013700	Psat0s5096g0040	Psat2g053680	Psat3g200960	Psat7g018680	Psat7g236520	Psat7g238040	Psat7g238120	Psat7g238160	Psat7g238200	Psat7g238360	Psat7g238440	Psat7g238520	Psat7g238640
OG0000143	AT1G67020	Arahy.K49PTT	Glyma.04G093700	Psat0s1287g0080	Psat0s1991g0120	Psat0s2723g0120	Psat0s3577g0080	Psat0s3617g0040	Psat0s4384g0120	Psat0s45g0080	Psat0s870g0080	Psat1g036880	Psat1g202520	Psat1g213840	Psat2g032840	Psat2g060000	Psat2g101920	Psat2g128280	Psat2g128320	Psat3g027240	Psat3g027280	Psat3g172640	Psat4g053400	Psat4g137240	Psat5g016360	Psat5g042680	Psat5g081200	Psat5g083560	Psat5g149280	Psat5g155160	Psat5g159360	Psat5g161400	Psat5g191920	Psat5g196840	Psat5g213280	Psat5g243560	Psat5g253680	Psat6g022920	Psat6g043520	Psat6g092720	Psat6g184680	Psat6g208920	Psat7g007480	Psat7g066480	Psat7g081360	Psat7g110320	Psat7g152800	Psat7g161880	Psat7g172320
OG0000144	AT5G61820	Arahy.4Z06T4	Arahy.5JWJ0V	Arahy.CAI5H8	Arahy.QAUB69	Arahy.RL6XLT	Arahy.Y24I4W	Ca_05177	Ca_13830	Ca_14233	Ca_14235	Ca_17743	Ca_17754	Ca_18425	Ca_18952	Ca_23080	Glyma.03G057700	Glyma.03G071800	Glyma.03G071900	Glyma.03G075600	Glyma.03G078900	Glyma.03G115700	Glyma.04G118000	Glyma.04G118100	Glyma.04G118300	Glyma.04G118400	Glyma.04G143900	Glyma.04G144000	Glyma.04G144100	Glyma.04G144200	Glyma.05G126700	Glyma.05G126800	Glyma.05G126900	Glyma.08G081700	Glyma.08G081800	Glyma.09G025200	Glyma.09G106200	Glyma.09G106300	Glyma.09G106400	Glyma.09G106500	Glyma.09G106600	Glyma.09G106700	Glyma.09G106800	Glyma.09G106900	Glyma.15G131300	Glyma.15G131400	Glyma.U008700	Glyma.U042400	Psat1g166880
OG0000145	Arahy.1E4ERY	Arahy.2TYZ6D	Arahy.33UH6E	Arahy.4GV9B2	Arahy.512HAI	Arahy.58G4CR	Arahy.58HAZ2	Arahy.7GG78Q	Arahy.83WUCG	Arahy.8GZ83G	Arahy.8VLA6B	Arahy.90C2FA	Arahy.99LF57	Arahy.9H9BRV	Arahy.AEE9K3	Arahy.AP109C	Arahy.AR9UNU	Arahy.BN27KI	Arahy.BXHN9I	Arahy.CU1T9Z	Arahy.E2GYEM	Arahy.F0IT9C	Arahy.FIPU0V	Arahy.G37EV9	Arahy.GS188L	Arahy.H9HLSW	Arahy.I249M6	Arahy.I4XD34	Arahy.J81LBS	Arahy.KKG9B8	Arahy.LFF0Y5	Arahy.MPJ6C1	Arahy.MXWZ40	Arahy.N36EZS	Arahy.PE8223	Arahy.PFB0AA	Arahy.PR10ES	Arahy.QWT0BK	Arahy.R179J2	Arahy.S1T1W9	Arahy.S344KM	Arahy.UBJ1U1	Arahy.WNF3YY	Arahy.WT1X3W	Arahy.WWV0ES	Arahy.XB6NJX	Arahy.ZH1I8Y	Arahy.ZZ4RN5	Glyma.09G174600
OG0000146	Arahy.00W0BQ	Arahy.0E19IK	Arahy.0HX70L	Arahy.0TG4XQ	Arahy.2C1SEX	Arahy.2I4AA8	Arahy.2PI4SD	Arahy.3C5L0V	Arahy.3HSW25	Arahy.3X8B6N	Arahy.5E9NVZ	Arahy.5K2DU6	Arahy.5RQB9J	Arahy.978BNZ	Arahy.A1ZBG7	Arahy.B27QWS	Arahy.BZE4S9	Arahy.CID1M7	Arahy.CY9GMY	Arahy.D90TM1	Arahy.DKU1F8	Arahy.DST42P	Arahy.E6ECRL	Arahy.ERGP6F	Arahy.EY8LTQ	Arahy.F5F6FM	Arahy.FHH1YD	Arahy.HCH4H8	Arahy.HMY8CZ	Arahy.J252LG	Arahy.K73WW4	Arahy.L2A829	Arahy.MCNZ84	Arahy.NP4SZW	Arahy.PBP9SE	Arahy.PE8RGD	Arahy.QHI3M9	Arahy.QMM8JA	Arahy.QZ4EVV	Arahy.RM5ZHJ	Arahy.U1D3X5	Arahy.UJY401	Arahy.VUCP6Z	Arahy.W613FT	Arahy.W88FQP	Arahy.W9IIXQ	Arahy.WCXU76	Arahy.XH95LH	Arahy.XQPR1E
OG0000147	Arahy.04X3C9	Arahy.06IH0R	Arahy.0PU0XC	Arahy.2IE6SV	Arahy.2IZ2Y4	Arahy.4TGW7P	Arahy.4ZR0FI	Arahy.69MG1M	Arahy.6C01BR	Arahy.87HZXN	Arahy.A52RDS	Arahy.A8VW0N	Arahy.AP4GBH	Arahy.C72SYV	Arahy.CA7JWP	Arahy.DEFX9H	Arahy.DN6KXW	Arahy.DNSK86	Arahy.EFNA3N	Arahy.EY2G7B	Arahy.GCH4M5	Arahy.GZWC57	Arahy.H1NXHC	Arahy.HZ3BCY	Arahy.J22K7M	Arahy.JDC98L	Arahy.JNR4LI	Arahy.KENS9L	Arahy.L41F5Q	Arahy.M1015L	Arahy.M99GRU	Arahy.NJ02RL	Arahy.NWM239	Arahy.P40Q6V	Arahy.PXT4SR	Arahy.Q2Q4I2	Arahy.RBTF4J	Arahy.RL0N5R	Arahy.S6W881	Arahy.SV36IN	Arahy.TF1SFL	Arahy.UR38H5	Arahy.URT9HM	Arahy.VEK22B	Arahy.VH1L3J	Arahy.VH72SV	Arahy.VJM3FC	Arahy.WNG7SL	Arahy.Y2HGKC
OG0000148	Arahy.2029P5	Psat0s1669g0040	Psat0s287g0120	Psat0s4213g0040	Psat0s4525g0080	Psat0s603g0040	Psat1g002560	Psat1g008720	Psat1g008800	Psat1g008880	Psat1g017800	Psat1g072240	Psat1g073080	Psat1g110000	Psat1g157320	Psat1g198080	Psat2g045280	Psat2g136920	Psat2g170360	Psat2g179480	Psat3g025800	Psat3g048160	Psat3g095440	Psat3g100320	Psat3g113800	Psat3g130320	Psat3g140120	Psat4g051160	Psat4g067960	Psat4g086840	Psat4g166480	Psat5g007480	Psat5g032920	Psat5g038560	Psat5g076000	Psat5g138320	Psat5g142480	Psat5g228000	Psat5g229200	Psat5g229240	Psat5g229440	Psat5g292320	Psat7g033080	Psat7g038240	Psat7g057520	Psat7g067520	Psat7g119560	Psat7g123040	Psat7g202320
OG0000149	Psat0s1775g0400	Psat0s3270g0040	Psat0ss25577g0040	Psat1g041400	Psat1g053200	Psat1g079440	Psat1g099800	Psat1g130920	Psat1g177720	Psat2g073360	Psat3g048120	Psat3g061640	Psat3g064280	Psat3g080920	Psat3g081560	Psat3g097640	Psat3g101280	Psat3g115440	Psat3g137920	Psat3g204120	Psat4g018400	Psat4g044560	Psat4g061040	Psat4g111200	Psat4g153360	Psat4g155840	Psat4g207760	Psat4g209080	Psat4g212680	Psat5g156280	Psat5g228480	Psat5g243160	Psat5g244440	Psat5g274240	Psat5g290400	Psat5g303200	Psat6g022640	Psat6g038320	Psat6g066720	Psat6g124720	Psat6g187440	Psat6g201840	Psat7g019840	Psat7g063160	Psat7g066360	Psat7g108840	Psat7g155200	Psat7g179000	Psat7g237720
OG0000150	AT1G29179	AT1G29180	AT1G34480	AT1G44020	AT1G44030	AT1G44050	AT1G45243	AT1G53340	AT1G61710	AT1G61840	AT1G62030	AT1G66440	AT1G66450	AT2G02610	AT2G02620	AT2G02630	AT2G02640	AT2G02680	AT2G02690	AT2G02700	AT2G13895	AT2G13900	AT2G13950	AT2G28460	AT2G40050	AT3G21210	AT3G26240	AT3G26250	AT3G26550	AT3G50010	AT4G02540	AT4G10370	AT4G10560	AT4G13130	AT4G15070	AT4G26380	AT5G01480	AT5G02330	AT5G02340	AT5G02350	AT5G02360	AT5G03360	AT5G37210	AT5G46660	AT5G46670	AT5G48320	AT5G55770	AT5G55780	AT5G55800
OG0000151	AT5G23960	Arahy.1B13BQ	Arahy.684RT9	Arahy.7F6LIV	Arahy.A2E6KE	Arahy.A5PRG1	Arahy.BX0P1N	Arahy.CPL4PF	Arahy.CX9Y59	Arahy.D34PF8	Arahy.M39DKM	Arahy.ME6EYC	Arahy.N6MCFC	Arahy.RSF9XX	Arahy.RWZJ9E	Arahy.SL9E5P	Arahy.SQ1PU0	Arahy.T3R0IJ	Arahy.TUGJ2A	Arahy.Y103QL	Arahy.ZA8YKR	Ca_14040	Ca_15954	Ca_16361	Ca_17251	Ca_22051	Ca_23055	Ca_25809	Ca_25890	Ca_26290	Ca_26564	Ca_26565	Ca_27576	Ca_28123	Glyma.12G138100	Glyma.12G138600	Glyma.12G138800	Glyma.12G140600	Glyma.U032900	Psat2g067080	Psat2g067200	Psat2g067240	Psat2g067280	Psat2g068080	Psat7g136320	Psat7g136360	Psat7g136400	Psat7g160840	Psat7g160880
OG0000152	Arahy.4FG6XW	Arahy.4ZIH53	Arahy.618SXF	Arahy.6KH6YE	Arahy.81Z5PH	Arahy.LFE0TK	Arahy.MM7G51	Arahy.P0V96M	Arahy.T0Y2I4	Arahy.T7TSKU	Arahy.W26SKA	Arahy.W3VKVS	Arahy.XFK2HS	Arahy.XUH3WJ	Ca_09445	Ca_16325	Ca_16351	Ca_16352	Glyma.06G205100	Glyma.06G239000	Glyma.06G256000	Glyma.06G259000	Glyma.06G259100	Glyma.06G259300	Glyma.06G259400	Glyma.06G259700	Glyma.06G259800	Glyma.06G260100	Glyma.06G260500	Glyma.06G261400	Glyma.06G261500	Glyma.06G263500	Glyma.06G263600	Glyma.06G263900	Glyma.06G264200	Glyma.06G264300	Glyma.06G264400	Glyma.06G265000	Glyma.06G265400	Glyma.06G285500	Glyma.12G132200	Glyma.12G132400	Glyma.12G135600	Glyma.12G137800	Glyma.12G137900	Glyma.12G138400	Glyma.12G138500	Glyma.12G163000	Glyma.U032700
OG0000153	Glyma.01G050300	Glyma.01G056700	Glyma.01G090300	Glyma.02G117400	Glyma.02G117800	Glyma.02G118000	Glyma.02G130800	Glyma.02G163700	Glyma.02G177600	Glyma.02G185600	Glyma.03G063500	Glyma.03G070000	Glyma.03G088700	Glyma.04G101700	Glyma.04G124000	Glyma.04G145500	Glyma.04G167600	Glyma.04G173600	Glyma.05G107100	Glyma.05G115600	Glyma.06G210500	Glyma.07G172200	Glyma.08G242900	Glyma.08G296200	Glyma.09G096900	Glyma.09G118000	Glyma.13G004300	Glyma.13G004700	Glyma.13G011000	Glyma.13G085600	Glyma.14G102100	Glyma.14G127100	Glyma.14G146800	Glyma.14G149600	Glyma.14G169500	Glyma.15G179900	Glyma.15G217900	Glyma.16G102100	Glyma.16G120100	Glyma.18G117200	Glyma.18G135900	Glyma.18G139600	Glyma.18G151500	Glyma.18G167100	Glyma.19G067300	Glyma.19G107100	Glyma.20G067200	Glyma.20G079000	Glyma.U018400
OG0000154	Arahy.00W2W5	Arahy.0QCF99	Arahy.0S9V2W	Arahy.29GFI9	Arahy.38JU3K	Arahy.3DS1LI	Arahy.41YVYJ	Arahy.54C0KZ	Arahy.56M0GV	Arahy.6K111H	Arahy.7D98FQ	Arahy.AT0L4S	Arahy.B9EW81	Arahy.BA1T4G	Arahy.D5AR02	Arahy.E29LBX	Arahy.HLTN97	Arahy.HN8ZWX	Arahy.KMV1WU	Arahy.LL675T	Arahy.LM30Y3	Arahy.MEH7YS	Arahy.NMB5YK	Arahy.NRNC1F	Arahy.P25ESR	Arahy.PH4GL6	Arahy.Q6P5E1	Arahy.QIDR5S	Arahy.QZA5BL	Arahy.R0HXDD	Arahy.R4PVYI	Arahy.RJ0C0L	Arahy.RS9AFF	Arahy.SGP77C	Arahy.T2LG44	Arahy.TDDH8C	Arahy.U095GY	Arahy.UGP0DD	Arahy.WD30LQ	Arahy.WSE485	Arahy.XUX2EX	Arahy.Z5J7KL	Arahy.ZA1EMG	Glyma.06G225300	Glyma.06G274000	Glyma.09G133900	Psat0s285g0080	Psat1g063400	Psat5g119040
OG0000155	Psat0s1102g0040	Psat0s1361g0040	Psat0s1684g0120	Psat0s172g0080	Psat0s1743g0040	Psat0s198g0120	Psat0s203g0040	Psat0s2971g0040	Psat0s4756g0040	Psat0s5239g0040	Psat1g016680	Psat1g038480	Psat1g076160	Psat1g077960	Psat1g131200	Psat2g010680	Psat2g056840	Psat2g086000	Psat2g128680	Psat2g132520	Psat2g147280	Psat2g180200	Psat3g169520	Psat3g193560	Psat3g199320	Psat3g200640	Psat4g057960	Psat4g112040	Psat4g136240	Psat4g212920	Psat5g030040	Psat5g031440	Psat5g051760	Psat5g089280	Psat5g192080	Psat6g045080	Psat6g063640	Psat6g074000	Psat6g107280	Psat6g117520	Psat6g217840	Psat7g017720	Psat7g073200	Psat7g073240	Psat7g161040	Psat7g205760	Psat7g241080	Psat7g250400	Psat7g252920
OG0000156	Psat0s2741g0040	Psat0s3213g0120	Psat0s3434g0040	Psat0s3539g0120	Psat0s789g0040	Psat1g018560	Psat1g096480	Psat2g013840	Psat2g105400	Psat2g107880	Psat2g178480	Psat2g180120	Psat2g183840	Psat3g045000	Psat3g101560	Psat3g103040	Psat3g176520	Psat4g027880	Psat4g034080	Psat4g054480	Psat4g107680	Psat4g130360	Psat4g205200	Psat4g213720	Psat5g020520	Psat5g047560	Psat5g056800	Psat5g084520	Psat5g091480	Psat5g118400	Psat5g156360	Psat5g157720	Psat5g159040	Psat5g249960	Psat5g282840	Psat6g009040	Psat6g027320	Psat6g161240	Psat6g171400	Psat6g206640	Psat7g034560	Psat7g069840	Psat7g073800	Psat7g087720	Psat7g095760	Psat7g119880	Psat7g131200	Psat7g191120	Psat7g220440
OG0000157	AT1G66540	AT2G23190	AT2G23220	AT3G28740	AT4G37320	AT4G37330	AT4G37340	AT4G37360	AT4G37370	AT5G36220	Arahy.0AN8KE	Arahy.0UU5IV	Arahy.96EPTX	Arahy.9J8RGD	Arahy.FQ5MDM	Arahy.IFA20P	Arahy.LW6UI8	Arahy.QJ0MNA	Arahy.RE0MA5	Arahy.SFE8AG	Arahy.X1BDZQ	Arahy.XS7PLW	Arahy.XX3TAX	Ca_02185	Ca_02186	Ca_05109	Ca_05110	Ca_05111	Ca_05112	Ca_05114	Ca_09317	Ca_17387	Ca_17389	Glyma.08G089400	Glyma.08G089500	Glyma.11G051800	Glyma.16G149300	Psat2g168960	Psat2g169080	Psat2g169200	Psat3g167760	Psat3g174520	Psat3g174560	Psat4g084040	Psat4g121920	Psat7g070240	Psat7g087880	Psat7g087960
OG0000158	AT2G14378	AT2G24205	AT2G27315	AT3G42565	AT3G48675	AT4G09545	AT4G35165	AT5G36310	AT5G36320	AT5G36330	AT5G36340	AT5G36350	AT5G36360	AT5G36370	AT5G36380	AT5G36390	AT5G36400	AT5G36410	AT5G36420	AT5G36430	AT5G36440	AT5G36450	AT5G36460	AT5G36470	AT5G36480	AT5G36490	AT5G36500	AT5G36520	AT5G36540	AT5G36550	AT5G36657	AT5G36658	AT5G36659	AT5G36661	AT5G36662	AT5G36738	AT5G36739	AT5G42895	AT5G44495	AT5G48210	AT5G51105	AT5G52965	AT5G52975	AT5G53742	AT5G53905	AT5G54062	AT5G60945	AT5G60964
OG0000159	AT1G13780	AT1G16930	AT1G16940	AT1G32020	AT1G51370	AT1G60400	AT1G60410	AT1G66290	AT1G66300	AT1G66310	AT1G66320	AT1G66640	AT1G69630	AT1G78730	AT1G78740	AT1G78750	AT1G78760	AT1G78840	AT1G80470	AT2G26030	AT2G27505	AT3G19085	AT3G23955	AT3G60710	AT4G13985	AT5G18770	AT5G18780	AT5G22590	AT5G22600	AT5G22610	AT5G22660	AT5G22670	AT5G22680	AT5G22700	AT5G22720	AT5G22730	AT5G25850	AT5G27750	AT5G44490	AT5G44940	AT5G44950	AT5G44960	AT5G44970	AT5G44980	AT5G53592	AT5G53635	AT5G53640	AT5G53840
OG0000160	Arahy.4LPH3Z	Arahy.8IRE12	Arahy.ADY98T	Arahy.BWW12Z	Arahy.SIBV1X	Arahy.V37TM0	Glyma.02G098400	Glyma.02G180700	Glyma.08G348900	Glyma.08G351300	Glyma.08G351400	Glyma.08G351500	Glyma.13G325500	Glyma.13G353900	Glyma.16G198100	Glyma.17G048400	Glyma.18G164300	Glyma.18G164400	Glyma.18G164500	Glyma.20G065400	Glyma.20G075200	Psat0s2155g0040	Psat0s215g0280	Psat0s2525g0040	Psat0s2525g0080	Psat0s2803g0040	Psat0s2803g0080	Psat0s3213g0040	Psat0s3611g0160	Psat0s7775g0080	Psat2g054800	Psat2g130560	Psat3g148640	Psat4g122640	Psat5g026880	Psat5g042320	Psat5g063320	Psat5g063360	Psat5g063480	Psat5g064440	Psat5g091240	Psat5g213760	Psat5g213920	Psat5g215520	Psat5g215560	Psat5g215680	Psat5g215720	Psat5g215800
OG0000161	Psat0s2525g0160	Psat0s2706g0040	Psat0s314g0040	Psat0s33g0040	Psat0s3420g0040	Psat0s3563g0040	Psat0s3709g0120	Psat0s3735g0040	Psat1g014760	Psat1g017280	Psat1g082120	Psat1g136640	Psat1g174080	Psat2g058040	Psat2g078080	Psat2g080120	Psat2g095720	Psat2g162200	Psat3g034280	Psat3g063720	Psat3g151880	Psat4g048320	Psat4g059640	Psat4g079240	Psat4g082400	Psat4g131800	Psat4g138480	Psat4g151160	Psat4g169360	Psat4g170880	Psat4g170960	Psat4g202000	Psat5g053160	Psat5g066160	Psat5g157760	Psat5g240440	Psat5g242480	Psat5g245840	Psat5g257960	Psat6g087720	Psat6g100800	Psat6g180280	Psat7g010920	Psat7g057560	Psat7g114000	Psat7g146640	Psat7g156360	Psat7g158560
OG0000162	AT1G49240	AT2G37620	AT2G42100	AT3G12110	AT3G18780	AT3G46520	AT3G53750	AT5G09810	AT5G59370	Arahy.145DEM	Arahy.4PL1ZQ	Arahy.6IM7DK	Arahy.79FMKA	Arahy.DCIR5D	Arahy.DH7ITM	Arahy.FWTY6N	Arahy.G3H90Z	Arahy.K60PJ1	Arahy.T8ZB5G	Arahy.V6SIVJ	Arahy.ZENB5B	Arahy.ZWQ5Q7	Ca_00103	Ca_02610	Ca_04163	Ca_07317	Ca_12633	Ca_14184	Ca_22693	Ca_22694	Glyma.03G144800	Glyma.04G215900	Glyma.05G000900	Glyma.09G111200	Glyma.11G139800	Glyma.13G335600	Glyma.15G038700	Glyma.15G050200	Glyma.18G290800	Glyma.19G147900	Psat1g052320	Psat1g218960	Psat3g068760	Psat3g166680	Psat5g063760	Psat5g284400	Psat6g129080
OG0000163	Ca_04208	Ca_05541	Ca_10880	Ca_10958	Ca_11478	Ca_11479	Ca_14171	Ca_15734	Ca_15795	Ca_16221	Ca_16536	Ca_16613	Ca_17745	Ca_18794	Ca_19111	Ca_19451	Ca_19559	Ca_19644	Ca_19942	Ca_20585	Ca_21560	Ca_21859	Ca_22339	Ca_22369	Ca_23064	Ca_23396	Ca_24186	Ca_24214	Ca_24216	Ca_24288	Ca_24489	Ca_24540	Ca_24656	Ca_24814	Ca_25627	Ca_25762	Ca_25767	Ca_25813	Ca_25870	Ca_25871	Ca_26148	Ca_26542	Ca_26745	Ca_27025	Ca_27081	Ca_27975	Psat2g016480
OG0000164	Arahy.3VW41E	Arahy.58KXNL	Arahy.93ITJJ	Arahy.G5MJIA	Arahy.JFW9YK	Arahy.JP32XI	Arahy.KS7FXQ	Arahy.N7FDKN	Arahy.P9TJ9P	Arahy.Q98DYF	Arahy.WWL8LR	Arahy.WZ8EIX	Ca_12862	Ca_13835	Ca_17740	Ca_17746	Ca_17750	Ca_27299	Glyma.01G117000	Glyma.01G117200	Glyma.01G126900	Glyma.03G052400	Glyma.03G054800	Glyma.03G055300	Glyma.03G066500	Glyma.03G087400	Glyma.07G080600	Glyma.07G153200	Glyma.07G153500	Glyma.07G154900	Glyma.18G204300	Glyma.18G204400	Glyma.18G204500	Glyma.18G204600	Glyma.18G205500	Glyma.18G205600	Glyma.U006000	Glyma.U006100	Glyma.U040300	Psat0s3493g0240	Psat2g124880	Psat2g125000	Psat7g243640	Psat7g243960	Psat7g244000	Psat7g244400	Psat7g244480
OG0000165	Ca_24083	Psat0s283g0120	Psat0s3542g0040	Psat0s3778g0040	Psat0s3871g0120	Psat0s5251g0040	Psat0s944g0040	Psat1g133960	Psat1g156640	Psat1g185600	Psat2g148320	Psat2g189480	Psat3g142680	Psat3g185320	Psat4g028760	Psat4g069160	Psat4g073760	Psat4g074960	Psat4g113440	Psat4g131960	Psat4g177560	Psat4g228920	Psat5g044200	Psat5g062680	Psat5g096760	Psat5g133960	Psat5g150760	Psat5g202400	Psat5g215440	Psat5g222280	Psat6g027160	Psat6g030880	Psat6g033000	Psat6g080400	Psat6g134840	Psat6g151040	Psat6g158760	Psat6g210880	Psat6g222640	Psat6g238920	Psat6g242000	Psat7g034680	Psat7g104360	Psat7g141240	Psat7g155760	Psat7g181600	Psat7g194760
OG0000166	Arahy.D4358L	Glyma.01G109400	Glyma.01G116200	Glyma.02G157600	Glyma.02G181400	Glyma.03G044800	Glyma.03G061600	Glyma.03G062000	Glyma.03G062200	Glyma.03G062400	Glyma.03G071000	Glyma.03G108400	Glyma.04G120300	Glyma.04G179000	Glyma.05G009300	Glyma.07G115600	Glyma.07G138700	Glyma.07G156600	Glyma.07G179000	Glyma.08G263600	Glyma.09G088900	Glyma.09G128700	Glyma.09G144100	Glyma.10G112300	Glyma.10G120500	Glyma.10G216500	Glyma.11G215900	Glyma.14G109300	Glyma.14G109400	Glyma.14G135500	Glyma.14G154700	Glyma.15G148600	Glyma.15G218800	Glyma.16G119600	Glyma.17G175200	Glyma.17G190700	Glyma.17G196000	Glyma.18G122700	Glyma.18G149100	Glyma.18G175900	Glyma.18G200900	Glyma.19G035900	Glyma.19G090200	Glyma.20G042100	Glyma.20G059300	Glyma.20G237600	Glyma.U007500
OG0000167	Arahy.1Y32K9	Arahy.1Y6TH3	Arahy.30LSBJ	Arahy.38QF48	Arahy.4I3IBQ	Arahy.5XTH94	Arahy.82B5RW	Arahy.8HM2EW	Arahy.9R8PUV	Arahy.AF1B09	Arahy.CQ2DU1	Arahy.D9VETH	Arahy.F1MI29	Arahy.G8C5HU	Arahy.G9AWLG	Arahy.IPN40Q	Arahy.J522CD	Arahy.KW9CPD	Arahy.L50RKA	Arahy.LID1BM	Arahy.LVQ59A	Arahy.N9PGTI	Arahy.PI20KV	Arahy.QEFP0G	Arahy.R70R7M	Arahy.R9I4XZ	Arahy.RB7D4E	Arahy.RRF0SG	Arahy.S12MQJ	Arahy.S9LW9C	Arahy.SGM4DW	Arahy.SUA94F	Arahy.SZ5U13	Arahy.UG6X7V	Arahy.UQ0MZ9	Arahy.UYKA6Z	Arahy.UYMN7S	Arahy.V7EQR0	Arahy.VXFZ8B	Arahy.WUAT5B	Arahy.WWA99J	Arahy.WZZH7X	Arahy.XKW83Q	Arahy.Y5ATY1	Arahy.YJ6FNW	Arahy.YUU3US	Glyma.17G215600
OG0000168	Arahy.09991I	Arahy.122PQY	Arahy.1A1S1D	Arahy.22RVV0	Arahy.2E2S80	Arahy.4QR5UJ	Arahy.6Y279M	Arahy.7L70E7	Arahy.8EJ846	Arahy.90KFXN	Arahy.957REB	Arahy.A0XVFN	Arahy.BI5YKU	Arahy.CHRV9J	Arahy.CRLP5V	Arahy.D2MA29	Arahy.DS8T8H	Arahy.EL8QNT	Arahy.F19CWK	Arahy.FJX8JV	Arahy.FMUY3P	Arahy.HD1SIG	Arahy.ILMB3Q	Arahy.JR3XQC	Arahy.KP43ZX	Arahy.LRL5L7	Arahy.NUM2HH	Arahy.PH0VT5	Arahy.QYBB8X	Arahy.QZ4B98	Arahy.R1P7B9	Arahy.RHCW3A	Arahy.RSK7DI	Arahy.RW2495	Arahy.RZU2QU	Arahy.S3PEXW	Arahy.SMP66G	Arahy.SPTT7E	Arahy.SV974B	Arahy.T8LA17	Arahy.U5M5Q6	Arahy.UWAX7J	Arahy.X5QK35	Arahy.Y7SZ7T	Arahy.YQ6HI8	Arahy.Z2QWZQ	Arahy.Z30F3P
OG0000169	Psat0s1528g0040	Psat0s2166g0200	Psat0s219g0080	Psat0s2920g0080	Psat0s3010g0080	Psat0s3997g0040	Psat0ss3186g0360	Psat1g115400	Psat1g121520	Psat2g013960	Psat2g014040	Psat2g065760	Psat2g118000	Psat2g121680	Psat2g166240	Psat3g049920	Psat3g201720	Psat4g022920	Psat4g023880	Psat4g135520	Psat4g188280	Psat5g021440	Psat5g124240	Psat5g150160	Psat5g151400	Psat5g167440	Psat5g175160	Psat5g227360	Psat5g231280	Psat5g277240	Psat6g016960	Psat6g039200	Psat6g087320	Psat6g141880	Psat6g162320	Psat6g209720	Psat6g218160	Psat7g036640	Psat7g050360	Psat7g083160	Psat7g089920	Psat7g092480	Psat7g092520	Psat7g094600	Psat7g121560	Psat7g125080	Psat7g199520
OG0000170	Glyma.01G009100	Glyma.01G024100	Glyma.01G083800	Glyma.01G155700	Glyma.02G054300	Glyma.02G075400	Glyma.02G075500	Glyma.02G163400	Glyma.03G059500	Glyma.03G160800	Glyma.04G172200	Glyma.05G038200	Glyma.05G111600	Glyma.06G110300	Glyma.07G188300	Glyma.07G229400	Glyma.08G123900	Glyma.08G271300	Glyma.09G085100	Glyma.09G092200	Glyma.09G205200	Glyma.10G093700	Glyma.10G132700	Glyma.10G133300	Glyma.10G133400	Glyma.10G261700	Glyma.11G170400	Glyma.11G185400	Glyma.11G207400	Glyma.13G203500	Glyma.13G251800	Glyma.14G102400	Glyma.15G026200	Glyma.15G258000	Glyma.17G071500	Glyma.17G162400	Glyma.17G230400	Glyma.17G248000	Glyma.18G099300	Glyma.18G180700	Glyma.18G214900	Glyma.18G248500	Glyma.19G084500	Glyma.20G083200	Glyma.U036600	Psat1g139840
OG0000171	Psat0s12641g0040	Psat0s13442g0040	Psat0s2128g0120	Psat0s2128g0240	Psat0s2128g0320	Psat0s2128g0400	Psat0s2128g0480	Psat0s2128g0560	Psat0s2128g0880	Psat0s2128g1000	Psat0s2128g1160	Psat0s3718g0080	Psat0s3718g0160	Psat0s3718g0200	Psat0s3718g0240	Psat0s4668g0040	Psat0s4668g0080	Psat0s4906g0080	Psat0s4906g0120	Psat0s4906g0160	Psat0s4906g0200	Psat0s4906g0240	Psat0s4906g0280	Psat0s5099g0040	Psat0s5099g0080	Psat0s5099g0120	Psat0s6234g0040	Psat0s7835g0040	Psat0s8065g0040	Psat0s8295g0040	Psat0s9150g0040	Psat0s9760g0040	Psat0s9768g0040	Psat3g046200	Psat3g046320	Psat3g046360	Psat3g046400	Psat3g046440	Psat3g046520	Psat3g046600	Psat3g046720	Psat3g046760	Psat3g046800	Psat3g046840	Psat4g073800	Psat4g073880
OG0000172	AT1G36920	AT1G52950	AT2G05642	AT5G28885	Arahy.0WAQ9K	Arahy.1348G9	Arahy.1SE4IN	Arahy.2UH6LQ	Arahy.3QWG3L	Arahy.5G8KYG	Arahy.6PCX9Y	Arahy.8K3ZUT	Arahy.A8IEE6	Arahy.AKH4BK	Arahy.B2SX4B	Arahy.BHF996	Arahy.C362A3	Arahy.CPRZ31	Arahy.CPY4KB	Arahy.CVXP1B	Arahy.DGZ9BS	Arahy.DP6VSE	Arahy.G97FVT	Arahy.GIN4EI	Arahy.GQ6JJY	Arahy.HMM5RD	Arahy.HP5C5B	Arahy.HXT0UR	Arahy.IYP2GG	Arahy.J9NJUF	Arahy.JVM6ZC	Arahy.LSFF47	Arahy.NDZZ7G	Arahy.NFD50Z	Arahy.NNR9F9	Arahy.P2UYCE	Arahy.P2WC32	Arahy.RS3EFR	Arahy.TZ0WH0	Arahy.VP7MAX	Arahy.WK606A	Arahy.Y6YSHD	Arahy.Z4LTS4	Glyma.01G094700	Glyma.04G148700
OG0000173	ATMG00750	Arahy.0I2Z68	Arahy.19EM59	Arahy.2128X5	Arahy.2273GB	Arahy.28RIIS	Arahy.3ZE8DZ	Arahy.41XP9B	Arahy.49YVVB	Arahy.4LR7U0	Arahy.50V63A	Arahy.54GGN4	Arahy.5GJE1C	Arahy.5JZ4CW	Arahy.7D3YFX	Arahy.7LJI2S	Arahy.85DUX5	Arahy.9CL418	Arahy.AX29LC	Arahy.D0ISBX	Arahy.D4INJ8	Arahy.FDM7T1	Arahy.G45ASY	Arahy.HPUT0C	Arahy.HZP7J5	Arahy.J02DSU	Arahy.JIJ1N7	Arahy.L831U4	Arahy.N4GHFH	Arahy.NV8XP7	Arahy.R772UD	Arahy.SV1CXX	Arahy.T31WVP	Arahy.THE76G	Arahy.TTVR4U	Arahy.U1ZKL8	Arahy.U9F3BL	Arahy.UDMD5S	Arahy.V9GJFQ	Arahy.WTDW08	Arahy.X539C7	Arahy.XEF97F	Arahy.ZMPK7J	Glyma.04G141100	Glyma.07G225900
OG0000174	Psat0s1106g0040	Psat0s2479g0080	Psat0s2617g0040	Psat0s2917g0040	Psat0s2945g0040	Psat0s302g0120	Psat0s3787g0040	Psat0s4344g0040	Psat0s466g0040	Psat1g003440	Psat1g169640	Psat2g002680	Psat2g002800	Psat2g003040	Psat2g003080	Psat2g024520	Psat2g024560	Psat2g043160	Psat2g147640	Psat2g163000	Psat3g076640	Psat4g029240	Psat4g030440	Psat4g055960	Psat4g182000	Psat5g013080	Psat5g058800	Psat5g124040	Psat5g178640	Psat5g211720	Psat5g242720	Psat5g255200	Psat5g263960	Psat6g113640	Psat6g193480	Psat7g020400	Psat7g028080	Psat7g059480	Psat7g078520	Psat7g079240	Psat7g151840	Psat7g172440	Psat7g173360	Psat7g217040	Psat7g235440
OG0000175	Psat0s1847g0080	Psat0s2406g0240	Psat0s2406g0280	Psat0s2406g0320	Psat0s3174g0080	Psat0s3648g0040	Psat0ss1196g0360	Psat1g003680	Psat1g008280	Psat1g049160	Psat1g065320	Psat1g129840	Psat1g141800	Psat1g160160	Psat1g160240	Psat1g188080	Psat2g060600	Psat2g105560	Psat2g112720	Psat3g095680	Psat3g121520	Psat4g010000	Psat4g064440	Psat4g064480	Psat4g183880	Psat4g187000	Psat4g224880	Psat5g037600	Psat5g067440	Psat5g067480	Psat5g106080	Psat5g151320	Psat5g155960	Psat5g180880	Psat5g186520	Psat5g243680	Psat5g302080	Psat6g047120	Psat6g082280	Psat6g226480	Psat6g240360	Psat7g096920	Psat7g115080	Psat7g184560	Psat7g235920
OG0000176	AT1G72370	Arahy.0B1JTP	Arahy.0V0RDL	Arahy.47LZPG	Arahy.57Y9Y2	Arahy.5AIE8N	Arahy.5AL5B9	Arahy.5DQ8NN	Arahy.5WK7YL	Arahy.6L0DKZ	Arahy.8FM2MC	Arahy.A5FI2Z	Arahy.C21L6K	Arahy.CC6MMP	Arahy.EEB7RT	Arahy.EJEW20	Arahy.ERZH2H	Arahy.FC9ZM5	Arahy.JR1J9J	Arahy.KTP8FH	Arahy.MMYA9P	Arahy.MUNX8C	Arahy.NR2UP9	Arahy.PN19U5	Arahy.PRC890	Arahy.Q5L7SC	Arahy.S1KKCT	Arahy.SJ415B	Arahy.T0XH3Q	Arahy.T4QJTS	Arahy.TA7E4Y	Arahy.TBF22G	Arahy.WT8VKW	Arahy.XHBV4U	Ca_02175	Ca_04173	Ca_04185	Glyma.07G043800	Glyma.15G267100	Glyma.16G012200	Psat1g190280	Psat1g208280	Psat2g099720	Psat5g061800
OG0000177	Arahy.34CRUF	Arahy.3V8BTX	Arahy.A6QHK2	Arahy.BS9BXS	Arahy.GNE51Z	Arahy.QF8GL7	Arahy.ZH4XKZ	Ca_19619	Ca_19621	Ca_19622	Ca_19623	Ca_19624	Ca_19625	Ca_19626	Ca_21196	Glyma.01G106100	Glyma.04G107600	Glyma.07G139600	Glyma.07G139700	Glyma.07G139800	Glyma.07G139900	Glyma.07G140000	Glyma.07G140100	Glyma.07G140200	Glyma.07G140400	Glyma.07G140500	Glyma.07G140700	Glyma.13G028300	Glyma.18G190200	Glyma.18G190300	Glyma.18G190500	Glyma.18G190600	Psat3g133600	Psat3g133640	Psat3g133680	Psat3g133720	Psat3g133800	Psat3g134080	Psat3g134200	Psat3g134320	Psat3g134360	Psat3g134400	Psat7g240640	Psat7g240680
OG0000178	Arahy.06NKS3	Arahy.2762JH	Arahy.3MHP6W	Arahy.8NYF5B	Arahy.BEX3CA	Arahy.CB89MI	Arahy.D3FG0R	Arahy.D5LUWL	Arahy.FX9FQ9	Arahy.HM3IZV	Arahy.J2GCLC	Arahy.MF71YY	Arahy.PPH0ND	Arahy.PZ8KIT	Arahy.Q457CY	Arahy.RES0SR	Arahy.T4Y6AK	Arahy.V74NXF	Arahy.WXTN0P	Ca_10273	Ca_10274	Glyma.02G271200	Glyma.08G205100	Glyma.14G042100	Glyma.14G042300	Glyma.14G042400	Glyma.14G042500	Glyma.14G042700	Glyma.14G042900	Glyma.14G043000	Glyma.14G043100	Glyma.14G043300	Glyma.14G044400	Glyma.14G046000	Glyma.14G106400	Glyma.14G173100	Glyma.14G173300	Glyma.14G173400	Glyma.14G173600	Glyma.14G173700	Glyma.14G173900	Glyma.17G172000	Psat0s2558g0040	Psat0ss1776g0040
OG0000179	Arahy.0316U8	Arahy.09H02D	Arahy.1R4XDR	Arahy.1T83U8	Arahy.1W5HL9	Arahy.29E0H9	Arahy.4IQ1UB	Arahy.52VG2X	Arahy.5HE67G	Arahy.69IBBL	Arahy.7B21NV	Arahy.8B7JRK	Arahy.8E2LYN	Arahy.8SNE72	Arahy.9K8J5U	Arahy.9P3T0C	Arahy.B1FH48	Arahy.B1MG8F	Arahy.CA2PKU	Arahy.E3T4X8	Arahy.EF5TAI	Arahy.F5GNIQ	Arahy.G9PNZX	Arahy.JK56KQ	Arahy.LFW8SM	Arahy.MSMW61	Arahy.PU0IU5	Arahy.Q011TY	Arahy.Q5516W	Arahy.QD7BCG	Arahy.QHJZ1I	Arahy.QY0ZSY	Arahy.R9E33Q	Arahy.S6N93B	Arahy.TE7QLE	Arahy.TRAW4Z	Arahy.U2QPCE	Arahy.UCM082	Arahy.WVX9PU	Arahy.YBV6T8	Arahy.YW1VBX	Arahy.Z72PVB	Arahy.ZJD0ZY	Glyma.01G202800
OG0000180	Arahy.08NT18	Arahy.11ET4Y	Arahy.12BW9C	Arahy.131GWV	Arahy.26DYCA	Arahy.26URV8	Arahy.2LWK0M	Arahy.90K1BD	Arahy.9XR7JT	Arahy.ACVB4J	Arahy.AEU5U1	Arahy.D9VASI	Arahy.DMY71J	Arahy.DU38YF	Arahy.F3X6HU	Arahy.F58S0K	Arahy.FG1CFY	Arahy.FIPG8L	Arahy.FP8EH7	Arahy.FQSZ0F	Arahy.GXF1KW	Arahy.HK3Y7E	Arahy.HPKN7T	Arahy.KEZ233	Arahy.KHBY7T	Arahy.L8BZ0D	Arahy.MU7T44	Arahy.NKDK4K	Arahy.P3QZJE	Arahy.Q0KDHL	Arahy.QA9MAU	Arahy.QF45T2	Arahy.R30U7E	Arahy.SGHN9J	Arahy.SYVN4H	Arahy.UD5YRD	Arahy.VE4S3X	Arahy.WW85LK	Arahy.Y2W5NZ	Arahy.Y4I1X8	Arahy.YL8CQE	Arahy.Z13JMK	Arahy.Z8RJRP	Arahy.ZQY0Q3
OG0000181	AT1G43722	AT5G28730	Arahy.05F1M4	Arahy.15ZCYT	Arahy.1TP3RE	Arahy.1V8XP2	Arahy.5VN1MT	Arahy.6D5SIE	Arahy.8V7KMF	Arahy.8YPI5A	Arahy.8ZLA8D	Arahy.B3GXWW	Arahy.D3784E	Arahy.D4V5SR	Arahy.DE96V7	Arahy.H2M43I	Arahy.H5LE2R	Arahy.HA06FG	Arahy.HAT5SK	Arahy.HDS2CW	Arahy.HSL5WU	Arahy.HVW3ER	Arahy.I98WG5	Arahy.JE1DTX	Arahy.JL1WEN	Arahy.KC9LFP	Arahy.LLG7R0	Arahy.NV9TN2	Arahy.P2Y20B	Arahy.P6JKAM	Arahy.T11VTH	Arahy.TEB0R7	Arahy.UAQH0I	Arahy.UJC48T	Arahy.W09GEB	Arahy.W21WHR	Arahy.WA83K8	Arahy.WZP6LC	Arahy.XKJ2CY	Arahy.Y4Z60F	Arahy.YNAU0S	Arahy.YU6CAC	Arahy.Z5ZQ3Q
OG0000182	AT1G08290	AT1G13290	AT1G51220	AT3G20880	AT3G57670	Arahy.7DB23U	Arahy.82BY3I	Arahy.860KU2	Arahy.GNEG6I	Arahy.HRR71B	Arahy.QX22B2	Arahy.WLGU64	Arahy.WX8AQN	Arahy.XED10Z	Ca_02652	Ca_07051	Ca_07269	Ca_08435	Ca_16482	Ca_21713	Ca_24699	Glyma.01G086800	Glyma.02G099100	Glyma.03G139800	Glyma.10G204300	Glyma.11G184000	Glyma.12G088400	Glyma.12G183900	Glyma.12G237800	Glyma.13G203700	Glyma.13G317200	Glyma.13G340800	Glyma.15G033600	Glyma.19G142600	Glyma.20G186400	Psat0s3773g0040	Psat0ss2193g0040	Psat2g094800	Psat5g256840	Psat5g287080	Psat6g137440	Psat6g178240	Psat7g188080
OG0000183	Ca_22439	Glyma.12G130100	Glyma.20G001500	Psat0s106g0120	Psat0s1240g0040	Psat0s192g0080	Psat0s279g0040	Psat0s287g0040	Psat0ss3186g0040	Psat0ss8699g0040	Psat1g065120	Psat1g204840	Psat1g220120	Psat2g118040	Psat2g146040	Psat2g180720	Psat3g032000	Psat3g076720	Psat3g084640	Psat3g092160	Psat3g129720	Psat4g048720	Psat4g208680	Psat4g209800	Psat5g021000	Psat5g080080	Psat5g089040	Psat5g142360	Psat5g160240	Psat5g168720	Psat5g231840	Psat5g281600	Psat6g022080	Psat6g171480	Psat6g174480	Psat6g214600	Psat6g223040	Psat7g070920	Psat7g108360	Psat7g141440	Psat7g160480	Psat7g197160	Psat7g246680
OG0000184	Arahy.75XT4J	Arahy.AA2SHR	Arahy.IU9CVZ	Arahy.KZ1626	Arahy.PQR1QR	Arahy.Q8VAE5	Arahy.XD4R0P	Ca_14269	Ca_14270	Ca_14272	Ca_14276	Glyma.05G233200	Glyma.07G089700	Glyma.07G089800	Glyma.09G186100	Glyma.09G186200	Glyma.09G186300	Glyma.09G186400	Glyma.09G186500	Glyma.16G089100	Glyma.20G053900	Psat0s1413g0040	Psat0s1413g0080	Psat0s1413g0120	Psat0s1688g0080	Psat0s213g0040	Psat0s213g0080	Psat0s213g0120	Psat0s2922g0120	Psat0s2922g0160	Psat0s4002g0040	Psat0s5008g0080	Psat0s5901g0040	Psat0s5901g0080	Psat0ss6352g0040	Psat0ss6352g0120	Psat0ss6352g0160	Psat0ss6352g0200	Psat0ss6352g0280	Psat0ss6352g0320	Psat2g058280	Psat2g058320	Psat7g012800
OG0000185	Glyma.01G069900	Glyma.01G082300	Glyma.01G107200	Glyma.01G107800	Glyma.01G133800	Glyma.02G156600	Glyma.02G176600	Glyma.02G179400	Glyma.03G049000	Glyma.03G052600	Glyma.03G069900	Glyma.03G074100	Glyma.03G074500	Glyma.03G087900	Glyma.04G161700	Glyma.05G097200	Glyma.05G113100	Glyma.05G132400	Glyma.06G154900	Glyma.06G211000	Glyma.07G166500	Glyma.08G267100	Glyma.08G270500	Glyma.09G088400	Glyma.09G120700	Glyma.10G096100	Glyma.12G104700	Glyma.12G157800	Glyma.13G057100	Glyma.13G057200	Glyma.13G077400	Glyma.16G081300	Glyma.16G102900	Glyma.16G110800	Glyma.16G112700	Glyma.17G195600	Glyma.18G141600	Glyma.18G189400	Glyma.18G189500	Glyma.19G070100	Glyma.19G086800	Glyma.20G084400	Glyma.20G086600
OG0000186	Arahy.01IP25	Arahy.0H3PVU	Arahy.0UIV60	Arahy.2911W9	Arahy.2DHY8J	Arahy.2F6TQ9	Arahy.33DD28	Arahy.41KYN2	Arahy.5PG2JY	Arahy.6EEP2Q	Arahy.6EI20W	Arahy.7HHC17	Arahy.7Y6611	Arahy.89H18N	Arahy.9VE05D	Arahy.A1XH9Q	Arahy.AG0B9Q	Arahy.B84UUW	Arahy.BVWL4L	Arahy.FP2FFQ	Arahy.GG5U8X	Arahy.GL17HH	Arahy.I2TZJW	Arahy.J2XTQL	Arahy.L4SQ9F	Arahy.L9L2A8	Arahy.LF427S	Arahy.M8N6J9	Arahy.NJ9JL9	Arahy.NLL99B	Arahy.PEG6DJ	Arahy.R30UXJ	Arahy.R6BV2D	Arahy.U3ELQH	Arahy.UKR2WH	Arahy.UM824P	Arahy.VI2TS7	Arahy.WK4E3A	Arahy.X5RLQI	Arahy.YF8PG6	Arahy.YHCP7R	Arahy.Z2QP4M	Arahy.ZGB0RI
OG0000187	Psat0s2143g0040	Psat0s2143g0080	Psat0s3120g0080	Psat0s3394g0080	Psat0ss1196g0080	Psat1g049560	Psat1g061960	Psat1g095840	Psat1g112040	Psat1g126520	Psat2g081720	Psat2g155720	Psat2g190320	Psat3g080440	Psat3g082240	Psat3g099200	Psat3g152840	Psat3g155120	Psat4g014520	Psat4g078120	Psat4g107400	Psat4g148160	Psat4g213320	Psat5g015080	Psat5g105280	Psat5g116360	Psat5g167560	Psat6g049240	Psat6g064080	Psat6g082640	Psat6g107080	Psat6g144080	Psat6g180840	Psat6g180880	Psat6g184040	Psat6g188120	Psat7g007560	Psat7g008600	Psat7g121240	Psat7g186880	Psat7g190120	Psat7g202360	Psat7g206640
OG0000188	Psat0s2431g0080	Psat0s2993g0240	Psat0s299g0040	Psat0s3519g0040	Psat0s568g0040	Psat0s6008g0040	Psat0s641g0040	Psat0s9691g0040	Psat1g139800	Psat1g162800	Psat1g222240	Psat2g033560	Psat2g148800	Psat3g039280	Psat3g075600	Psat3g102280	Psat3g104560	Psat3g110160	Psat3g127040	Psat3g192640	Psat4g003280	Psat4g133560	Psat4g133640	Psat4g146080	Psat4g157080	Psat4g169160	Psat4g187320	Psat5g077280	Psat5g140440	Psat5g172480	Psat5g190840	Psat5g241600	Psat6g126200	Psat6g138720	Psat6g190480	Psat6g213080	Psat7g138640	Psat7g139840	Psat7g140720	Psat7g149400	Psat7g156840	Psat7g185080	Psat7g264520
OG0000189	AT1G64040	AT2G29400	AT2G39840	AT3G46820	AT4G11240	AT5G43380	AT5G59160	Arahy.0ES9VU	Arahy.2K3Z1D	Arahy.B5M9YM	Arahy.CWPQ0E	Arahy.DE667B	Arahy.E45V5P	Arahy.I1J9KK	Arahy.S6UD8T	Arahy.TG5V11	Arahy.XEZ6NS	Ca_03791	Ca_05784	Ca_12083	Ca_18922	Ca_23166	Ca_25184	Glyma.02G006000	Glyma.02G251600	Glyma.03G251500	Glyma.05G212100	Glyma.06G027300	Glyma.07G176300	Glyma.08G018500	Glyma.10G166700	Glyma.14G065200	Glyma.19G248700	Glyma.20G203900	Glyma.20G222500	Psat2g038800	Psat2g191200	Psat3g005840	Psat6g105200	Psat6g125600	Psat6g143280	Psat7g029240
OG0000190	AT2G24840	AT4G36590	AT5G60440	Arahy.BPE0YX	Arahy.CPT3GD	Arahy.D8S9UG	Arahy.DFLA7H	Ca_04659	Ca_04660	Ca_04661	Ca_04662	Ca_04665	Ca_07607	Ca_26354	Glyma.10G254600	Glyma.10G254700	Glyma.10G254800	Glyma.10G254900	Glyma.13G313800	Glyma.20G136400	Glyma.20G136500	Glyma.20G136600	Glyma.20G136700	Psat5g108920	Psat5g214600	Psat6g210720	Psat6g210800	Psat6g210840	Psat6g211280	Psat6g211520	Psat6g212320	Psat6g212360	Psat6g212400	Psat6g212440	Psat6g213000	Psat6g213480	Psat6g213560	Psat6g223360	Psat6g223400	Psat6g223440	Psat6g223480	Psat6g223520
OG0000191	AT3G28510	AT3G28520	AT3G28540	AT3G28560	AT3G28570	AT3G28580	AT3G28600	AT3G28610	AT5G40000	AT5G40010	Arahy.1W4SSV	Arahy.54H2E4	Arahy.CU0K9M	Arahy.FI2WQ3	Arahy.HXMH4K	Arahy.J01V7K	Arahy.J5PUD3	Arahy.PTPQ36	Arahy.TJ22VY	Arahy.V0EC7N	Arahy.VT8T5I	Arahy.YXG4ST	Ca_10545	Ca_10547	Ca_10548	Ca_10550	Ca_10551	Ca_15318	Ca_28237	Glyma.05G031400	Glyma.09G241600	Glyma.09G241700	Glyma.13G066100	Glyma.17G095500	Glyma.18G254100	Glyma.18G254200	Glyma.19G018600	Glyma.19G018700	Psat1g076680	Psat3g194920	Psat4g054280	Psat6g008920
OG0000192	AT5G27670	AT5G59870	Arahy.DF4V8K	Arahy.JY4CMX	Arahy.QHU61X	Arahy.SJW8XV	Arahy.UK6EYH	Ca_02598	Ca_02599	Ca_02600	Glyma.13G333800	Glyma.13G333900	Glyma.13G334300	Glyma.15G040200	Glyma.15G040300	Glyma.15G040400	Glyma.19G234100	Psat0s2277g0160	Psat0s545g0240	Psat0s653g0080	Psat0s653g0160	Psat0s653g0200	Psat0s653g0240	Psat2g127000	Psat2g127040	Psat2g127080	Psat3g146040	Psat5g219680	Psat5g219720	Psat5g258640	Psat5g258720	Psat5g258760	Psat5g283040	Psat5g283080	Psat5g283120	Psat5g283160	Psat5g283200	Psat5g283240	Psat5g283280	Psat7g163920	Psat7g163960	Psat7g164000
OG0000193	Arahy.32L81S	Arahy.41EQ73	Arahy.7NK30A	Arahy.KJ6PSZ	Arahy.P8LQ6Y	Arahy.RNU1AH	Arahy.ZVG5GW	Ca_08053	Ca_22689	Ca_22691	Ca_24096	Glyma.02G085600	Glyma.07G170800	Glyma.11G201600	Glyma.13G216600	Psat0s2061g0040	Psat0s954g0040	Psat1g010080	Psat1g163760	Psat1g163840	Psat1g163880	Psat1g164000	Psat1g164040	Psat3g049120	Psat3g106800	Psat3g177120	Psat3g177960	Psat3g178000	Psat3g178120	Psat3g178160	Psat3g178200	Psat3g178560	Psat3g178680	Psat3g178760	Psat3g178800	Psat3g178840	Psat3g178880	Psat3g178920	Psat3g178960	Psat3g184080	Psat4g219640	Psat5g049680
OG0000194	Arahy.1IC9XV	Arahy.1YB8F2	Arahy.25R2K9	Arahy.282NXT	Arahy.36FMA1	Arahy.3Y21K6	Arahy.4E64VF	Arahy.5PQ0NB	Arahy.5YAL21	Arahy.6EF6C9	Arahy.7B7HJQ	Arahy.8A6SW6	Arahy.98WGT1	Arahy.AUS62E	Arahy.B9R6EW	Arahy.BQA8LP	Arahy.CL1AA5	Arahy.FWSD6F	Arahy.GJFK11	Arahy.H8DZ4K	Arahy.HYYZ0X	Arahy.IHLS5N	Arahy.J0URVC	Arahy.J7Z27H	Arahy.KG0P24	Arahy.L111E7	Arahy.LA7PQB	Arahy.LT36IY	Arahy.M7HUWS	Arahy.M9QEPL	Arahy.ME0VC2	Arahy.MPAX92	Arahy.N5UEKF	Arahy.NXC8T0	Arahy.PTS91X	Arahy.QTEC4T	Arahy.T67Q9P	Arahy.U95838	Arahy.UH56EU	Arahy.UPI3MA	Arahy.YK0CAK	Arahy.Z7I4MG
OG0000195	Arahy.5FA8WQ	Arahy.63SVYK	Arahy.66QM7D	Arahy.6V8N23	Arahy.7698CX	Arahy.7FYD95	Arahy.C55YK9	Arahy.C8BUG5	Arahy.CSTZ0U	Arahy.DNVT9B	Arahy.E2QB0L	Arahy.G4DFGN	Arahy.GF6JLK	Arahy.GL93TL	Arahy.H861J2	Arahy.HEIP7N	Arahy.IJ2J33	Arahy.KT489S	Arahy.KTI1GQ	Arahy.M4CXNN	Arahy.NAT98D	Arahy.PAB42J	Arahy.PRFE0Z	Arahy.Q744AH	Arahy.Q9ZDPK	Arahy.SVZ6B5	Arahy.TE0DUK	Arahy.TWR7CT	Arahy.U6KKX5	Arahy.U73ZSE	Arahy.U952AB	Arahy.UIW2EQ	Arahy.VGF4U8	Arahy.X1Z13X	Arahy.X5RC0X	Arahy.X93TV7	Arahy.XH3FAH	Arahy.Y80TAV	Arahy.YA0WF3	Arahy.YD2F3W	Arahy.YH6MC2	Arahy.ZPPD60
OG0000196	Psat0s1408g0040	Psat0s2452g0240	Psat0s2502g0240	Psat0s3366g0040	Psat0s3904g0080	Psat0s4625g0080	Psat1g029160	Psat1g146080	Psat1g161280	Psat1g184160	Psat1g184480	Psat2g032160	Psat2g049920	Psat2g091960	Psat2g095240	Psat2g097320	Psat2g098160	Psat2g150600	Psat3g051040	Psat3g180960	Psat4g096680	Psat4g108800	Psat4g178400	Psat5g069800	Psat5g073520	Psat5g085280	Psat5g107200	Psat5g107880	Psat5g119720	Psat5g119800	Psat5g285600	Psat6g090880	Psat6g179000	Psat6g188080	Psat7g097960	Psat7g164680	Psat7g168400	Psat7g168440	Psat7g195720	Psat7g201000	Psat7g205320	Psat7g205360
OG0000197	AT2G25820	AT2G35700	AT2G44940	AT3G60490	AT4G16750	AT4G32800	AT5G11590	AT5G25810	Arahy.452FBF	Arahy.9V08HM	Arahy.FAI7YU	Arahy.K6GECI	Arahy.VUU22W	Arahy.X2S259	Arahy.YAEJ5M	Ca_01908	Ca_02332	Ca_12765	Ca_18948	Ca_22502	Ca_28185	Glyma.01G074200	Glyma.01G147600	Glyma.03G116700	Glyma.04G084000	Glyma.05G062100	Glyma.06G085700	Glyma.07G017300	Glyma.07G110000	Glyma.08G202300	Glyma.09G194800	Glyma.11G035100	Glyma.13G355700	Glyma.14G146100	Glyma.15G018400	Glyma.17G143900	Glyma.17G194100	Psat2g176560	Psat3g159000	Psat4g226920	Psat5g021600
OG0000198	AT1G31370	AT1G31380	AT1G31390	AT1G31400	AT2G01790	AT2G05400	AT2G05410	AT2G05420	AT2G05430	AT2G42460	AT2G42470	AT2G42480	AT3G27040	AT3G29580	AT3G44790	AT3G44800	AT3G44805	AT3G58200	AT3G58210	AT3G58220	AT3G58230	AT3G58240	AT3G58250	AT3G58260	AT3G58270	AT3G58280	AT3G58290	AT3G58300	AT3G58320	AT3G58330	AT3G58340	AT3G58350	AT3G58360	AT3G58370	AT3G58380	AT3G58400	AT3G58410	AT3G58420	AT3G58430	AT3G58440	AT5G03550
OG0000199	AT3G07820	AT3G07830	AT3G07840	AT5G48140	Arahy.G8HZGG	Arahy.VR3HW8	Arahy.X3CF1X	Arahy.YI4Y80	Ca_09794	Ca_14245	Ca_21858	Ca_27206	Glyma.02G224700	Glyma.02G307000	Glyma.04G143200	Glyma.04G157500	Glyma.04G157600	Glyma.04G157700	Glyma.06G203000	Glyma.06G207300	Glyma.13G080200	Glyma.14G006100	Glyma.14G149200	Glyma.14G191400	Glyma.18G065000	Psat0s10459g0040	Psat0s10459g0080	Psat0s10480g0040	Psat0s10625g0040	Psat0s2304g0040	Psat0s3373g0040	Psat0s3373g0080	Psat0s8241g0040	Psat1g028160	Psat1g028200	Psat1g028240	Psat1g028280	Psat1g028320	Psat1g029040	Psat1g029080	Psat2g092520
OG0000200	Ca_02718	Ca_06247	Ca_06248	Ca_06249	Ca_12744	Ca_14474	Ca_14501	Ca_14506	Ca_14603	Ca_15229	Ca_15732	Ca_15835	Ca_15855	Ca_16116	Ca_16117	Ca_17006	Ca_18248	Ca_18388	Ca_18389	Ca_18390	Ca_18674	Ca_19594	Ca_20077	Ca_20253	Ca_20436	Ca_20440	Ca_21048	Ca_21105	Ca_21233	Ca_21689	Ca_21742	Ca_21743	Ca_21745	Ca_21963	Ca_21964	Ca_24645	Ca_25058	Ca_26096	Ca_27093	Glyma.10G199400	Glyma.11G236000
OG0000201	Ca_00257	Ca_05439	Ca_07933	Ca_08036	Ca_08831	Ca_08850	Ca_08851	Ca_11568	Ca_11569	Ca_11572	Ca_12852	Ca_13896	Ca_14494	Ca_14863	Ca_15960	Ca_16235	Ca_17585	Ca_17599	Ca_18104	Ca_18207	Ca_19388	Ca_19444	Ca_19462	Ca_19480	Ca_20863	Ca_21509	Ca_21875	Ca_22121	Ca_22145	Ca_22293	Ca_22648	Ca_22649	Ca_23449	Ca_23659	Ca_23997	Ca_24015	Ca_24136	Ca_24145	Ca_24367	Ca_26618	Ca_26678
OG0000202	Ca_21152	Ca_21856	Glyma.04G032900	Glyma.04G130400	Glyma.04G167000	Glyma.05G093600	Glyma.05G093800	Glyma.05G096700	Glyma.06G248600	Glyma.06G254400	Glyma.07G104900	Glyma.07G176500	Glyma.07G209700	Glyma.07G232700	Glyma.08G025200	Glyma.08G287000	Glyma.08G287100	Glyma.08G295200	Glyma.08G295300	Glyma.08G364800	Glyma.09G072800	Glyma.09G072900	Glyma.09G131700	Glyma.10G078300	Glyma.10G118700	Glyma.11G158600	Glyma.11G208100	Glyma.12G145500	Glyma.12G145600	Glyma.12G149000	Glyma.12G157100	Glyma.14G080300	Glyma.14G106300	Glyma.15G219000	Glyma.17G193900	Glyma.17G210300	Glyma.18G153600	Glyma.18G236400	Glyma.19G089000	Glyma.20G028300	Psat1g190200
OG0000203	Arahy.06MZEJ	Arahy.0HEE39	Arahy.0QZ25Z	Arahy.3RQC98	Arahy.497TK4	Arahy.4HXN36	Arahy.5MF3BW	Arahy.5Q2VXQ	Arahy.5U3795	Arahy.693TR4	Arahy.7ADW8G	Arahy.8B899F	Arahy.BXGT6A	Arahy.C6IU4G	Arahy.CJ0Q0H	Arahy.CJLK9M	Arahy.D661VL	Arahy.E2D6CJ	Arahy.FE068N	Arahy.H4V5XP	Arahy.HL4D0A	Arahy.INXA8K	Arahy.IP4QXJ	Arahy.L1MRPG	Arahy.LA6P76	Arahy.LUU7A8	Arahy.M5L10V	Arahy.M99WHW	Arahy.PCHE3H	Arahy.PG6JMF	Arahy.PYZ8NF	Arahy.Q71493	Arahy.Q82TWL	Arahy.T5WE1F	Arahy.VKU54N	Arahy.YRI3HS	Arahy.ZKDC23	Arahy.ZUU225	Glyma.01G078900	Psat3g065920	Psat5g244200
OG0000204	Arahy.04U5Q4	Arahy.05T9MB	Arahy.11PUR6	Arahy.32NX6D	Arahy.3H4E4J	Arahy.3QX4LX	Arahy.4WDQ84	Arahy.51Y6PR	Arahy.717TWI	Arahy.7G6AWY	Arahy.7NW1VA	Arahy.C0NNY3	Arahy.C4QWG2	Arahy.CV1E19	Arahy.CVG6NE	Arahy.D18I3M	Arahy.DMG0NT	Arahy.DUQE4F	Arahy.EZ5I3J	Arahy.GD16NN	Arahy.HMQ0R1	Arahy.J4WU68	Arahy.JBC28I	Arahy.JDG0M6	Arahy.JZRK96	Arahy.KUZL0X	Arahy.LS65T8	Arahy.LT27CW	Arahy.M9863K	Arahy.MC47PZ	Arahy.MKC756	Arahy.TVEN2V	Arahy.V52Z40	Arahy.WGUM1Y	Arahy.X3UGIZ	Arahy.X8XJHG	Arahy.YU8DAJ	Arahy.YWBP0Q	Arahy.Z8H5XR	Arahy.ZAR9IT	Arahy.ZMH3BW
OG0000205	Arahy.00MENJ	Arahy.14SII1	Arahy.1DD16A	Arahy.1IF93G	Arahy.3E45QB	Arahy.755K3K	Arahy.8BV727	Arahy.8SL2JU	Arahy.A0WHZC	Arahy.AF7SRK	Arahy.BI0RYI	Arahy.BJBY7X	Arahy.E3813X	Arahy.E3D3PG	Arahy.FWHH54	Arahy.G4JI89	Arahy.HXB9CM	Arahy.IA40DB	Arahy.IK7QY1	Arahy.IXR9EB	Arahy.K6X9U6	Arahy.KNMY5C	Arahy.LES4YL	Arahy.LS6TQL	Arahy.MA5TV1	Arahy.N77YW1	Arahy.NRJP05	Arahy.PBJ82L	Arahy.S9029G	Arahy.U8W3TB	Arahy.UA0ZND	Arahy.UNTN61	Arahy.VU1UFL	Arahy.VVGQ70	Arahy.W20E52	Arahy.WC33QS	Arahy.XAQB3Z	Arahy.XUT9H8	Arahy.Y2P0IT	Arahy.Y3W1Z2	Arahy.YJHE0P
OG0000206	Psat0s106g0080	Psat0s2920g0040	Psat0s552g0200	Psat1g027440	Psat1g053560	Psat1g157400	Psat2g154640	Psat2g165080	Psat3g123480	Psat3g138400	Psat3g190640	Psat4g026160	Psat4g093280	Psat4g104880	Psat4g105960	Psat4g107120	Psat4g146320	Psat4g148600	Psat4g156280	Psat4g171320	Psat4g195240	Psat5g025640	Psat5g054760	Psat5g143160	Psat5g239880	Psat5g293480	Psat5g303400	Psat6g063760	Psat6g118840	Psat6g161480	Psat6g173200	Psat6g199960	Psat6g239600	Psat7g031440	Psat7g057880	Psat7g139280	Psat7g171880	Psat7g177000	Psat7g177040	Psat7g198240	Psat7g210920
OG0000207	Psat0s1248g0160	Psat0s1248g0200	Psat0s4327g0040	Psat0s458g0120	Psat0s468g0040	Psat0ss4985g0040	Psat1g066000	Psat1g085680	Psat1g122000	Psat1g159800	Psat2g043840	Psat2g159400	Psat2g163440	Psat3g080280	Psat3g091280	Psat3g123800	Psat3g131600	Psat3g160400	Psat4g008280	Psat4g152080	Psat4g154960	Psat4g166120	Psat4g194720	Psat4g199760	Psat4g205760	Psat5g039400	Psat5g061760	Psat5g062160	Psat5g062200	Psat5g074400	Psat5g077920	Psat5g127320	Psat5g162680	Psat5g289440	Psat5g289480	Psat6g014960	Psat6g184440	Psat6g214560	Psat7g088400	Psat7g093080	Psat7g178480
OG0000208	Psat0s1459g0040	Psat0s3725g0080	Psat0s375g0120	Psat0s4329g0040	Psat0s982g0040	Psat0ss3962g0200	Psat1g080760	Psat1g094240	Psat1g109240	Psat1g123440	Psat1g208080	Psat2g069160	Psat2g076320	Psat2g086960	Psat2g157480	Psat3g107240	Psat4g007760	Psat4g043520	Psat5g064160	Psat5g075280	Psat5g078480	Psat5g080120	Psat5g087800	Psat5g101680	Psat5g107000	Psat5g120960	Psat5g148200	Psat5g214720	Psat6g075880	Psat6g102760	Psat6g151480	Psat6g158040	Psat6g162120	Psat7g006920	Psat7g051960	Psat7g080120	Psat7g117440	Psat7g129000	Psat7g146720	Psat7g169240	Psat7g208720
OG0000209	AT1G20090	AT1G75840	AT2G17800	AT3G48040	AT3G51300	AT4G35020	AT4G35950	AT5G45970	AT5G62880	Arahy.3ZR9GH	Arahy.61L3M3	Arahy.A5SCBN	Arahy.CRHY06	Arahy.KQL3B9	Arahy.LGX81N	Arahy.PNA3V8	Arahy.ZR12M9	Ca_01950	Ca_02468	Ca_02469	Ca_06367	Ca_07511	Ca_09951	Ca_24171	Glyma.01G164200	Glyma.02G046100	Glyma.04G180200	Glyma.05G035200	Glyma.06G184500	Glyma.07G203100	Glyma.11G079100	Glyma.12G032700	Glyma.12G208000	Glyma.13G172600	Glyma.16G124400	Psat4g102000	Psat5g110960	Psat5g273720	Psat7g117040	Psat7g175960
OG0000210	AT3G54070	AT5G35810	Arahy.06VYCT	Arahy.1UM3HH	Arahy.41TE98	Arahy.4YMK55	Arahy.7PMI4V	Arahy.82YYN6	Arahy.8H2R74	Arahy.9U8ZL6	Arahy.BSV0EW	Arahy.G8PY79	Arahy.H3I8XJ	Arahy.MB05YK	Arahy.MXAU57	Arahy.S50TDH	Arahy.TTJ70M	Arahy.UW7XP9	Arahy.V8Y0XL	Arahy.W7MH1X	Arahy.WIFH5L	Arahy.XGMW21	Arahy.YX4J0R	Ca_17351	Glyma.02G178300	Glyma.09G053400	Glyma.09G053700	Glyma.09G053800	Glyma.09G054000	Glyma.09G054100	Glyma.09G054200	Glyma.09G054500	Glyma.09G054600	Glyma.09G054700	Glyma.09G054800	Glyma.15G160300	Glyma.15G160400	Glyma.15G160600	Glyma.15G160700	Psat1g148280
OG0000211	Arahy.FXQ5KC	Arahy.K30RN2	Arahy.TJVK74	Ca_08503	Ca_09922	Ca_11012	Ca_18545	Ca_18663	Ca_19799	Ca_21383	Ca_21440	Ca_21445	Ca_21536	Ca_21544	Ca_21738	Ca_22201	Ca_22613	Ca_22758	Ca_24025	Ca_24039	Ca_24131	Ca_25142	Ca_25636	Ca_25657	Ca_25698	Ca_25973	Ca_26135	Ca_26825	Ca_26879	Ca_26894	Ca_26937	Ca_27133	Ca_27160	Ca_27360	Ca_27514	Ca_27519	Ca_27784	Ca_27851	Ca_28121	Ca_28194
OG0000212	Ca_13590	Ca_13591	Ca_13909	Ca_18707	Ca_21678	Ca_22479	Ca_22898	Ca_22899	Ca_23460	Ca_24314	Ca_24388	Ca_24882	Ca_26168	Ca_26623	Ca_26878	Ca_26947	Ca_27030	Ca_28005	Glyma.06G231400	Glyma.06G243100	Psat0s130g0040	Psat0s776g0040	Psat1g198560	Psat2g024120	Psat3g152160	Psat5g015840	Psat5g067560	Psat5g082920	Psat5g082960	Psat5g083000	Psat5g218120	Psat5g236880	Psat5g250640	Psat5g270240	Psat6g116840	Psat7g143560	Psat7g163400	Psat7g186280	Psat7g204000	Psat7g230640
OG0000213	Ca_00516	Ca_06842	Ca_06843	Ca_20301	Ca_20302	Ca_20304	Ca_20305	Ca_20307	Ca_20309	Ca_20310	Ca_20311	Ca_24220	Ca_24221	Ca_24222	Ca_24223	Ca_24224	Ca_26198	Ca_27646	Ca_27647	Glyma.07G249300	Glyma.09G046000	Glyma.13G216700	Glyma.15G095800	Glyma.15G153400	Glyma.15G153500	Glyma.15G153600	Psat0s2006g0080	Psat0s2604g0040	Psat0s2604g0080	Psat0s2604g0120	Psat0s4997g0040	Psat0s5007g0040	Psat1g152440	Psat1g152880	Psat1g153120	Psat1g154400	Psat1g154480	Psat1g188040	Psat1g188120	Psat3g015440
OG0000214	Arahy.13ATRN	Arahy.1U8DUQ	Arahy.39HARN	Arahy.3V8M8T	Arahy.676Z68	Arahy.7MGC9B	Arahy.ANC9PG	Arahy.C5A934	Arahy.DV3G8X	Arahy.EW33HN	Arahy.FD3BFJ	Arahy.GF73KN	Arahy.GW47QT	Arahy.H2HD92	Arahy.ICE4YD	Arahy.KY1RNX	Arahy.N3B9HB	Arahy.PJQQ7Z	Arahy.RWS4XJ	Arahy.S9D1KQ	Arahy.T5S4IS	Arahy.VVZ76M	Arahy.WLK38G	Arahy.XHT4S4	Arahy.Z3YTTW	Arahy.ZUT89Z	Ca_24559	Glyma.01G140700	Glyma.03G023700	Glyma.03G026800	Glyma.03G027200	Glyma.09G241500	Glyma.18G254000	Glyma.18G254300	Glyma.18G254400	Glyma.18G254500	Glyma.18G254600	Glyma.18G254700	Glyma.18G258200	Glyma.18G268000
OG0000215	Glyma.08G352700	Glyma.14G160200	Glyma.18G160600	Glyma.18G160700	Glyma.18G160800	Glyma.18G161100	Glyma.18G161400	Glyma.18G161500	Glyma.18G161600	Glyma.18G161700	Glyma.18G161800	Glyma.18G161900	Glyma.18G162200	Glyma.18G162300	Glyma.18G162400	Glyma.18G162500	Glyma.18G162600	Glyma.18G162700	Glyma.18G162800	Glyma.18G162900	Glyma.18G163100	Glyma.18G163200	Glyma.18G167600	Glyma.18G167700	Glyma.18G167800	Glyma.18G167900	Glyma.18G168000	Glyma.18G168100	Glyma.18G168200	Glyma.18G168300	Glyma.18G168400	Glyma.18G168500	Glyma.18G168600	Glyma.18G168800	Glyma.18G169100	Glyma.U002800	Glyma.U003800	Glyma.U004000	Glyma.U004100	Glyma.U037500
OG0000216	AT1G14420	AT2G02720	AT3G01270	AT5G15110	Arahy.07R3J0	Arahy.1N8PTF	Arahy.3F0YT4	Arahy.436A2V	Arahy.FAH3WR	Arahy.H7GLLK	Arahy.I4KDIP	Arahy.K9Y2CB	Arahy.KBL0GR	Arahy.PT6QFX	Arahy.RB3340	Arahy.SR4TTD	Arahy.T4WMV3	Arahy.UP8RD4	Arahy.X34XYP	Arahy.YDM37B	Ca_10537	Ca_15340	Ca_18791	Ca_20685	Ca_24290	Glyma.01G042700	Glyma.02G020600	Glyma.04G173900	Glyma.06G190700	Glyma.08G296900	Glyma.13G064700	Glyma.18G255900	Glyma.19G020200	Psat1g075880	Psat2g124520	Psat2g124640	Psat2g124680	Psat3g197120	Psat4g053680
OG0000217	AT2G31620	AT3G21900	AT3G21910	AT3G21920	AT3G21930	AT3G21940	AT3G21945	AT3G21960	AT3G21970	AT3G21980	AT3G21990	AT3G22000	AT3G22010	AT3G22020	AT3G22030	AT3G22040	AT3G22050	AT3G22053	AT3G22057	AT3G29040	AT3G29050	AT3G58310	AT4G20520	AT4G20530	AT4G20540	AT4G20550	AT4G20560	AT4G20570	AT4G20580	AT4G20590	AT4G20600	AT4G20610	AT4G20620	AT4G20630	AT4G20640	AT4G20650	AT4G20670	AT4G20680	AT4G20700
OG0000218	Ca_01253	Ca_05935	Ca_09989	Ca_13503	Ca_13582	Ca_14418	Ca_14912	Ca_15499	Ca_15984	Ca_16140	Ca_16141	Ca_16241	Ca_16242	Ca_17551	Ca_18379	Ca_18961	Ca_19457	Ca_20121	Ca_20376	Ca_22542	Ca_22638	Ca_23763	Ca_24006	Ca_24888	Ca_25236	Ca_25655	Ca_25906	Ca_27149	Ca_27246	Ca_27255	Ca_27567	Ca_27630	Ca_27631	Ca_27681	Ca_27908	Ca_27958	Ca_28207	Ca_28245	Ca_28258
OG0000219	Arahy.49I11A	Arahy.9QT5JT	Arahy.C9S01M	Arahy.E75BK7	Arahy.GB961F	Arahy.Q4Q4LI	Arahy.SKGW0C	Arahy.TJBP45	Ca_07981	Ca_07982	Ca_07983	Ca_07984	Ca_07985	Ca_07986	Ca_07987	Ca_07988	Ca_23250	Glyma.09G022300	Glyma.09G022400	Glyma.09G022500	Glyma.09G022800	Glyma.09G022900	Glyma.09G023000	Glyma.15G128600	Glyma.15G128700	Glyma.15G128800	Glyma.15G128900	Glyma.15G129000	Glyma.15G129100	Glyma.15G129200	Psat1g168160	Psat1g168200	Psat1g168400	Psat1g168440	Psat1g168680	Psat1g168800	Psat1g168920	Psat1g168960	Psat1g169000
OG0000220	Arahy.0925NS	Arahy.0R956I	Arahy.1D1CMS	Arahy.5609Z6	Arahy.5BTH38	Arahy.5G946G	Arahy.690WBQ	Arahy.6I7HCV	Arahy.76NSQJ	Arahy.9B1DGQ	Arahy.AJLP3G	Arahy.B59SCM	Arahy.CMZ520	Arahy.CVU4LC	Arahy.E64HFU	Arahy.GALA63	Arahy.HXWT8W	Arahy.IEL5NN	Arahy.JED5K6	Arahy.JV7K5M	Arahy.L8ULXE	Arahy.M6Z2HS	Arahy.MPN5U5	Arahy.P1CP6Q	Arahy.QVS58C	Arahy.R2S22K	Arahy.R6N726	Arahy.S844Z0	Arahy.U8DE7V	Arahy.W98IRP	Arahy.X436G5	Arahy.XDD7K1	Arahy.Y1UUZW	Arahy.Y9RN7U	Arahy.YQ4454	Arahy.YU4B4W	Arahy.ZX1I3D	Arahy.ZY7DZM	Glyma.07G078100
OG0000221	Arahy.1776EG	Arahy.1GM637	Arahy.2QX347	Arahy.3VIF24	Arahy.60INJ8	Arahy.6E9FN3	Arahy.7CZB22	Arahy.7H371A	Arahy.DHN6C4	Arahy.DQEM0F	Arahy.E3DKLZ	Arahy.E81N8H	Arahy.F39PBW	Arahy.I7VPNZ	Arahy.IBI7K6	Arahy.K1ZRFD	Arahy.KYHH40	Arahy.LCEB5E	Arahy.LY0M21	Arahy.M3GBHV	Arahy.MU6WT9	Arahy.NU7MFM	Arahy.P8R7I9	Arahy.PAY290	Arahy.PLAG74	Arahy.PRU9CS	Arahy.QMZN3S	Arahy.RNBE4K	Arahy.RT05UY	Arahy.S3PUKV	Arahy.SPA785	Arahy.SV274X	Arahy.TLC2KB	Arahy.TSP5BT	Arahy.TWR8ZD	Arahy.U4M9MA	Arahy.UYHY8X	Arahy.VK93QT	Arahy.Z4KSH3
OG0000222	Arahy.0777XZ	Arahy.0VW0E7	Arahy.1C189F	Arahy.1W8IZN	Arahy.23A30T	Arahy.281LEQ	Arahy.2W8WPF	Arahy.45ZYB0	Arahy.4I9Z3N	Arahy.4Y4X3Z	Arahy.61VUY0	Arahy.6DRH83	Arahy.7W243I	Arahy.85XPIR	Arahy.886LWB	Arahy.9JY2AA	Arahy.A60S12	Arahy.AI8Q9H	Arahy.DN9D2L	Arahy.E5K0MQ	Arahy.EENN79	Arahy.F5M836	Arahy.FG8PXP	Arahy.G1SL1N	Arahy.G9P5A4	Arahy.J5V4A4	Arahy.JB6Y74	Arahy.JTF9LF	Arahy.JVV7WJ	Arahy.KG8PVV	Arahy.LHB90Q	Arahy.PSR5PH	Arahy.RP6ERD	Arahy.V9SP0N	Arahy.VN14CG	Arahy.VXWD21	Arahy.XCL6WE	Arahy.YH7G85	Arahy.Z2S6QZ
OG0000223	Arahy.0C7DFX	Arahy.1C185Z	Arahy.27BWBV	Arahy.27QVSF	Arahy.2K1VVE	Arahy.39T2MF	Arahy.64ZMMV	Arahy.8RV5Q6	Arahy.9UAS9N	Arahy.ABA0S6	Arahy.ABX7CL	Arahy.BC3717	Arahy.BW1AWE	Arahy.C3UMJG	Arahy.CQ0716	Arahy.DIS81S	Arahy.EG26MQ	Arahy.F5ZG0R	Arahy.FKG4Y0	Arahy.GT1121	Arahy.H96ID4	Arahy.I8BVUC	Arahy.IB6E9K	Arahy.J2DLR1	Arahy.JX3LEM	Arahy.KHQI9Q	Arahy.N2E3I0	Arahy.Q05SK2	Arahy.QI8279	Arahy.T02STS	Arahy.T9QY5T	Arahy.U5FUH1	Arahy.UZQ44S	Arahy.VTM76V	Arahy.WHV61V	Arahy.X94GUD	Arahy.XA8QRS	Arahy.Y7I7Z8	Arahy.YSFD3L
OG0000224	Psat0s10265g0080	Psat0s3549g0040	Psat0s4007g0040	Psat0s4007g0160	Psat0s4007g0200	Psat0s5704g0040	Psat0s7064g0080	Psat0s8326g0040	Psat2g075560	Psat2g075640	Psat2g076280	Psat3g132440	Psat3g184760	Psat3g184800	Psat3g184840	Psat3g185560	Psat3g197160	Psat3g197200	Psat3g197240	Psat3g197280	Psat3g197320	Psat3g197360	Psat3g197480	Psat3g205800	Psat3g205840	Psat3g206040	Psat4g099160	Psat4g099200	Psat4g099240	Psat5g220000	Psat5g220080	Psat5g220200	Psat6g063400	Psat6g063520	Psat6g063560	Psat6g063600	Psat7g217440	Psat7g217480	Psat7g217520
OG0000225	AT2G21480	AT2G39360	AT3G46290	AT4G39110	AT5G24010	AT5G54380	AT5G59700	AT5G61350	Arahy.2F9JPV	Arahy.3679YS	Arahy.FHKG10	Arahy.H99LQC	Arahy.MJLC3N	Arahy.RNN6ZE	Ca_02582	Ca_04438	Ca_06908	Ca_14633	Ca_20261	Ca_23103	Glyma.09G133000	Glyma.10G231500	Glyma.12G074600	Glyma.12G148200	Glyma.12G220400	Glyma.12G235900	Glyma.13G201400	Glyma.13G331300	Glyma.15G042900	Glyma.16G179600	Glyma.17G102600	Glyma.20G162300	Glyma.U033500	Psat0s2226g0040	Psat4g049320	Psat4g049360	Psat5g246280	Psat6g196440
OG0000226	AT2G22330	AT4G39950	AT5G05260	AT5G35917	AT5G35920	Arahy.36LG4X	Arahy.412CRS	Arahy.97WH9V	Arahy.B1N53D	Arahy.BW1SL4	Arahy.DM8PJ8	Arahy.G35LTC	Arahy.IDM7IB	Arahy.JVL3WX	Arahy.K8E53W	Arahy.KC559T	Arahy.KE4ULY	Arahy.QBKG1B	Arahy.UKZ6DB	Ca_09906	Ca_09908	Ca_09918	Glyma.11G197300	Glyma.11G197400	Glyma.11G197800	Glyma.13G051600	Glyma.18G052200	Glyma.20G065000	Glyma.20G065100	Psat0s1665g0040	Psat5g145800	Psat5g145840	Psat5g145880	Psat5g148320	Psat5g148480	Psat5g148560	Psat5g148640	Psat5g157480
OG0000227	AT1G04820	AT1G50010	AT1G64740	AT4G14960	AT5G19770	AT5G19780	Arahy.22FGPV	Arahy.56W2G2	Arahy.A6R79F	Arahy.BD5KCN	Arahy.F91YHM	Arahy.JS2UUQ	Arahy.K991DM	Arahy.KRJ4S2	Arahy.P17M1H	Arahy.STND79	Arahy.YH0JLY	Arahy.ZFZ3ZQ	Ca_04993	Ca_05662	Ca_08233	Ca_08583	Ca_20949	Glyma.01G197500	Glyma.04G088500	Glyma.05G157300	Glyma.08G115100	Glyma.10G255500	Glyma.11G044200	Glyma.16G040100	Glyma.16G154000	Glyma.20G136000	Psat1g095360	Psat3g088640	Psat3g088680	Psat4g079840	Psat5g091400	Psat6g213200
OG0000228	AT4G21230	AT4G38830	Arahy.06GDWN	Arahy.11T6SC	Arahy.BPY5MM	Arahy.CQVT3I	Arahy.E862VI	Arahy.J80D2V	Arahy.R4IR89	Arahy.RB6BXY	Arahy.XELM7Y	Ca_04655	Glyma.01G013500	Glyma.10G253100	Glyma.10G253300	Glyma.10G253900	Glyma.10G254200	Glyma.10G254300	Glyma.18G237900	Glyma.20G137200	Glyma.20G137300	Glyma.20G137500	Glyma.20G138200	Glyma.20G138300	Glyma.20G138500	Glyma.20G138900	Glyma.20G139300	Psat0s66g0040	Psat0s66g0080	Psat0s66g0160	Psat6g010320	Psat6g010360	Psat6g010400	Psat6g212000	Psat6g212040	Psat6g212080	Psat6g212120	Psat7g194720
OG0000229	AT1G26320	AT3G03080	AT3G59845	AT5G16960	AT5G16970	AT5G16980	AT5G16990	AT5G17000	AT5G37940	AT5G37980	AT5G38000	Arahy.566WV4	Arahy.67S48P	Arahy.7V3EWU	Arahy.81NFJG	Arahy.C0GJWT	Arahy.E8RUCG	Arahy.F5KZNW	Arahy.Y4R4BV	Ca_11780	Ca_11781	Ca_11789	Ca_13188	Ca_25306	Glyma.03G097600	Glyma.03G098600	Glyma.03G098900	Glyma.07G123200	Glyma.07G167300	Glyma.08G235500	Glyma.10G287900	Glyma.20G101300	Psat0s2549g0040	Psat0s2549g0160	Psat0s2549g0200	Psat1g060560	Psat2g008600	Psat4g215920
OG0000230	Ca_00410	Ca_04073	Ca_05217	Ca_05832	Ca_06231	Ca_06453	Ca_08095	Ca_11159	Ca_11187	Ca_11269	Ca_11646	Ca_13353	Ca_14162	Ca_14363	Ca_16319	Ca_17434	Ca_18529	Ca_18912	Ca_20500	Ca_20891	Ca_21253	Ca_22049	Ca_22191	Ca_22499	Ca_22608	Ca_23150	Ca_23429	Ca_23726	Ca_23739	Ca_23956	Ca_24780	Ca_24806	Ca_25808	Ca_25825	Ca_26531	Ca_26688	Ca_26802	Ca_27292
OG0000231	Arahy.LDN431	Glyma.01G051500	Glyma.01G097600	Glyma.01G240400	Glyma.02G185700	Glyma.03G060700	Glyma.03G076700	Glyma.04G072500	Glyma.04G186600	Glyma.05G015300	Glyma.05G028900	Glyma.05G086500	Glyma.06G203500	Glyma.06G219300	Glyma.06G273300	Glyma.08G323900	Glyma.10G062000	Glyma.10G131200	Glyma.10G225600	Glyma.12G066100	Glyma.12G143600	Glyma.13G007500	Glyma.13G297600	Glyma.14G110200	Glyma.14G115800	Glyma.14G160300	Glyma.16G113900	Glyma.17G192400	Glyma.18G126100	Glyma.18G223600	Glyma.19G000600	Glyma.19G079800	Glyma.19G215000	Glyma.20G044900	Glyma.20G057300	Glyma.20G080300	Glyma.20G086300	Glyma.20G119500
OG0000232	Glyma.17G169600	Psat0s1482g0080	Psat0s2541g0040	Psat0s4828g0040	Psat0s713g0160	Psat0s909g0080	Psat1g056400	Psat1g073440	Psat1g117440	Psat1g150200	Psat1g150240	Psat1g207240	Psat2g030440	Psat2g037840	Psat2g094120	Psat2g106720	Psat2g115000	Psat2g136600	Psat2g136640	Psat3g165040	Psat3g199160	Psat4g045120	Psat4g061240	Psat4g080480	Psat4g183800	Psat5g014840	Psat5g040760	Psat5g072720	Psat5g163800	Psat5g186920	Psat5g206480	Psat5g296360	Psat6g031400	Psat6g071840	Psat6g218480	Psat7g058960	Psat7g067600	Psat7g138920
OG0000233	Arahy.07JIFF	Arahy.14QLMC	Arahy.1KK7V7	Arahy.4ILM2X	Arahy.5WC8BS	Arahy.60RZCN	Arahy.6409NJ	Arahy.78M2T9	Arahy.87KLM0	Arahy.880EA4	Arahy.9JI2QB	Arahy.BH5A7Z	Arahy.DD1W6J	Arahy.DLVP0Z	Arahy.EYT58T	Arahy.GA2210	Arahy.GS73AA	Arahy.IGR54D	Arahy.IN5DBV	Arahy.J14BQ6	Arahy.JI6NZI	Arahy.JRV8YC	Arahy.KK4V7H	Arahy.KMV29V	Arahy.LS1Y2H	Arahy.MU3CLC	Arahy.P7N27H	Arahy.PX1Q7R	Arahy.QAIE21	Arahy.R7XLBE	Arahy.RF7S57	Arahy.SF7PFS	Arahy.W78D6Z	Arahy.WC8NTR	Arahy.XB306U	Arahy.XU1E63	Arahy.ZN40H3	Arahy.ZUE95K
OG0000234	Psat0s1163g0440	Psat0s1453g0040	Psat0s2855g0040	Psat0s4527g0040	Psat0ss2830g0280	Psat1g015760	Psat1g017840	Psat1g069840	Psat1g088320	Psat1g173480	Psat2g007920	Psat2g146840	Psat2g171040	Psat3g063160	Psat3g079080	Psat3g133920	Psat4g058320	Psat4g110840	Psat4g147160	Psat4g161840	Psat4g183160	Psat5g042240	Psat5g046040	Psat5g072880	Psat5g113040	Psat5g279920	Psat5g280520	Psat5g304640	Psat6g003160	Psat6g006280	Psat6g046480	Psat6g096800	Psat6g145960	Psat7g059320	Psat7g107080	Psat7g128560	Psat7g171720	Psat7g235840
OG0000235	Psat0s1162g0040	Psat0s3038g0040	Psat0s354g0160	Psat0s4867g0040	Psat0s486g0080	Psat0s800g0040	Psat0s808g0040	Psat0s983g0040	Psat1g020960	Psat1g045120	Psat1g059360	Psat1g187640	Psat1g222520	Psat2g035160	Psat2g136880	Psat2g154680	Psat3g198160	Psat3g202800	Psat4g002720	Psat4g005880	Psat4g051120	Psat4g110480	Psat5g043800	Psat5g052880	Psat5g083280	Psat5g095040	Psat5g117440	Psat5g225560	Psat5g257680	Psat5g278040	Psat6g100080	Psat6g120760	Psat6g183240	Psat7g069760	Psat7g098960	Psat7g139000	Psat7g150840	Psat7g249600
OG0000236	AT1G07550	AT1G07560	AT1G49100	AT1G51800	AT1G51805	AT1G51810	AT1G51820	AT1G51830	AT1G51840	AT1G51850	AT1G51860	AT1G51870	AT1G51880	AT1G51890	AT1G51910	AT2G04300	AT2G14440	AT2G14510	AT2G28960	AT2G28970	AT2G28990	AT2G29000	AT3G21340	AT3G45920	AT3G46330	AT3G46340	AT3G46350	AT3G46370	AT3G46400	AT3G46410	AT3G46420	AT4G20450	AT5G16900	AT5G59650	AT5G59660	AT5G59670	AT5G59680
OG0000237	AT1G10110	AT1G27540	AT1G27550	AT1G27580	AT1G67160	AT1G69090	AT2G03560	AT2G03580	AT2G03610	AT2G04810	AT2G04830	AT2G04840	AT2G05970	AT2G14290	AT2G14500	AT2G24080	AT2G33190	AT2G33200	AT3G03720	AT3G03726	AT3G03730	AT3G22345	AT4G10820	AT4G12810	AT4G12820	AT4G14165	AT4G17565	AT4G22060	AT4G22165	AT4G22170	AT4G22180	AT4G22660	AT5G14160	AT5G25290	AT5G25300	AT5G38270	AT5G66830
OG0000238	AT1G05540	AT1G05550	AT1G30160	AT1G30170	AT1G68960	AT2G45930	AT2G45940	AT3G25200	AT3G43170	AT3G43970	AT4G13680	AT4G14260	AT4G16080	AT4G16090	AT4G25920	AT4G25930	AT5G03390	AT5G46130	AT5G46140	AT5G52930	AT5G52940	AT5G53230	AT5G53240	AT5G53780	AT5G53790	AT5G54320	AT5G54330	AT5G54420	AT5G54450	AT5G54550	AT5G54560	AT5G55270	AT5G55440	AT5G55870	AT5G55880	AT5G55890	AT5G67040
OG0000239	Arahy.098P1D	Arahy.104ZDW	Arahy.1VN7JI	Arahy.388Y5C	Arahy.38PKYC	Arahy.3HI1A9	Arahy.5JS28N	Arahy.5MNM78	Arahy.5TMH4E	Arahy.6V6NN7	Arahy.7G7GME	Arahy.8Z3MAM	Arahy.957ZEW	Arahy.B7IYCZ	Arahy.C6P5C3	Arahy.DFN1EJ	Arahy.E34FZW	Arahy.E8NTQN	Arahy.G84V3L	Arahy.GF38LY	Arahy.GQ7H4X	Arahy.II44X3	Arahy.K5WSPG	Arahy.KRT76W	Arahy.KYM582	Arahy.NA6KD0	Arahy.NUHQ9Q	Arahy.PT8T2W	Arahy.REWL7K	Arahy.UAB7P3	Arahy.UZFH7Q	Arahy.WD8J75	Arahy.WM8UK4	Arahy.XMES5T	Arahy.YKB5HU	Arahy.ZB8FX3	Arahy.ZGVV39
OG0000240	Psat0s1898g0040	Psat0s2061g0120	Psat0s215g0080	Psat0s215g0120	Psat0s2395g0040	Psat0s2550g0160	Psat0s2885g0040	Psat0s328g0040	Psat0s368g0200	Psat0s4420g0040	Psat0s4761g0040	Psat1g059760	Psat2g164400	Psat3g103520	Psat3g177480	Psat3g185880	Psat3g201600	Psat4g048360	Psat4g123960	Psat5g025560	Psat5g038840	Psat5g126640	Psat5g176080	Psat5g196800	Psat5g282200	Psat5g308120	Psat6g043120	Psat6g059520	Psat6g153760	Psat6g201920	Psat7g104720	Psat7g140680	Psat7g195080	Psat7g196640	Psat7g222480	Psat7g223840	Psat7g228200
OG0000241	Psat0s2317g0080	Psat0s3154g0160	Psat0s3344g0040	Psat0s3775g0040	Psat0s451g0280	Psat0s5177g0080	Psat0s5589g0040	Psat0s569g0040	Psat1g107600	Psat2g020600	Psat2g075960	Psat2g086360	Psat2g095880	Psat2g095960	Psat2g175120	Psat3g185440	Psat4g140400	Psat4g145600	Psat4g159120	Psat4g177400	Psat5g031000	Psat5g070600	Psat5g205400	Psat5g257280	Psat5g285520	Psat6g068280	Psat6g084640	Psat6g090160	Psat6g118920	Psat6g146640	Psat6g240680	Psat7g060000	Psat7g065280	Psat7g065400	Psat7g099240	Psat7g147840	Psat7g223520
OG0000242	Psat0s1163g0360	Psat0s1588g0040	Psat0s2178g0040	Psat0s2802g0120	Psat0s34g0080	Psat0s4000g0040	Psat1g202840	Psat2g014760	Psat2g090680	Psat2g162080	Psat3g046920	Psat3g055680	Psat3g071160	Psat3g092800	Psat3g118840	Psat3g122880	Psat3g171360	Psat4g042440	Psat4g042600	Psat4g053000	Psat4g071080	Psat4g084800	Psat4g223960	Psat5g047720	Psat5g095640	Psat5g121520	Psat5g122440	Psat5g131920	Psat6g094960	Psat6g143960	Psat6g171000	Psat6g202280	Psat7g018440	Psat7g098840	Psat7g128040	Psat7g148120	Psat7g185360
OG0000243	AT1G45616	AT1G47890	AT1G71390	AT1G71400	AT2G15042	AT2G15080	AT2G25440	AT2G32660	AT2G32680	AT2G33020	AT2G33030	AT2G33050	AT2G33060	AT2G33080	AT3G05360	AT3G05370	AT3G05650	AT3G05660	AT3G11010	AT3G11080	AT3G23010	AT3G23110	AT3G23120	AT3G24900	AT3G24982	AT3G25010	AT3G25020	AT3G28890	AT4G04220	AT4G13810	AT4G13820	AT4G13880	AT4G13920	AT5G25910	AT5G27060	AT5G40170
OG0000244	AT1G33790	AT1G52000	AT1G52030	AT1G52040	AT1G52050	AT1G52060	AT1G52070	AT1G52100	AT1G52110	AT1G52120	AT1G52130	AT1G57570	AT1G58160	AT1G60095	AT1G60110	AT1G60130	AT1G61230	AT2G25980	AT2G39310	AT2G39330	AT3G16420	AT3G16430	AT3G16440	AT3G16450	AT3G16460	AT3G16470	AT3G21380	AT5G28520	AT5G35940	AT5G35950	AT5G38540	AT5G38550	AT5G46000	AT5G49850	AT5G49860	AT5G49870
OG0000245	AT2G37040	AT3G10340	AT3G53260	AT5G04230	Arahy.0B4MFB	Arahy.5H4H17	Arahy.EEZ4Y8	Arahy.FI9C9D	Arahy.G9Z3VW	Arahy.NB2RRK	Arahy.PUMP6L	Arahy.V1SQAY	Ca_08478	Ca_09817	Ca_12044	Ca_17144	Glyma.02G309300	Glyma.03G181600	Glyma.03G181700	Glyma.10G058200	Glyma.13G145000	Glyma.19G182300	Glyma.20G180800	Psat0s4534g0080	Psat0s4806g0040	Psat0s4806g0080	Psat1g046920	Psat2g001960	Psat3g023040	Psat3g023120	Psat3g040960	Psat3g041040	Psat3g041080	Psat3g072160	Psat6g072360	Psat6g182520
OG0000246	AT1G25270	AT1G68170	Arahy.0FWC6J	Arahy.336VXW	Arahy.3T9YJF	Arahy.8D3DC2	Arahy.A5NKXK	Arahy.D9ZEC3	Arahy.IHD3AR	Arahy.V70TJV	Arahy.WHE2D5	Arahy.WSDG12	Arahy.X9PUIV	Ca_00098	Ca_00099	Ca_00100	Glyma.05G121800	Glyma.05G121900	Glyma.08G076700	Glyma.08G182500	Glyma.08G182700	Glyma.08G182900	Glyma.15G049700	Glyma.15G049800	Glyma.15G049900	Glyma.18G296800	Psat1g218680	Psat1g218800	Psat1g219120	Psat7g095920	Psat7g095960	Psat7g096040	Psat7g096760	Psat7g097200	Psat7g097240	Psat7g097360
OG0000247	Ca_05765	Ca_09878	Ca_10916	Ca_11682	Ca_14228	Ca_14239	Ca_15867	Ca_18313	Ca_18408	Ca_18459	Ca_18565	Ca_18993	Ca_20805	Ca_21775	Ca_21781	Ca_22818	Ca_23087	Ca_23146	Ca_23294	Ca_24174	Ca_24215	Ca_24840	Ca_25148	Ca_25208	Ca_25351	Ca_25857	Ca_26127	Ca_26362	Ca_26364	Ca_26544	Ca_26597	Ca_27069	Ca_27568	Ca_27713	Ca_27773	Ca_28252
OG0000248	Arahy.6J67DK	Arahy.6S731K	Arahy.AET6CC	Arahy.BAHA0A	Arahy.BNFJ8I	Arahy.LJX15I	Arahy.N9GJM6	Arahy.VP1WFQ	Ca_00350	Ca_06975	Ca_06976	Ca_06977	Ca_06978	Ca_11281	Ca_17956	Glyma.06G285700	Glyma.08G332500	Glyma.12G120200	Glyma.12G132500	Glyma.12G212600	Glyma.12G212700	Glyma.13G254700	Glyma.13G289000	Glyma.13G289100	Psat1g201520	Psat5g186000	Psat5g203280	Psat5g251280	Psat5g251320	Psat5g251360	Psat5g251400	Psat5g251440	Psat7g136680	Psat7g137120	Psat7g137400	Psat7g167000
OG0000249	Ca_19767	Glyma.01G084300	Glyma.02G044400	Glyma.02G064600	Glyma.02G168500	Glyma.05G234400	Glyma.08G256700	Glyma.09G130100	Glyma.09G130200	Glyma.09G132900	Glyma.09G139100	Glyma.09G140100	Glyma.09G140200	Glyma.09G141100	Glyma.09G141200	Glyma.09G141300	Glyma.09G141400	Glyma.09G141500	Glyma.09G141600	Glyma.09G141700	Glyma.09G141800	Glyma.09G141900	Glyma.09G142000	Glyma.10G134800	Glyma.10G135200	Glyma.10G135300	Glyma.10G135500	Glyma.10G135600	Glyma.10G136200	Glyma.10G136700	Glyma.13G224200	Glyma.15G227900	Glyma.16G177700	Glyma.16G195300	Glyma.20G001100	Psat1g050440
OG0000250	Arahy.0Y7WSX	Arahy.250PWT	Arahy.2V316J	Arahy.3CKR78	Arahy.58L4GY	Arahy.5R0IPH	Arahy.66D6IA	Arahy.84B6CG	Arahy.85QZ10	Arahy.876K12	Arahy.8DLA49	Arahy.APNP33	Arahy.CA68NU	Arahy.CDDT8Q	Arahy.CH7PW0	Arahy.DRN59F	Arahy.F6NJQK	Arahy.IP8AWM	Arahy.IWU289	Arahy.J4JBS6	Arahy.K486LL	Arahy.NFK6D0	Arahy.NFZC8U	Arahy.NUW6LV	Arahy.PX0CMU	Arahy.Q52IRU	Arahy.Q77R0Q	Arahy.R8IKXM	Arahy.ST6WXP	Arahy.SU40KZ	Arahy.TU4N0L	Arahy.TWFT5A	Arahy.WNEW3V	Arahy.Y03UJB	Arahy.Y4D700	Arahy.ZQ4B43
OG0000251	Arahy.01BTST	Arahy.07U2AI	Arahy.3L064H	Arahy.3WLA7T	Arahy.45SZFM	Arahy.4970S0	Arahy.4AL876	Arahy.4RY6A3	Arahy.4Y5JAV	Arahy.5R1F8R	Arahy.6SV629	Arahy.7MKV9T	Arahy.8XA69V	Arahy.9AG3RK	Arahy.B7APXK	Arahy.CDY884	Arahy.D6W861	Arahy.EDFH2B	Arahy.F9MP7L	Arahy.GJLC5G	Arahy.I28IWP	Arahy.I85BWV	Arahy.IKF8H1	Arahy.JZL3JJ	Arahy.K0Q4EJ	Arahy.LV2887	Arahy.NC7JM1	Arahy.NY38CV	Arahy.P92HK0	Arahy.PABD0G	Arahy.RE92TF	Arahy.S0ANF2	Arahy.T2FAFC	Arahy.U391JP	Arahy.VY35BN	Arahy.WG0HKI
OG0000252	Psat0s2083g0120	Psat0s236g0280	Psat0s2371g0080	Psat0s3199g0120	Psat0s3292g0080	Psat0s3766g0040	Psat0s4255g0040	Psat0s4851g0120	Psat0s520g0040	Psat0s5953g0040	Psat1g005880	Psat1g051760	Psat1g081200	Psat1g100840	Psat1g150080	Psat1g176760	Psat1g176840	Psat1g217160	Psat2g015680	Psat2g122520	Psat2g122640	Psat3g101000	Psat4g064280	Psat4g178560	Psat4g201400	Psat5g056640	Psat5g184040	Psat5g233840	Psat5g252600	Psat6g137240	Psat7g117080	Psat7g129600	Psat7g201480	Psat7g231360	Psat7g231440	Psat7g238240
OG0000253	AT2G32830	AT2G38940	AT3G54700	AT5G43350	AT5G43360	AT5G43370	Arahy.0FDZ3Y	Arahy.0NK0N0	Arahy.17BKMA	Arahy.JFI702	Arahy.L6P940	Arahy.ME6GAF	Arahy.XB7U2C	Ca_07753	Ca_12085	Ca_12086	Ca_12222	Ca_12225	Ca_18192	Ca_19239	Ca_23165	Glyma.02G005800	Glyma.10G006700	Glyma.10G036800	Glyma.10G186400	Glyma.10G186500	Glyma.19G164300	Glyma.20G204100	Psat0s441g0080	Psat3g056840	Psat3g057880	Psat3g058920	Psat5g104680	Psat6g110760	Psat6g125640
OG0000254	AT1G07660	AT1G07820	AT2G28740	AT3G45930	AT3G46320	AT3G53730	AT5G59690	AT5G59970	Arahy.05A8K1	Arahy.38UJZE	Arahy.IFK0V2	Ca_02581	Ca_03246	Ca_10874	Ca_14632	Ca_15596	Ca_15597	Ca_15598	Ca_17997	Ca_26051	Glyma.02G224100	Glyma.03G171400	Glyma.10G133500	Glyma.11G177800	Glyma.11G177900	Glyma.11G178100	Glyma.11G178200	Glyma.12G074500	Glyma.13G147000	Glyma.14G190800	Glyma.15G043200	Glyma.17G063200	Glyma.18G064300	Glyma.20G083800	Glyma.U033600
OG0000255	AT2G16740	AT3G08690	AT4G27960	AT5G41700	AT5G53300	AT5G56150	Arahy.A1XFRP	Arahy.MPQ92C	Arahy.R0GK7N	Arahy.TDV38N	Ca_08910	Ca_08912	Ca_09505	Ca_13082	Ca_13083	Ca_15672	Ca_24170	Ca_27103	Glyma.02G236900	Glyma.03G255400	Glyma.04G238800	Glyma.06G124900	Glyma.08G267400	Glyma.09G273100	Glyma.10G096200	Glyma.11G199400	Glyma.12G032800	Glyma.14G205700	Glyma.19G253000	Psat2g050600	Psat3g003560	Psat3g117920	Psat4g110800	Psat5g124840	Psat7g175920
OG0000256	AT1G49270	AT2G18470	AT3G24540	AT3G24550	AT4G32710	AT4G34440	Arahy.1HQN2Q	Arahy.27NB9L	Arahy.40B9QY	Arahy.6Z62DP	Arahy.M314S5	Arahy.Y37WFC	Ca_02059	Ca_04787	Ca_12960	Ca_16048	Glyma.01G175000	Glyma.02G057700	Glyma.04G013300	Glyma.07G085600	Glyma.09G191300	Glyma.16G140700	Psat0s3229g0080	Psat0s3645g0120	Psat1g020360	Psat1g043320	Psat2g160600	Psat3g207800	Psat4g019160	Psat4g092000	Psat5g006720	Psat5g068360	Psat5g090280	Psat6g057680	Psat6g220960
OG0000257	AT2G24210	AT3G25810	AT3G25820	AT3G25830	AT4G16730	AT4G16740	Arahy.27VNE4	Arahy.6CV0C7	Arahy.74CD3Z	Arahy.99FV79	Arahy.B41UNZ	Arahy.BCXY77	Arahy.F7D8SE	Arahy.HN9IMI	Arahy.Q8JEHC	Arahy.R1BU5M	Arahy.SWGC3K	Arahy.U9L1JU	Arahy.ZJER8L	Glyma.06G302200	Glyma.09G122500	Glyma.10G297200	Glyma.12G102000	Glyma.13G304800	Glyma.20G074400	Psat0s1929g0160	Psat1g005040	Psat1g014360	Psat1g015400	Psat1g015440	Psat1g015480	Psat6g136000	Psat6g136040	Psat7g165800	Psat7g196600
OG0000258	AT2G30620	Arahy.2PL4QG	Arahy.85J3HU	Arahy.G0LEXN	Arahy.YHU8PA	Ca_03763	Ca_07777	Glyma.10G070400	Glyma.10G163300	Glyma.20G225900	Psat0s2070g0040	Psat0s2827g0040	Psat0s2827g0080	Psat0s2827g0120	Psat0ss3938g0040	Psat2g060920	Psat2g097760	Psat2g126000	Psat2g126080	Psat3g037120	Psat3g060400	Psat4g132280	Psat4g132320	Psat6g056560	Psat6g056680	Psat6g056720	Psat6g056800	Psat6g056840	Psat6g056880	Psat6g056920	Psat6g057000	Psat6g144760	Psat7g021320	Psat7g159920	Psat7g193400
OG0000259	AT3G47090	AT3G47110	AT3G47570	AT3G47580	AT5G20480	AT5G39390	Arahy.26EGKA	Arahy.2RH3M5	Arahy.669LSF	Arahy.6XQE5A	Arahy.8NU106	Arahy.BYLC3W	Arahy.CDUE9R	Arahy.JQQY9U	Arahy.Z5F0MK	Ca_10655	Ca_10656	Ca_10657	Glyma.01G152200	Glyma.02G100500	Glyma.03G096600	Glyma.04G123200	Glyma.09G050300	Glyma.09G216400	Glyma.09G217500	Glyma.15G202700	Psat0s2617g0080	Psat0s2617g0200	Psat0s3418g0040	Psat1g119400	Psat1g119520	Psat1g119840	Psat2g144880	Psat2g144960	Psat6g028120
OG0000260	Arahy.9G7IH4	Arahy.C1AEG9	Ca_10295	Ca_16079	Ca_16081	Ca_21658	Ca_24900	Ca_25318	Ca_25737	Ca_25817	Ca_26384	Ca_26388	Ca_26475	Ca_27263	Ca_27434	Ca_28025	Ca_28164	Glyma.02G252200	Glyma.02G252300	Glyma.10G119300	Glyma.10G119400	Glyma.11G224600	Glyma.14G064200	Glyma.14G064400	Glyma.14G064500	Glyma.14G064600	Glyma.14G064700	Glyma.18G033500	Glyma.20G086800	Psat0s2951g0160	Psat2g037320	Psat2g038320	Psat2g039120	Psat2g039400	Psat5g110440
OG0000261	Arahy.52U7PF	Arahy.A57KBK	Arahy.K12INL	Arahy.XB64BI	Arahy.ZK6609	Glyma.02G082400	Glyma.10G135900	Glyma.16G066800	Glyma.16G105800	Glyma.16G106200	Glyma.16G125200	Glyma.16G125300	Glyma.16G125600	Glyma.16G125800	Glyma.16G125900	Glyma.16G126000	Glyma.16G126100	Glyma.16G163400	Glyma.16G169900	Glyma.16G170700	Glyma.16G170800	Glyma.16G170900	Glyma.16G171100	Glyma.16G171200	Glyma.16G171300	Glyma.16G171400	Glyma.16G171500	Glyma.16G171700	Glyma.16G171800	Glyma.16G172100	Glyma.16G172200	Glyma.16G172300	Glyma.16G187100	Glyma.U006500	Psat2g098880
OG0000262	Glyma.01G075200	Glyma.02G043600	Glyma.02G102200	Glyma.03G072300	Glyma.03G147300	Glyma.03G154100	Glyma.04G106100	Glyma.04G120500	Glyma.05G005700	Glyma.05G167500	Glyma.05G197800	Glyma.06G106600	Glyma.06G179700	Glyma.09G124100	Glyma.09G125700	Glyma.10G037800	Glyma.10G063300	Glyma.10G104000	Glyma.10G151700	Glyma.11G223600	Glyma.11G232800	Glyma.13G178900	Glyma.15G070600	Glyma.15G151500	Glyma.15G173900	Glyma.15G266000	Glyma.16G106600	Glyma.17G086700	Glyma.18G068400	Glyma.18G150500	Glyma.19G076600	Glyma.19G127500	Glyma.19G250300	Glyma.20G168600	Glyma.U038700
OG0000263	Arahy.0JY9WE	Arahy.18C3F6	Arahy.24K8LL	Arahy.2GBW7W	Arahy.2X3DGJ	Arahy.2ZUN3L	Arahy.67CJVF	Arahy.6DS8WC	Arahy.6R79T7	Arahy.75UAZN	Arahy.94QN66	Arahy.BMX328	Arahy.DKBS4X	Arahy.E8N93X	Arahy.F3E022	Arahy.FXNF4I	Arahy.GHZ33T	Arahy.HPT1MM	Arahy.I63QCE	Arahy.IH6MF5	Arahy.KIDU3N	Arahy.L85DV8	Arahy.QQT54I	Arahy.R600FJ	Arahy.S3Z82H	Arahy.T6ZM14	Arahy.T88ILE	Arahy.TTKZ9K	Arahy.U2RA4L	Arahy.V485GG	Arahy.WNWA62	Arahy.XTV6UZ	Arahy.YAIN44	Arahy.YJIY2K	Arahy.ZU31CU
OG0000264	Psat0s1479g0080	Psat0s1917g0160	Psat0s5970g0040	Psat1g005080	Psat1g037160	Psat1g104200	Psat1g114240	Psat2g107640	Psat2g141840	Psat2g174240	Psat3g138360	Psat3g147240	Psat3g174880	Psat4g009560	Psat4g031960	Psat4g171280	Psat4g175320	Psat5g035640	Psat5g152720	Psat5g241720	Psat5g252960	Psat5g256640	Psat5g273320	Psat6g054680	Psat6g118800	Psat6g153040	Psat7g031400	Psat7g094760	Psat7g110880	Psat7g118400	Psat7g139240	Psat7g150200	Psat7g153160	Psat7g162000	Psat7g206320
OG0000265	AT2G03760	AT2G03770	AT5G07000	AT5G07010	Arahy.381GIR	Arahy.3CP25B	Arahy.94LQEE	Arahy.F1JPW2	Arahy.INWB9U	Arahy.JIXG41	Arahy.L5CGP9	Arahy.S5LCZ5	Arahy.TE2GMD	Arahy.XRL6UG	Arahy.XZ1J2P	Arahy.Z32C6Q	Ca_27281	Glyma.08G270000	Glyma.11G158900	Glyma.13G191400	Glyma.13G191600	Glyma.13G198300	Glyma.13G198400	Glyma.15G229100	Psat0s2273g0120	Psat0s2596g0120	Psat0s2711g0040	Psat0s2711g0160	Psat0s6755g0040	Psat0s765g0160	Psat4g118600	Psat5g218280	Psat5g218400	Psat5g223080
OG0000266	AT1G13080	AT1G13090	AT1G13100	AT1G13110	AT2G02580	AT2G24180	AT3G26150	AT3G26160	AT3G26170	AT3G26180	AT3G26190	AT3G26200	AT3G26210	AT3G26220	AT3G26230	AT3G26270	AT3G26280	AT3G26290	AT3G26300	AT3G26310	AT3G26320	AT3G26330	AT3G26830	AT3G44250	AT3G53280	AT3G53290	AT3G53300	AT3G53305	AT5G25120	AT5G25130	AT5G25140	AT5G25180	AT5G35715	AT5G57260
OG0000267	AT1G04625	AT1G10000	AT1G27220	AT1G27250	AT1G27870	AT1G47497	AT1G50160	AT1G52990	AT1G77815	AT2G02650	AT2G04420	AT2G06845	AT2G13980	AT2G22440	AT2G34320	AT2G46460	AT3G09510	AT3G23320	AT3G25270	AT3G26855	AT3G32130	AT4G03292	AT4G09490	AT4G09775	AT4G12170	AT4G29090	AT5G26617	AT5G38920	AT5G42965	AT5G43755	AT5G44470	AT5G65005	Glyma.11G117000	Psat4g053120
OG0000268	AT2G16850	AT2G37170	AT2G37180	AT2G39010	AT3G53420	AT3G54820	AT4G35100	AT5G60660	Arahy.5L02ZS	Arahy.J0HSVP	Arahy.J8IJ4G	Arahy.R3EP5M	Arahy.W31NC6	Ca_02533	Ca_04707	Ca_08491	Ca_12039	Ca_14568	Glyma.02G073600	Glyma.04G003200	Glyma.06G003200	Glyma.11G146500	Glyma.12G075400	Glyma.12G172500	Glyma.13G325900	Glyma.16G155100	Glyma.19G181300	Glyma.20G179700	Psat0s3550g0040	Psat3g045080	Psat4g051960	Psat5g279360	Psat6g183960	Psat7g228600
OG0000269	AT2G01050	Arahy.244SBX	Glyma.01G091900	Glyma.01G092000	Glyma.01G119200	Glyma.02G088000	Glyma.03G008700	Glyma.03G079600	Glyma.03G115600	Glyma.04G116600	Glyma.06G023200	Glyma.06G149300	Glyma.06G325000	Glyma.07G207100	Glyma.07G222600	Glyma.08G226200	Glyma.09G105200	Glyma.10G042700	Glyma.10G099300	Glyma.11G168700	Glyma.12G099400	Glyma.12G237200	Glyma.14G131000	Glyma.14G179700	Glyma.15G179700	Glyma.16G021100	Glyma.17G212000	Glyma.18G081300	Glyma.18G119900	Glyma.18G139300	Glyma.18G197000	Glyma.19G056900	Glyma.19G088800	Glyma.20G222400
OG0000270	AT1G12210	AT1G12220	AT1G12280	AT1G12290	AT1G15890	AT1G51480	AT1G52660	AT1G61180	AT1G61190	AT1G61300	AT1G61310	AT1G62630	AT1G63350	AT1G63360	AT3G15700	AT4G10780	AT4G26090	AT4G27190	AT4G27220	AT5G05400	AT5G43730	AT5G43740	AT5G47250	AT5G47260	AT5G63020	Arahy.DX2UEH	Glyma.09G258200	Glyma.11G158100	Psat0s5064g0040	Psat0s5172g0040	Psat7g108000	Psat7g108120	Psat7g108160	Psat7g108240
OG0000271	AT1G48145	AT1G50750	AT1G50760	AT1G50770	AT1G50790	AT1G50800	AT1G50820	AT1G50830	AT1G51538	AT4G16050	AT5G18510	Arahy.7RZ9ZD	Arahy.ZJK6D8	Ca_21168	Ca_27593	Glyma.08G313700	Glyma.08G313800	Glyma.08G314000	Glyma.08G314200	Glyma.10G079500	Glyma.18G100000	Glyma.18G100100	Glyma.18G101000	Glyma.18G101200	Glyma.19G264000	Psat5g179720	Psat5g179760	Psat5g179840	Psat5g179880	Psat5g179960	Psat5g180000	Psat5g180040	Psat5g180080	Psat5g186720
OG0000272	AT1G01390	AT1G01420	Arahy.G9PGUE	Arahy.UQ8ZGB	Ca_22494	Ca_22495	Ca_22496	Ca_22497	Ca_22500	Ca_25708	Ca_25710	Ca_25711	Ca_25712	Glyma.01G074600	Glyma.03G091200	Glyma.03G104500	Glyma.03G104700	Glyma.03G104800	Glyma.03G115800	Glyma.07G116500	Glyma.07G119400	Glyma.08G338100	Glyma.08G338200	Glyma.08G338300	Glyma.08G338500	Glyma.08G338600	Glyma.08G338700	Glyma.08G338800	Psat3g154800	Psat4g215880	Psat4g221880	Psat6g013240	Psat6g020680	Psat6g178080
OG0000273	AT3G07040	Arahy.0MH239	Arahy.2JZ6N1	Arahy.6NCK8A	Arahy.6QC6B5	Arahy.GU9D1B	Arahy.JACZ02	Arahy.K1RG44	Arahy.N1CS9Q	Arahy.R4JJE5	Arahy.WIN0ZV	Ca_09168	Ca_11443	Ca_13840	Ca_17099	Ca_17101	Ca_24273	Glyma.01G010500	Glyma.01G010700	Glyma.04G125000	Glyma.04G125300	Glyma.06G311000	Glyma.06G311100	Glyma.06G311200	Glyma.06G316300	Glyma.09G210400	Glyma.09G210600	Psat2g139760	Psat2g140480	Psat5g223960	Psat5g224080	Psat5g224120	Psat5g226640	Psat5g226680
OG0000274	AT5G66890	AT5G66900	AT5G66910	Arahy.4KB2JU	Arahy.BJ32EB	Arahy.FT124Y	Arahy.GG3E31	Arahy.HV9GRN	Arahy.M35DT6	Arahy.MIV8ZD	Ca_02117	Ca_02119	Ca_09241	Ca_09242	Glyma.01G183300	Glyma.01G183400	Glyma.05G082200	Glyma.05G082300	Glyma.05G082400	Glyma.05G082500	Glyma.08G154400	Glyma.11G058900	Glyma.11G059000	Glyma.17G179200	Glyma.17G179400	Glyma.17G179500	Glyma.17G180000	Glyma.17G180100	Glyma.17G180300	Psat2g164720	Psat4g088560	Psat4g088600	Psat4g088680	Psat4g175840
OG0000275	Arahy.5EG7FC	Arahy.79QGAF	Arahy.A4UT03	Arahy.MK8RWT	Arahy.V0SS2W	Arahy.WMI0Y6	Ca_15385	Ca_15387	Ca_15389	Ca_15390	Ca_15391	Glyma.04G011300	Glyma.04G011500	Glyma.04G011600	Glyma.06G011200	Glyma.06G011400	Glyma.06G011500	Glyma.06G011600	Glyma.11G115500	Glyma.11G115600	Glyma.11G115800	Glyma.11G116100	Glyma.11G116200	Glyma.12G041400	Glyma.12G041500	Glyma.12G041700	Glyma.12G041900	Glyma.12G042000	Psat7g183720	Psat7g183760	Psat7g183800	Psat7g183880	Psat7g183960	Psat7g184000
OG0000276	Ca_13838	Glyma.01G148400	Glyma.08G343400	Glyma.18G082100	Glyma.18G082200	Glyma.18G082300	Glyma.18G082400	Glyma.18G082700	Glyma.18G082800	Glyma.18G083200	Glyma.18G083500	Glyma.18G083600	Glyma.18G083700	Glyma.18G083800	Glyma.18G083900	Glyma.18G084000	Glyma.18G084300	Glyma.18G084400	Glyma.18G086200	Glyma.18G086400	Glyma.18G086600	Glyma.18G086900	Glyma.18G087000	Glyma.18G087300	Glyma.18G087400	Glyma.18G087700	Glyma.18G087800	Glyma.18G087900	Glyma.18G088000	Glyma.18G088300	Glyma.18G088400	Glyma.18G088500	Glyma.18G088700	Glyma.18G091700
OG0000277	Arahy.ZXSK0N	Ca_08102	Ca_10446	Ca_10448	Ca_10450	Ca_11731	Glyma.03G053600	Glyma.03G054300	Glyma.03G054500	Psat0s1224g0040	Psat0s4060g0080	Psat1g049920	Psat1g050000	Psat1g069000	Psat4g125960	Psat4g205280	Psat4g205320	Psat4g205480	Psat4g205520	Psat4g205880	Psat4g206040	Psat4g206200	Psat4g206280	Psat4g206320	Psat4g206360	Psat4g206400	Psat4g206440	Psat4g206480	Psat4g207080	Psat4g208320	Psat5g289040	Psat7g239600	Psat7g247640	Psat7g247720
OG0000278	Arahy.0Q9ZXL	Arahy.2L6KQP	Arahy.4HP246	Arahy.6ZUM64	Arahy.95169C	Arahy.A4IX3N	Arahy.AEK7NU	Arahy.BI48B2	Arahy.CEZB18	Arahy.CG8K8F	Arahy.EC4MS1	Arahy.FI17Q8	Arahy.GKZV3B	Arahy.HJV46F	Arahy.J8GIR5	Arahy.JU7E0R	Arahy.L7R7PP	Arahy.L8A0EH	Arahy.LVAF86	Arahy.M6HCCQ	Arahy.MKP1AB	Arahy.NY2INN	Arahy.P6GDL5	Arahy.PKR6US	Arahy.RZM5P2	Arahy.SA000P	Arahy.U05UVI	Arahy.U35H08	Arahy.W62SBL	Arahy.X6UV7G	Arahy.XSC15N	Arahy.YU0FKI	Arahy.ZU3EFW	Glyma.03G020600
OG0000279	Psat0s2006g0040	Psat0s2091g0040	Psat0s789g0160	Psat0s807g0040	Psat0ss1494g0200	Psat1g047600	Psat1g063800	Psat1g159680	Psat1g173240	Psat2g055880	Psat2g120560	Psat2g165160	Psat3g003640	Psat3g183320	Psat4g072400	Psat4g105840	Psat4g219440	Psat5g013720	Psat5g053320	Psat5g136000	Psat5g147320	Psat5g165240	Psat5g268000	Psat6g034440	Psat6g035760	Psat6g043920	Psat6g045960	Psat6g139560	Psat6g170000	Psat6g171680	Psat6g203720	Psat7g042520	Psat7g059760	Psat7g132040
OG0000280	AT1G08040	AT1G13000	AT1G24570	AT1G67850	AT2G28310	AT3G26440	AT3G27470	Arahy.913J1N	Arahy.CQPZ7C	Arahy.GXL705	Arahy.JNNM64	Arahy.KWE45A	Arahy.MJUQ8I	Arahy.RH1G9I	Ca_02545	Ca_12728	Ca_16781	Ca_23233	Ca_26367	Glyma.05G174700	Glyma.08G132000	Glyma.11G243500	Glyma.12G174800	Glyma.13G324800	Glyma.18G013700	Glyma.19G056100	Psat3g177240	Psat4g191960	Psat5g091560	Psat5g280360	Psat7g058440	Psat7g104600	Psat7g144760
OG0000281	AT1G48920	AT3G18610	AT4G08760	Arahy.0M52J5	Arahy.0NW6FM	Arahy.12T13Y	Arahy.2FX3XX	Arahy.3J1WFH	Arahy.ATL7J3	Arahy.B9URUB	Arahy.CLNG3D	Arahy.D0HZG2	Arahy.FI63RE	Arahy.I4XWR0	Arahy.KUDF2Y	Arahy.L3BXHZ	Arahy.LIU795	Arahy.N3JAWC	Arahy.P2F0XZ	Arahy.PC551Y	Arahy.USEI7V	Arahy.UWF6SM	Arahy.W1BWJE	Arahy.WA8JA7	Arahy.WJAM6V	Arahy.X9ZCKB	Arahy.YS6756	Arahy.ZR7NP5	Ca_11084	Glyma.11G101500	Glyma.12G027400	Psat5g133520	Psat7g173280
OG0000282	Ca_04522	Ca_05045	Ca_07137	Ca_08704	Ca_08857	Ca_09119	Ca_09123	Ca_09401	Ca_10513	Ca_11448	Ca_11532	Ca_11657	Ca_12259	Ca_12476	Ca_14551	Ca_16146	Ca_16971	Ca_19195	Ca_19300	Ca_19318	Ca_20034	Ca_20080	Ca_20880	Ca_20895	Ca_21243	Ca_22050	Ca_22923	Ca_23395	Ca_23879	Ca_24067	Ca_25055	Ca_25155	Ca_26818
OG0000283	Arahy.DI6IFE	Arahy.JPR8SG	Ca_06321	Ca_10381	Ca_14517	Ca_14541	Ca_14543	Ca_14894	Ca_16817	Ca_17119	Ca_19466	Ca_23203	Ca_23636	Ca_24452	Ca_25568	Ca_27355	Glyma.03G194600	Glyma.11G227000	Glyma.18G029600	Psat0s7655g0040	Psat1g032160	Psat1g123840	Psat1g124560	Psat2g023280	Psat2g183600	Psat2g183680	Psat5g016120	Psat5g083440	Psat5g157600	Psat6g036320	Psat6g239720	Psat6g244080	Psat7g148960
OG0000284	Arahy.DVHS31	Arahy.YU78V4	Glyma.01G177800	Glyma.02G041600	Glyma.05G071300	Glyma.05G071400	Glyma.05G071600	Glyma.05G071700	Glyma.05G166200	Glyma.05G188100	Glyma.06G181300	Glyma.08G134900	Glyma.08G229700	Glyma.08G260800	Glyma.08G350400	Glyma.08G352900	Glyma.08G353000	Glyma.13G114400	Glyma.16G209200	Glyma.17G116300	Glyma.18G095000	Glyma.19G048000	Glyma.19G048100	Glyma.19G048200	Glyma.19G048300	Glyma.19G048500	Glyma.19G048600	Glyma.19G048700	Glyma.19G048800	Glyma.19G049000	Glyma.19G256900	Glyma.20G075000	Psat3g146120
OG0000285	Glyma.01G000800	Psat0s1325g0080	Psat0s2226g0080	Psat0s4106g0040	Psat1g042320	Psat1g129720	Psat1g172000	Psat2g004840	Psat2g068520	Psat2g068640	Psat3g006720	Psat3g097400	Psat3g118240	Psat3g139480	Psat4g070560	Psat4g084840	Psat4g189960	Psat5g044280	Psat5g133400	Psat5g152280	Psat5g175120	Psat5g247600	Psat6g057920	Psat6g057960	Psat6g113200	Psat6g164920	Psat6g211240	Psat7g037000	Psat7g085920	Psat7g091640	Psat7g094800	Psat7g145200	Psat7g148280
OG0000286	Arahy.1335N1	Arahy.19CDGI	Arahy.1L5GFL	Arahy.3A6AR9	Arahy.4SAM8A	Arahy.717R1K	Arahy.72WZNM	Arahy.7Q5U2D	Arahy.82FSWD	Arahy.B8P79T	Arahy.CM61W0	Arahy.DQ5HIG	Arahy.EV2ZWZ	Arahy.FJ7YRM	Arahy.FYI51A	Arahy.G04LPI	Arahy.IX0DCS	Arahy.KJ9NAK	Arahy.L5W46K	Arahy.LXUT7L	Arahy.M5844H	Arahy.MH0MLL	Arahy.NDZ4FT	Arahy.PA8A9W	Arahy.T78SQX	Arahy.TDP44Q	Arahy.VI2M0K	Arahy.WDE9JA	Arahy.WR2CTJ	Arahy.WU27AT	Arahy.Y4J51Z	Arahy.YDTT1W	Arahy.ZRW89N
OG0000287	Arahy.09H0XY	Arahy.1P4EVJ	Arahy.57U3J6	Arahy.6JI55L	Arahy.7I48A7	Arahy.817PZD	Arahy.APD20Z	Arahy.B91QL7	Arahy.BXR9N5	Arahy.C5UZ0Y	Arahy.C6NP0N	Arahy.CANA2H	Arahy.CI5IHX	Arahy.DS6T41	Arahy.DUK3L3	Arahy.DYUH96	Arahy.EQH0BK	Arahy.GVE3NJ	Arahy.IHDP8M	Arahy.K3J6LE	Arahy.K9PPNF	Arahy.NYMC7Z	Arahy.PD1RWJ	Arahy.PZTY1U	Arahy.T0LQ9N	Arahy.TYC4R2	Arahy.U4DAJW	Arahy.UPQA7C	Arahy.Y9ZVLL	Arahy.YNG19J	Arahy.Z3CST4	Arahy.Z66RY0	Arahy.Z7ILTG
OG0000288	Arahy.08HVH9	Arahy.3I18X0	Arahy.4L64XG	Arahy.5RNV4H	Arahy.5SN4J9	Arahy.64N8RC	Arahy.6C40MR	Arahy.6MVI2R	Arahy.8G2BW3	Arahy.99YWLM	Arahy.9RE6A6	Arahy.BJB1QS	Arahy.D3W6JH	Arahy.EZ705U	Arahy.F5ST8G	Arahy.FLZ3NT	Arahy.GJE9M9	Arahy.I6BB44	Arahy.J5PVW3	Arahy.K77FXM	Arahy.LV08UX	Arahy.LXEC1Y	Arahy.N9TRXI	Arahy.NC5AX6	Arahy.PCN789	Arahy.PE0F7N	Arahy.RD4S3C	Arahy.RZWY0X	Arahy.S2HGIR	Arahy.SXCF01	Arahy.TG1GNU	Arahy.W7JD8T	Arahy.XZ2FU6
OG0000289	Arahy.0WN5Q3	Arahy.35I091	Arahy.491WUZ	Arahy.53Y553	Arahy.6V02LF	Arahy.9QMK5E	Arahy.ANWM6Z	Arahy.DA958X	Arahy.DMZX0C	Arahy.E9Y3E0	Arahy.EY7J0K	Arahy.F70IPI	Arahy.H6ZQCP	Arahy.H9YK32	Arahy.IPYS5C	Arahy.J8N2TZ	Arahy.N7LN0W	Arahy.R4F7R4	Arahy.SI2MXN	Arahy.SI5VCQ	Arahy.TD719M	Arahy.TNI8I7	Arahy.UIL8YU	Arahy.UR25H0	Arahy.VC4IMW	Arahy.VCR8WK	Arahy.VSK83B	Arahy.WH98T7	Arahy.WJ1QS5	Arahy.YD09X6	Arahy.YIK4TL	Arahy.YIRY4V	Arahy.ZADU7L
OG0000290	Arahy.0HU5VV	Arahy.17A2E3	Arahy.3409IM	Arahy.3AYS16	Arahy.4I5WJB	Arahy.52KVEJ	Arahy.77ELBP	Arahy.7ZZB5D	Arahy.880EI2	Arahy.8HI23N	Arahy.CC8XZU	Arahy.CS76E6	Arahy.DG0EBB	Arahy.GXU96K	Arahy.I4GW9A	Arahy.IVLN14	Arahy.J43AB2	Arahy.KD6WCB	Arahy.L2A86Z	Arahy.MJT8A2	Arahy.N17FYW	Arahy.NF31AE	Arahy.QAQC1M	Arahy.QVG73I	Arahy.RVVF1M	Arahy.V9HF71	Arahy.VUN7IK	Arahy.X13QWB	Arahy.X8J4LN	Arahy.XAL0CN	Arahy.Y5ZQKW	Arahy.YZ31UQ	Arahy.ZE4DKJ
OG0000291	Arahy.0HK6QF	Arahy.0KH0LV	Arahy.34NTD7	Arahy.40BVCW	Arahy.4EH76Y	Arahy.60D8GB	Arahy.73PV7W	Arahy.7PDR7X	Arahy.8KF55G	Arahy.8T5694	Arahy.D1G4W2	Arahy.D6FMYT	Arahy.GJED4B	Arahy.GL2JS2	Arahy.GU7NVA	Arahy.HR5IAZ	Arahy.IGUP8B	Arahy.J50TIT	Arahy.JCQ2WP	Arahy.JF2XVI	Arahy.KM0X5H	Arahy.KM85J5	Arahy.L3R8Y5	Arahy.L3WLEE	Arahy.M46UPZ	Arahy.NIV6PW	Arahy.REKI49	Arahy.S3Q5J6	Arahy.T4T6Y3	Arahy.VMDZ8Z	Arahy.XAL4KA	Arahy.XZUA4K	Arahy.ZMJT2S
OG0000292	ATCG00830	ATCG01310	Arahy.1ZI984	Arahy.3FVF9K	Arahy.8TF9K9	Arahy.8W03LL	Arahy.EB2RZG	Arahy.EDF11L	Arahy.GPYN1F	Arahy.GZ3JGQ	Arahy.HY1JL2	Arahy.J6NC10	Arahy.LF45NH	Arahy.PU9WMU	Arahy.RCVY9V	Arahy.RT3JQU	Arahy.RX2F0J	Arahy.SV4NE2	Arahy.UAA9PJ	Arahy.VYJ9P8	Arahy.X4SEM1	Arahy.YX1079	Glyma.10G078900	Glyma.19G051900	Glyma.19G120800	Glyma.20G187300	Psat0s3650g0280	Psat0s3813g0040	Psat0s6638g0120	Psat4g113360	Psat5g168120	Psat5g168160
OG0000293	ATCG00860	ATCG01280	Arahy.009NTH	Arahy.0T2FMW	Arahy.3H2S78	Arahy.3WU3U6	Arahy.48ICNX	Arahy.5R36BF	Arahy.5ZHC49	Arahy.66QNKN	Arahy.9T9XDL	Arahy.GB87JX	Arahy.HKSX5Z	Arahy.J4M97S	Arahy.MXT580	Arahy.QI67VD	Arahy.SV0IPA	Arahy.U896IL	Arahy.VSF4TK	Arahy.VZ62BS	Arahy.W863MP	Arahy.Z1U5RE	Glyma.02G229000	Glyma.16G065300	Glyma.20G045200	Psat0s1661g0120	Psat0s2065g0040	Psat0s2261g0160	Psat0s680g0040	Psat2g138200	Psat5g167960	Psat5g197680
OG0000294	AT1G03400	AT1G03410	AT1G04350	AT1G04380	AT1G06620	AT1G06640	AT1G06645	AT1G06650	AT2G25450	AT2G30830	AT2G30840	AT3G61400	AT5G43440	AT5G43450	AT5G59530	AT5G59540	Arahy.JIV3CX	Ca_11811	Ca_13567	Ca_25706	Glyma.03G104200	Glyma.03G104300	Glyma.05G138200	Glyma.07G119700	Glyma.15G257300	Psat1g003040	Psat1g003080	Psat1g012400	Psat1g012440	Psat4g221800	Psat4g221840	Psat6g178000
OG0000295	AT4G04480	AT4G22030	Arahy.09X9QY	Arahy.9MVQ8D	Arahy.BL6EKA	Arahy.BT3SBM	Arahy.CA8XKC	Arahy.CUD8HE	Arahy.TQY8NE	Arahy.ZIY9RH	Ca_00648	Ca_00649	Ca_03385	Glyma.07G262300	Glyma.07G262400	Glyma.09G004800	Glyma.09G005000	Glyma.09G006700	Glyma.15G109500	Glyma.15G109700	Glyma.15G111100	Glyma.17G011700	Glyma.17G011800	Psat1g179280	Psat1g179320	Psat1g179440	Psat1g180360	Psat1g180400	Psat1g180440	Psat1g180520	Psat4g005840	Psat4g005960
OG0000296	AT4G33790	Arahy.1I8IFE	Arahy.5L9AX6	Arahy.793UIY	Arahy.7ZB93R	Arahy.AF6LVX	Arahy.B777LX	Arahy.BQ53C9	Arahy.BS3FTI	Arahy.EDTP85	Arahy.G0MLFH	Arahy.I97R1H	Arahy.JQS2KP	Arahy.NJ7QKI	Arahy.P5ESTZ	Arahy.QK4PF2	Arahy.TN1PNA	Ca_07045	Ca_07046	Ca_16463	Ca_25838	Ca_25917	Glyma.11G185000	Glyma.11G185100	Glyma.12G087400	Glyma.12G183400	Glyma.13G317600	Psat5g255960	Psat5g256360	Psat7g142680	Psat7g142720	Psat7g188720
OG0000297	AT4G35720	Arahy.03D2PE	Arahy.2Q5L9E	Arahy.3KF6VB	Arahy.4CT70F	Arahy.4YX886	Arahy.6UEV59	Arahy.8Q9CA2	Arahy.A8GCEE	Arahy.AXJT52	Arahy.PYEM9P	Ca_09921	Glyma.01G160500	Glyma.01G160700	Glyma.01G160800	Glyma.01G160900	Glyma.02G042600	Glyma.02G042700	Glyma.02G042800	Glyma.11G083000	Glyma.11G083100	Glyma.11G083200	Glyma.11G083400	Glyma.16G119500	Psat0s2508g0040	Psat2g150560	Psat2g150680	Psat2g150760	Psat2g150800	Psat4g103880	Psat7g102560	Psat7g102600
OG0000298	Ca_11194	Ca_16383	Ca_20166	Ca_20312	Ca_20957	Ca_21735	Ca_21956	Ca_22637	Ca_22685	Ca_22701	Ca_22975	Ca_23223	Ca_23381	Ca_23385	Ca_23459	Ca_23762	Ca_23794	Ca_24475	Ca_24479	Ca_25438	Ca_25483	Ca_25484	Ca_25806	Ca_26061	Ca_26750	Ca_27086	Ca_27092	Ca_27212	Ca_27214	Ca_27230	Ca_27632	Ca_27774
OG0000299	Ca_17995	Glyma.06G254300	Glyma.06G318600	Glyma.08G301800	Glyma.09G090400	Glyma.13G184800	Glyma.13G184900	Glyma.13G187900	Glyma.13G188300	Glyma.13G190000	Glyma.13G190300	Glyma.13G190400	Glyma.13G190800	Glyma.13G192100	Glyma.13G193000	Glyma.13G193100	Glyma.13G193300	Glyma.13G194100	Glyma.13G194500	Glyma.13G195600	Glyma.15G226100	Glyma.15G230400	Glyma.15G230700	Glyma.15G230800	Glyma.15G230900	Glyma.15G231100	Glyma.15G231300	Glyma.15G231500	Glyma.15G232800	Glyma.15G233100	Glyma.15G233200	Glyma.15G233400
OG0000300	Arahy.0DZS3V	Arahy.3SI7RL	Arahy.HCJ3IA	Arahy.N0928S	Arahy.P0A6GX	Ca_10020	Ca_10029	Ca_10030	Glyma.01G125300	Glyma.01G125400	Glyma.02G034100	Glyma.03G047400	Glyma.03G047500	Glyma.03G047700	Glyma.03G047900	Glyma.03G048500	Glyma.03G048600	Glyma.03G048700	Glyma.03G048900	Glyma.03G049100	Glyma.07G037000	Glyma.09G041300	Glyma.09G056400	Glyma.09G057000	Glyma.09G075500	Glyma.15G152200	Glyma.15G152400	Glyma.15G160900	Glyma.15G162700	Glyma.16G006400	Glyma.U004900	Psat4g182840
OG0000301	Glyma.06G201300	Glyma.09G102600	Psat0s1735g0080	Psat0s3309g0040	Psat0ss8999g0040	Psat1g010040	Psat1g196920	Psat1g203640	Psat2g069640	Psat2g082440	Psat3g016320	Psat3g124560	Psat3g128360	Psat4g031920	Psat4g039840	Psat4g055000	Psat4g074680	Psat4g149040	Psat4g152160	Psat4g152280	Psat5g029000	Psat5g094960	Psat5g123120	Psat5g258280	Psat6g129160	Psat6g239120	Psat7g029600	Psat7g060680	Psat7g061080	Psat7g105720	Psat7g193320	Psat7g237880
OG0000302	Arahy.02KJQT	Arahy.0VM956	Arahy.39QWAJ	Arahy.3WEN7T	Arahy.40YIIT	Arahy.64IA1E	Arahy.6J90SU	Arahy.7L6ESV	Arahy.7R55CH	Arahy.8ZS249	Arahy.9K9HBW	Arahy.AJVM0N	Arahy.DE85IS	Arahy.E8Q8VF	Arahy.GSMT98	Arahy.GWEH5L	Arahy.H3FLHL	Arahy.J3IYG2	Arahy.JMQ4U7	Arahy.LS6UG6	Arahy.M6VUS2	Arahy.NT6QTI	Arahy.P65711	Arahy.U14C6K	Arahy.UD52B8	Arahy.VCJ6F8	Arahy.VCM3ME	Arahy.VKBT9S	Arahy.VX4W4R	Arahy.W2LWD3	Arahy.XD7HLN	Glyma.12G189200
OG0000303	Arahy.00PRVK	Arahy.0WT4V9	Arahy.3H3VUH	Arahy.3T0T6X	Arahy.498U11	Arahy.4CYN0F	Arahy.55LG25	Arahy.6U5J4T	Arahy.8L2WFM	Arahy.9P9E4Z	Arahy.9XK8DE	Arahy.AC3I93	Arahy.C079IK	Arahy.G91YXW	Arahy.GN4RBX	Arahy.GU1GRH	Arahy.GVB0F2	Arahy.GX202W	Arahy.I09TK8	Arahy.J1W7N5	Arahy.JJQZ3I	Arahy.JPX2L6	Arahy.ML26SF	Arahy.NC9532	Arahy.PJ56WS	Arahy.R3UUWW	Arahy.RGK872	Arahy.RYJ1YU	Arahy.U1A8WS	Arahy.U1G1DF	Arahy.YPF85M	Arahy.ZQ8TLC
OG0000304	Arahy.00IH7J	Arahy.0W3J8R	Arahy.1U71WU	Arahy.23IZS7	Arahy.28MDS2	Arahy.5JTV9N	Arahy.5YD3B8	Arahy.8HC6C5	Arahy.A2XUUV	Arahy.AV4GH3	Arahy.B76PF9	Arahy.BAA5S9	Arahy.C2BH8Y	Arahy.ES8K63	Arahy.FZ3B5X	Arahy.G71LT5	Arahy.GB2WAI	Arahy.H1MVFQ	Arahy.K4R7NK	Arahy.LD8LM0	Arahy.MNA3JK	Arahy.P6QIT2	Arahy.P8Q688	Arahy.QFLR8D	Arahy.QIQ4VJ	Arahy.QW6IJC	Arahy.SH571D	Arahy.U7BT81	Arahy.UIPX5Z	Arahy.UK8PK2	Arahy.VZQ2V7	Arahy.WPUJ7C
OG0000305	Psat0s1431g0160	Psat0s1551g0120	Psat0s3422g0040	Psat0s69g0040	Psat1g012480	Psat2g046920	Psat2g053240	Psat2g059880	Psat2g059920	Psat2g065240	Psat2g176800	Psat3g025280	Psat3g083440	Psat3g197960	Psat4g060720	Psat4g090320	Psat4g198400	Psat5g052760	Psat5g079920	Psat5g079960	Psat5g090960	Psat5g119840	Psat5g253760	Psat5g293800	Psat5g300240	Psat6g052560	Psat6g067400	Psat6g149800	Psat6g179040	Psat6g180320	Psat7g090520	Psat7g247520
OG0000306	Psat0s1144g0160	Psat0s178g0080	Psat0s2150g0080	Psat0s5905g0040	Psat1g069320	Psat1g127880	Psat1g161200	Psat2g060120	Psat2g141560	Psat2g148600	Psat2g162680	Psat3g062840	Psat3g107960	Psat5g009480	Psat5g039160	Psat5g074600	Psat5g111960	Psat5g122800	Psat5g165360	Psat5g247080	Psat5g256280	Psat5g256320	Psat5g261840	Psat6g005480	Psat6g015440	Psat6g024680	Psat6g224920	Psat6g227920	Psat7g108480	Psat7g116560	Psat7g117800	Psat7g135640
OG0000307	Psat0s2173g0080	Psat0s2173g0120	Psat0s2363g0080	Psat0s2395g0120	Psat0s2991g0080	Psat0s4378g0040	Psat0s4378g0080	Psat0s664g0080	Psat1g072720	Psat1g073840	Psat1g209840	Psat1g209880	Psat2g096360	Psat3g096360	Psat3g186600	Psat4g110000	Psat5g049920	Psat5g101520	Psat5g101560	Psat5g101600	Psat5g194040	Psat5g210280	Psat5g210320	Psat5g218200	Psat5g237160	Psat5g288360	Psat5g288440	Psat6g126640	Psat6g132920	Psat6g235600	Psat7g040480	Psat7g240960
OG0000308	Psat0s11119g0040	Psat0s2128g0080	Psat0s2128g0160	Psat0s2128g0200	Psat0s2128g0280	Psat0s2128g0360	Psat0s2128g0440	Psat0s2128g0520	Psat0s2128g0600	Psat0s2128g0640	Psat0s2128g0680	Psat0s2128g0720	Psat0s2128g0760	Psat0s2128g0800	Psat0s2128g0840	Psat0s2128g0920	Psat0s2128g0960	Psat0s2128g1040	Psat0s2128g1120	Psat0s3718g0040	Psat0s3718g0120	Psat0s4906g0040	Psat0s4906g0320	Psat0s9768g0080	Psat3g046160	Psat3g046240	Psat3g046280	Psat3g046480	Psat3g046560	Psat3g046640	Psat3g046680	Psat4g073840
OG0000309	AT1G65960	AT2G02000	AT2G02010	AT3G17760	AT5G17330	Arahy.CT84XJ	Arahy.G4CA9S	Arahy.GKL411	Arahy.HQU2A8	Arahy.Q3N7T1	Arahy.Q6LURQ	Arahy.TG1084	Ca_05093	Ca_13262	Ca_18019	Glyma.02G241400	Glyma.05G136100	Glyma.08G091300	Glyma.08G091400	Glyma.08G091500	Glyma.09G168900	Glyma.11G213000	Glyma.14G211100	Glyma.16G218500	Glyma.18G043600	Psat0s5067g0040	Psat1g123200	Psat2g043920	Psat3g173560	Psat6g071320	Psat6g071480
OG0000310	AT4G26270	AT4G29220	AT4G32840	AT5G56630	AT5G61580	Arahy.0BP8ZB	Arahy.1T0QE3	Arahy.3X0VU9	Arahy.E2WYS1	Arahy.HTRQ4P	Arahy.PM92F7	Arahy.RW0PIM	Arahy.VLU73I	Arahy.Y409TN	Ca_02776	Ca_05911	Ca_08339	Ca_15516	Ca_28064	Glyma.04G086900	Glyma.05G224900	Glyma.06G243200	Glyma.07G126400	Glyma.08G031700	Glyma.10G194300	Glyma.13G353400	Psat1g050040	Psat5g018280	Psat5g295240	Psat6g171120	Psat7g018520
OG0000311	AT1G65480	AT4G20370	Arahy.4GAQ4U	Arahy.5H2LSK	Arahy.EM6VH3	Arahy.G6F3P2	Arahy.IZ8FG5	Arahy.JQBA31	Arahy.L2SG6N	Arahy.LUT2QN	Arahy.M2THPA	Arahy.MKP2FL	Arahy.S8RL65	Arahy.V0UB6N	Arahy.VQ1Q3Q	Arahy.XGVA1E	Ca_19141	Glyma.08G363100	Glyma.16G044100	Glyma.16G044200	Glyma.16G150700	Glyma.16G151000	Glyma.18G298900	Glyma.18G299000	Glyma.19G108100	Glyma.19G108200	Psat1g096760	Psat3g090720	Psat3g091040	Psat3g206800	Psat3g206880
OG0000312	AT4G11000	Arahy.09JDW0	Arahy.71GJM4	Arahy.80FDQG	Arahy.BT5HYM	Arahy.GU1UEY	Arahy.JBU02Z	Arahy.PI7X46	Arahy.RU9RLH	Arahy.TJF49H	Arahy.W8NE4R	Ca_13176	Ca_14516	Ca_26044	Ca_26045	Ca_26046	Glyma.04G058500	Glyma.06G059300	Glyma.06G237400	Glyma.06G237900	Glyma.U002900	Glyma.U003100	Glyma.U025300	Psat4g105000	Psat4g128400	Psat4g128440	Psat4g133840	Psat4g133880	Psat4g134000	Psat4g134080	Psat7g215560
OG0000313	AT1G71330	AT3G13080	AT3G13090	AT3G13100	Arahy.7WU83X	Arahy.8393AT	Arahy.K0DIZR	Arahy.PB8381	Arahy.SU8QF6	Arahy.WN7028	Ca_09705	Ca_13861	Glyma.02G298300	Glyma.02G298400	Glyma.02G298500	Glyma.08G326200	Glyma.08G326400	Glyma.08G326500	Glyma.08G326600	Glyma.08G347000	Glyma.14G015300	Glyma.18G080900	Glyma.18G158400	Glyma.18G263200	Psat2g009080	Psat4g207800	Psat5g160920	Psat5g169800	Psat5g170760	Psat5g170800	Psat5g170840
OG0000314	AT3G14610	AT3G14630	AT3G14640	AT3G14650	AT3G14660	AT3G14680	AT3G14690	Arahy.5ZM60A	Arahy.C180KA	Arahy.DL8Y3K	Arahy.E11MFK	Arahy.GS6JIA	Arahy.QEX5C0	Ca_18458	Ca_18464	Ca_18466	Glyma.03G226800	Glyma.09G102200	Glyma.13G262000	Glyma.13G262100	Glyma.13G277100	Glyma.15G243200	Glyma.15G244200	Glyma.15G244300	Psat0s4316g0040	Psat1g006360	Psat1g006440	Psat1g008600	Psat1g008760	Psat1g008840	Psat1g008920
OG0000315	Arahy.ZH6UKT	Ca_23717	Ca_23720	Ca_23723	Ca_23916	Glyma.02G089200	Glyma.07G137500	Glyma.07G143300	Glyma.07G143600	Glyma.10G064100	Glyma.16G088600	Glyma.18G194200	Glyma.18G194600	Glyma.18G194700	Glyma.18G194800	Glyma.18G194900	Glyma.18G195000	Glyma.18G293900	Psat0s3131g0040	Psat3g131640	Psat3g131720	Psat3g131840	Psat3g133240	Psat3g135120	Psat3g135560	Psat3g135600	Psat3g147880	Psat4g099600	Psat4g099720	Psat5g040960	Psat5g041040
OG0000316	Glyma.01G232700	Glyma.02G126700	Glyma.03G116000	Glyma.04G135500	Glyma.06G016300	Glyma.06G094200	Glyma.06G194700	Glyma.06G197000	Glyma.06G197100	Glyma.06G197200	Glyma.07G148300	Glyma.07G187200	Glyma.08G251600	Glyma.08G251800	Glyma.08G252000	Glyma.08G252200	Glyma.08G252300	Glyma.09G086500	Glyma.10G117700	Glyma.10G132100	Glyma.16G202600	Glyma.16G202800	Glyma.16G202900	Glyma.16G203000	Glyma.17G162200	Glyma.18G256100	Glyma.18G274500	Glyma.18G274700	Glyma.18G274800	Glyma.18G274900	Glyma.20G073200
OG0000317	Arahy.3CFA1R	Arahy.4K0S50	Arahy.61RGRV	Arahy.6CNS1E	Arahy.6RE2SZ	Arahy.71YSVP	Arahy.7SIQ0Z	Arahy.857NE4	Arahy.89RBFC	Arahy.B01IPG	Arahy.FS40WZ	Arahy.FXC0UE	Arahy.IV9FN9	Arahy.J8UMPC	Arahy.K2G0UT	Arahy.K31TEW	Arahy.KNB6WM	Arahy.KRS5G1	Arahy.LKP54T	Arahy.NIW88J	Arahy.NKMC5K	Arahy.PW929U	Arahy.QC3BRB	Arahy.TTW1WR	Arahy.W30CM7	Arahy.WN0NDN	Arahy.XMX4AZ	Arahy.Y9AHLV	Arahy.YN12K8	Arahy.YQXR17	Arahy.ZGL4MJ
OG0000318	Arahy.0DU9MH	Arahy.2NBH23	Arahy.3HVL5K	Arahy.3RSV5M	Arahy.3TIU1V	Arahy.4Q5DUA	Arahy.65VZXH	Arahy.68D7VA	Arahy.7PWT8M	Arahy.8NA9N0	Arahy.96I1JT	Arahy.9RQN11	Arahy.AQUA2C	Arahy.BVS13F	Arahy.DI4DJ5	Arahy.G2NEE2	Arahy.IG89BU	Arahy.J3G4MH	Arahy.J77FKX	Arahy.N0D2GH	Arahy.N6T58M	Arahy.R7MZ5F	Arahy.SQM22L	Arahy.UYCU9E	Arahy.V9ESQQ	Arahy.X2JSTS	Arahy.XBI0CD	Arahy.XML6GV	Arahy.XQ00W0	Arahy.XV363C	Arahy.XXNX8G
OG0000319	AT1G31450	AT1G64830	AT2G35615	AT5G33340	Arahy.67PM5X	Arahy.J1I9KX	Ca_13497	Ca_13873	Ca_20266	Ca_20277	Ca_20279	Ca_27345	Ca_27844	Glyma.08G149900	Glyma.12G235400	Glyma.13G198900	Glyma.13G199100	Glyma.13G199400	Glyma.13G200500	Glyma.13G200600	Glyma.15G237500	Psat0s1439g0040	Psat0s1718g0280	Psat0s2678g0040	Psat0s4346g0040	Psat3g110640	Psat3g110680	Psat3g110720	Psat5g306160	Psat5g307880
OG0000320	AT4G39630	Arahy.02EUR6	Arahy.0Q3DRY	Arahy.10QJ8K	Arahy.32WU9K	Arahy.3C43J1	Arahy.4M30AQ	Arahy.7417N6	Arahy.94164M	Arahy.9RVJ5A	Arahy.E9WDF1	Arahy.FJ4QJG	Arahy.I45DC0	Arahy.L7ETT7	Arahy.NRP8RH	Arahy.PFH739	Arahy.PL6VNF	Arahy.RJV3W7	Arahy.S1NDRU	Arahy.X4R883	Arahy.Y72RXW	Arahy.Z7G166	Arahy.ZIF87W	Ca_15549	Ca_19106	Glyma.09G092600	Glyma.15G199500	Psat2g176760	Psat4g139880	Psat4g139920
OG0000321	AT1G16030	AT1G56410	AT3G09440	AT3G12580	AT5G02490	AT5G02500	Arahy.18TD37	Arahy.2L9WSA	Arahy.3X8NRX	Arahy.7X145I	Arahy.82UWY2	Arahy.B2ZZCM	Arahy.MDA3K5	Arahy.MLH34E	Arahy.PI28BA	Arahy.V9NTJ2	Ca_11958	Ca_11959	Ca_22236	Glyma.03G171100	Glyma.11G140500	Glyma.12G064000	Glyma.17G072400	Glyma.18G287800	Glyma.18G287900	Glyma.18G289100	Glyma.18G289600	Glyma.19G172200	Psat1g098120	Psat7g218840
OG0000322	AT1G13210	AT1G26130	AT1G68710	AT3G18700	AT3G25610	Arahy.HXV4VT	Arahy.PUH2BT	Arahy.SZN2UL	Arahy.TA7I2E	Arahy.US28JK	Arahy.X6L8XH	Ca_06594	Ca_15868	Ca_16014	Ca_18237	Ca_22469	Glyma.01G092900	Glyma.02G129500	Glyma.04G144900	Glyma.04G166100	Glyma.05G015400	Glyma.06G208900	Glyma.08G268900	Glyma.16G099700	Glyma.17G123800	Psat1g027720	Psat2g088720	Psat4g044160	Psat4g113880	Psat5g199480
OG0000323	AT1G09400	AT1G76680	AT1G76690	Arahy.5A3JDR	Arahy.8UV3U8	Arahy.QLS1U0	Arahy.SM4L6W	Arahy.W8AC1S	Arahy.ZB0XC1	Ca_04824	Ca_11851	Ca_11852	Ca_15076	Ca_18411	Glyma.01G235600	Glyma.06G016900	Glyma.06G017000	Glyma.14G223600	Glyma.17G261900	Glyma.19G057500	Psat0s772g0080	Psat2g187880	Psat2g190080	Psat2g190120	Psat2g190160	Psat2g190200	Psat2g190240	Psat2g190280	Psat5g009520	Psat6g000400
OG0000324	AT1G65780	AT1G65810	Arahy.0E61V1	Arahy.4FQ0JS	Arahy.6H2Q4Q	Arahy.FSIK69	Arahy.P7LEFE	Arahy.RZHX78	Arahy.UM3IS5	Arahy.VNS4YY	Arahy.WVXV4F	Arahy.X7CU5F	Arahy.ZVT9MX	Ca_13428	Ca_26381	Ca_27431	Ca_27432	Glyma.06G165100	Glyma.11G208300	Glyma.14G208700	Glyma.18G045600	Glyma.18G045700	Psat0ss9727g0080	Psat0ss9727g0120	Psat2g044160	Psat2g044200	Psat2g044280	Psat2g044320	Psat4g193400	Psat5g143800
OG0000325	AT3G04290	AT5G33370	Arahy.44UP18	Arahy.5U28VE	Arahy.CKCG07	Arahy.GT2BYJ	Arahy.I2A7MC	Arahy.K1CK5D	Arahy.N9VR5S	Arahy.ZE3K9N	Ca_01275	Ca_01276	Ca_03807	Ca_24568	Glyma.01G106900	Glyma.03G252500	Glyma.03G252600	Glyma.03G252700	Glyma.04G109900	Glyma.10G168400	Glyma.19G250000	Glyma.19G250100	Psat0s1560g0040	Psat0s1560g0080	Psat1g082320	Psat3g005680	Psat3g006280	Psat6g141480	Psat6g141520	Psat7g240920
OG0000326	Arahy.3GHL6G	Arahy.6EUZ8B	Arahy.98SW16	Arahy.DBN754	Arahy.F62UT2	Arahy.JL7EE1	Arahy.MPKI4V	Arahy.X7DVP8	Arahy.YXZ2NC	Ca_04586	Ca_04587	Ca_11224	Ca_11225	Ca_11869	Ca_26619	Glyma.09G076700	Glyma.09G282300	Glyma.10G203500	Glyma.11G108300	Glyma.12G160900	Glyma.13G265300	Glyma.20G147900	Glyma.20G148000	Glyma.U000100	Psat4g187200	Psat5g233760	Psat6g088280	Psat6g134800	Psat6g207280	Psat7g170320
OG0000327	Arahy.0N1ZDK	Arahy.0RWW50	Arahy.3FEN5I	Arahy.54P96V	Arahy.7QG3JR	Arahy.8AYF8G	Arahy.B78CUX	Arahy.DAH46G	Arahy.FA4W0K	Arahy.HR99RL	Arahy.J5EGNN	Arahy.LA4UJ9	Arahy.LEQ6N6	Arahy.N2EXWG	Arahy.UH09ER	Arahy.UUNZ1L	Arahy.V42Y99	Arahy.ZT5PYH	Ca_14118	Glyma.08G249500	Glyma.12G199900	Glyma.13G302300	Glyma.13G302700	Glyma.18G271600	Glyma.19G039300	Glyma.19G039600	Glyma.19G039700	Psat2g172200	Psat5g268920	Psat5g268960
OG0000328	Arahy.A5SCG1	Arahy.X6HLUE	Glyma.01G082100	Glyma.03G060600	Glyma.03G108700	Glyma.06G161500	Glyma.06G173600	Glyma.06G180900	Glyma.07G170400	Glyma.08G236600	Glyma.08G276500	Glyma.08G291200	Glyma.09G182800	Glyma.10G042200	Glyma.11G169100	Glyma.12G163100	Glyma.12G216600	Glyma.13G072400	Glyma.15G212000	Glyma.16G118500	Glyma.17G170700	Glyma.18G105700	Glyma.18G108800	Glyma.18G124400	Glyma.18G145800	Glyma.19G039200	Glyma.19G073900	Glyma.19G115200	Glyma.20G054700	Psat7g259920
OG0000329	Glyma.13G056700	Psat0s1566g0160	Psat0s3208g0080	Psat0s3611g0120	Psat1g012160	Psat1g099520	Psat1g137800	Psat1g139360	Psat1g154800	Psat3g037520	Psat3g133080	Psat3g182040	Psat4g045080	Psat4g115960	Psat4g188040	Psat5g063200	Psat5g143640	Psat5g170560	Psat5g247280	Psat5g262480	Psat5g271160	Psat5g276720	Psat6g149760	Psat6g235840	Psat7g020120	Psat7g045560	Psat7g053200	Psat7g100400	Psat7g232840	Psat7g265480
OG0000330	Arahy.0V7YNJ	Arahy.1UDX7V	Arahy.27U6ZU	Arahy.3FUU87	Arahy.4GV2RR	Arahy.5HDT6U	Arahy.6K8PNH	Arahy.84Q47K	Arahy.C7CG90	Arahy.CKS2IN	Arahy.ED2XPK	Arahy.EP1MIQ	Arahy.EX0P4L	Arahy.H3V410	Arahy.H3VKJX	Arahy.IZ6ERU	Arahy.JZX7L8	Arahy.K59DWL	Arahy.KFS3KW	Arahy.LS7N2W	Arahy.M66GIB	Arahy.Q1N9V0	Arahy.QM36KB	Arahy.R3F6BJ	Arahy.RJ784Q	Arahy.T6IGGG	Arahy.UU5SAX	Arahy.VB5N5H	Arahy.XD3PB3	Arahy.ZQUJ2M
OG0000331	Arahy.4CI3U1	Arahy.5YM7Y1	Arahy.6USR74	Arahy.76X1LQ	Arahy.7J3M6I	Arahy.8F5D6R	Arahy.94KXRC	Arahy.9BJ40N	Arahy.9Z2AH0	Arahy.A4W6JC	Arahy.B4VQWD	Arahy.BHV928	Arahy.BK4DT9	Arahy.DU2Q8J	Arahy.E4RC4N	Arahy.G72FAL	Arahy.I6GK3F	Arahy.KGL3I5	Arahy.KM7S8X	Arahy.KYU6XH	Arahy.P2PLCF	Arahy.P6R959	Arahy.PM7V0H	Arahy.Q5TDWJ	Arahy.Q82GCC	Arahy.UDMP5V	Arahy.W5QG8V	Arahy.XSZ9UL	Arahy.ZA2ATL	Arahy.ZR4GPW
OG0000332	Psat0s1143g0040	Psat0s208g0040	Psat1g048240	Psat1g054080	Psat1g066360	Psat1g126040	Psat1g203440	Psat1g203880	Psat2g118640	Psat2g136520	Psat2g141920	Psat3g134440	Psat3g140400	Psat3g161320	Psat3g170120	Psat4g013720	Psat4g060680	Psat4g064640	Psat5g016680	Psat5g226480	Psat6g038240	Psat6g040240	Psat6g053160	Psat6g087160	Psat6g153680	Psat6g173280	Psat6g215440	Psat7g049040	Psat7g129360	Psat7g141480
OG0000333	Psat0s54g0080	Psat0s54g0160	Psat0s54g0200	Psat0s563g0040	Psat1g055480	Psat1g058320	Psat1g082520	Psat1g113360	Psat3g139760	Psat3g183560	Psat3g183640	Psat4g155640	Psat4g201920	Psat4g229040	Psat5g166800	Psat5g180760	Psat5g261880	Psat5g272600	Psat5g294560	Psat5g306280	Psat6g098640	Psat6g217040	Psat7g006960	Psat7g007040	Psat7g026600	Psat7g108960	Psat7g188840	Psat7g188880	Psat7g195840	Psat7g202440
OG0000334	AT1G19830	AT1G75580	AT2G16580	AT2G18010	AT2G21220	AT4G34760	AT4G36110	AT4G38860	Arahy.32LLN4	Arahy.N4PSS5	Arahy.QS7QR3	Ca_04741	Ca_09979	Ca_18876	Ca_28062	Glyma.02G049200	Glyma.04G007100	Glyma.04G025300	Glyma.06G007100	Glyma.06G025300	Glyma.09G222200	Glyma.11G076200	Glyma.12G035700	Glyma.16G129600	Psat2g155120	Psat4g098640	Psat5g000200	Psat5g014560	Psat7g181640
OG0000335	AT1G22710	AT1G66570	AT1G71880	AT1G71890	AT2G14670	AT5G06170	AT5G43610	Arahy.1RV5TE	Arahy.351F0H	Arahy.7A9T8X	Arahy.7US8C9	Arahy.DN7S30	Arahy.G0ML1P	Ca_04321	Ca_21034	Ca_21044	Ca_27098	Ca_27099	Glyma.02G075000	Glyma.02G075100	Glyma.10G217900	Glyma.16G156800	Glyma.16G156900	Glyma.16G157000	Glyma.16G157100	Psat1g098880	Psat1g106800	Psat4g007200	Psat6g188160
OG0000336	AT1G02810	AT2G47550	AT4G02330	Arahy.2VGK54	Arahy.35IWU0	Arahy.I1LK77	Arahy.LW4XRE	Arahy.LY2JWZ	Arahy.MK9XBA	Arahy.Q9BTX3	Arahy.SBT9R0	Arahy.Z7EMKS	Ca_00976	Ca_00977	Ca_21391	Ca_21394	Ca_21397	Glyma.02G016600	Glyma.03G215800	Glyma.03G215900	Glyma.03G216000	Glyma.10G017200	Glyma.19G212300	Glyma.19G212400	Glyma.19G212500	Psat0s1683g0120	Psat0s1684g0040	Psat5g154520	Psat6g089640
OG0000337	AT1G10630	AT1G23490	AT1G70490	AT2G47170	AT3G62290	AT5G14670	Arahy.1CH3A3	Arahy.3MK9UG	Arahy.D81F5Z	Arahy.IHZE0I	Arahy.SDZ2MI	Arahy.UQ8R6E	Arahy.V9A7GH	Ca_02179	Ca_03538	Ca_21466	Glyma.01G189800	Glyma.02G035600	Glyma.05G006000	Glyma.08G285600	Glyma.18G139400	Glyma.19G006400	Glyma.19G219200	Glyma.20G094200	Psat1g058240	Psat1g058280	Psat2g168160	Psat3g018640	Psat6g159640
OG0000338	AT1G70230	Arahy.2B31R0	Arahy.3MVL57	Arahy.794JCX	Arahy.87AMRL	Arahy.C0Y5NS	Arahy.E48HEZ	Arahy.Q0TDT5	Arahy.Z1ALMA	Ca_20035	Glyma.01G034300	Glyma.01G034400	Glyma.01G034600	Glyma.01G034900	Glyma.01G045600	Glyma.02G031100	Glyma.02G031800	Glyma.02G031900	Glyma.04G152600	Glyma.08G290300	Psat0s560g0040	Psat0s560g0080	Psat2g107600	Psat2g107680	Psat2g107720	Psat2g109200	Psat2g109360	Psat2g109400	Psat7g164560
OG0000339	AT1G22610	AT1G51570	AT3G57880	AT5G12970	Arahy.6FY89R	Arahy.B8DF04	Arahy.D87WTH	Arahy.SG2NR1	Arahy.STTU6K	Arahy.WML1UD	Ca_00020	Ca_07293	Ca_09145	Ca_14211	Ca_26431	Ca_27226	Glyma.03G142500	Glyma.07G089100	Glyma.08G239300	Glyma.09G187900	Glyma.11G130400	Glyma.12G001500	Glyma.14G098500	Glyma.19G145400	Psat0s2674g0120	Psat3g070240	Psat6g022000	Psat6g092680	Psat7g144560
OG0000340	AT1G15520	Arahy.1366SV	Arahy.A0LE7A	Arahy.D0Z6J6	Arahy.JRK96Z	Arahy.P8IBJY	Arahy.VGH12L	Arahy.XJL156	Ca_02847	Ca_02848	Ca_12275	Ca_13464	Ca_13465	Glyma.03G168000	Glyma.07G033500	Glyma.13G361900	Glyma.15G011800	Glyma.15G011900	Glyma.15G012000	Glyma.19G169400	Psat0s73g0080	Psat1g112640	Psat3g052600	Psat3g057440	Psat4g172560	Psat4g172600	Psat5g299840	Psat5g299880	Psat5g299920
OG0000341	AT1G09320	Arahy.492HD2	Arahy.CG4MLB	Ca_03613	Glyma.10G145800	Glyma.20G095500	Psat0s4293g0040	Psat0s4293g0120	Psat6g153280	Psat6g154280	Psat6g154320	Psat6g154400	Psat6g154440	Psat6g154480	Psat6g154520	Psat6g154560	Psat6g154600	Psat6g154680	Psat6g154720	Psat6g154800	Psat6g154840	Psat6g154880	Psat6g154920	Psat6g154960	Psat6g155000	Psat6g155040	Psat6g155080	Psat6g155120	Psat6g155200
OG0000342	AT1G53420	AT3G14840	Arahy.20LE50	Arahy.5N0WN0	Arahy.TK1IU4	Arahy.UUQ4G6	Ca_12421	Ca_12933	Ca_12934	Ca_21160	Glyma.12G233100	Glyma.13G265700	Glyma.13G266100	Psat0s1727g0040	Psat0s1728g0040	Psat0s1728g0080	Psat0s713g0120	Psat0s7701g0080	Psat0s947g0040	Psat2g027400	Psat4g066040	Psat4g116440	Psat4g140480	Psat5g165200	Psat5g234120	Psat5g234200	Psat5g234240	Psat5g234280	Psat7g042680
OG0000343	AT5G52740	Arahy.9309CX	Arahy.9ZQ4JA	Arahy.AC20WW	Arahy.FB6B2S	Arahy.M1BTB5	Arahy.TQC7PL	Arahy.X2BKCZ	Arahy.Y27KNC	Ca_25414	Ca_25598	Glyma.05G211600	Glyma.09G130400	Glyma.09G130500	Glyma.09G130600	Glyma.09G130800	Glyma.09G130900	Glyma.09G131100	Glyma.09G131200	Glyma.10G230500	Glyma.16G177900	Glyma.16G178000	Glyma.16G178100	Glyma.16G178200	Glyma.16G178300	Glyma.16G178400	Glyma.16G178500	Glyma.20G162900	Psat0s1271g0080
OG0000344	Arahy.49825D	Ca_01077	Ca_05940	Ca_15809	Ca_17779	Ca_18613	Ca_19123	Ca_19193	Ca_21221	Ca_21640	Ca_22449	Ca_23082	Ca_23083	Ca_23543	Ca_23779	Ca_24081	Ca_24193	Ca_24726	Ca_24789	Ca_24990	Ca_25157	Ca_25799	Ca_25908	Ca_26335	Ca_26873	Ca_27075	Ca_27157	Ca_27584	Ca_27654
OG0000345	Arahy.56TCJ2	Arahy.P5DTJP	Arahy.VH20NJ	Ca_04369	Ca_16728	Ca_16731	Glyma.02G080000	Glyma.06G224000	Glyma.10G223000	Glyma.10G223100	Glyma.16G164600	Glyma.20G089000	Glyma.20G168700	Psat0s6062g0040	Psat1g100960	Psat1g101000	Psat1g101040	Psat2g178280	Psat3g038720	Psat3g039600	Psat4g130720	Psat6g191360	Psat6g191440	Psat6g191480	Psat6g191520	Psat6g191560	Psat6g191960	Psat7g222760	Psat7g222800
OG0000346	Arahy.0WKU4E	Arahy.7M6VZ4	Arahy.8PX07I	Arahy.L6Q662	Arahy.LNF7XX	Arahy.MAZ402	Arahy.N7IX60	Arahy.PF7WV9	Arahy.WI2C94	Arahy.X5IC73	Arahy.Z9ZW6U	Ca_13808	Ca_13811	Glyma.01G110100	Glyma.03G063300	Glyma.07G063000	Glyma.07G063800	Glyma.07G064400	Glyma.07G064500	Glyma.07G064900	Glyma.07G065400	Glyma.18G226400	Glyma.18G226600	Psat2g124960	Psat7g242200	Psat7g242240	Psat7g242440	Psat7g244280	Psat7g244440
OG0000347	Arahy.07FLX2	Arahy.0H8SSX	Arahy.489MDW	Arahy.5CWY5T	Arahy.5ELN25	Arahy.88GEWK	Arahy.CRFF1E	Arahy.CUBW0W	Arahy.D1F2PF	Arahy.FK2UP9	Arahy.GC2FYS	Arahy.LL4NBH	Arahy.SSN91Q	Arahy.WQ5HJZ	Ca_01042	Ca_03550	Ca_03551	Glyma.02G008300	Glyma.02G008400	Glyma.03G223400	Glyma.10G009000	Glyma.10G136900	Glyma.10G137000	Glyma.19G220600	Psat3g018120	Psat3g054840	Psat3g054880	Psat6g159160	Psat6g159200
OG0000348	Arahy.1SAR8M	Arahy.2GFI5X	Arahy.5740UG	Arahy.6J1WII	Arahy.6M74BY	Arahy.9N9LU0	Arahy.AXP22Y	Arahy.CEDL5Z	Arahy.DC71XN	Arahy.E1ITS3	Arahy.EF5E2L	Arahy.H66Y7T	Arahy.IR5FBL	Arahy.J6FSGL	Arahy.JE4RQK	Arahy.K0N9RV	Arahy.KJZF9B	Arahy.KXV2N3	Arahy.LZ0AGK	Arahy.NWES2J	Arahy.P3WZLQ	Arahy.W5A76M	Arahy.W7QNR3	Arahy.Y1KQLC	Arahy.Y83J0A	Glyma.14G060300	Glyma.14G060400	Psat2g034160	Psat2g034200
OG0000349	Glyma.06G238600	Psat0s1012g0080	Psat0s1362g0040	Psat0s1735g0120	Psat1g006760	Psat1g046080	Psat1g101960	Psat1g118560	Psat1g196480	Psat1g220600	Psat2g012680	Psat3g081000	Psat3g091600	Psat3g136160	Psat4g054960	Psat4g109600	Psat4g161640	Psat4g166040	Psat4g192440	Psat5g013360	Psat5g035480	Psat5g046480	Psat5g113160	Psat5g159200	Psat5g178760	Psat6g036360	Psat6g123520	Psat6g222880	Psat7g138200
OG0000350	Arahy.23ZS54	Arahy.3C66R8	Arahy.419G1H	Arahy.7AR16A	Arahy.7L6USU	Arahy.8JH4UL	Arahy.8JTS27	Arahy.9P1157	Arahy.AN92IF	Arahy.BL6M9E	Arahy.E2S3DE	Arahy.E7TSTY	Arahy.FP4H44	Arahy.GQ2ZZ8	Arahy.H3CCD9	Arahy.HD18YV	Arahy.HJ8AGK	Arahy.IPZJ4D	Arahy.N7X31G	Arahy.N7YJV9	Arahy.NNPK65	Arahy.PDIM12	Arahy.QB9XFY	Arahy.QM4LV1	Arahy.RQPT3Z	Arahy.ST4209	Arahy.UGT4IE	Arahy.UQH6TX	Arahy.W8RLC7
OG0000351	Arahy.03FAT9	Arahy.1FH2KY	Arahy.1SRP2S	Arahy.20M4XD	Arahy.3UY7BA	Arahy.7P296F	Arahy.8138Y0	Arahy.91R7WG	Arahy.ATBT2Q	Arahy.C5XBA2	Arahy.DKIQ11	Arahy.E8I1B0	Arahy.F06MSU	Arahy.HVC26U	Arahy.I8T1HA	Arahy.JEGI56	Arahy.L89M35	Arahy.N49RRM	Arahy.P25F0T	Arahy.RG9KNZ	Arahy.SIZM0A	Arahy.UA2EE1	Arahy.UJIZ2E	Arahy.VAKV0G	Arahy.W80L0M	Arahy.XBG8XU	Arahy.XIDV9V	Arahy.XYL376	Arahy.Y5YFYC
OG0000352	Arahy.10IYEU	Arahy.1N5VQ7	Arahy.2021RL	Arahy.5I4LWG	Arahy.5V3Q1X	Arahy.77E9JD	Arahy.7G0CI2	Arahy.81CZVJ	Arahy.A58Z0J	Arahy.BA51QB	Arahy.D83DPZ	Arahy.F0Q621	Arahy.F9DNN5	Arahy.J44VLL	Arahy.K2RP2F	Arahy.L1U7MG	Arahy.L62I9G	Arahy.LQ9DBY	Arahy.MF977T	Arahy.N0UCKU	Arahy.Q6MQNA	Arahy.RMHQ76	Arahy.SP5ZPE	Arahy.TXR975	Arahy.U8D3EY	Arahy.V3G6GL	Arahy.WAXY01	Arahy.X6CLC0	Arahy.X92VP7
OG0000353	Arahy.04XLZZ	Arahy.0IB4TY	Arahy.0Q01G3	Arahy.1E7WKS	Arahy.3QU67Z	Arahy.4Q4EL1	Arahy.5TT13I	Arahy.683RJ2	Arahy.756W5Z	Arahy.9YTX13	Arahy.B3S8NN	Arahy.D1MK81	Arahy.FX9Q6E	Arahy.HJ32VC	Arahy.HMQ64L	Arahy.IEL8E2	Arahy.N199M2	Arahy.NE3TTV	Arahy.Q0XRI0	Arahy.Q4KWH2	Arahy.QKP2RW	Arahy.R76UZP	Arahy.R7YZCH	Arahy.VWW6CB	Arahy.WG3QGY	Arahy.ZY1J0Y	Psat2g134520	Psat5g040200	Psat5g178080
OG0000354	Psat0s11428g0040	Psat0s193g0160	Psat0s3071g0200	Psat0s5028g0040	Psat0s5711g0080	Psat0s7965g0040	Psat0s9924g0040	Psat1g112320	Psat2g080720	Psat3g146400	Psat3g199800	Psat4g108920	Psat4g111080	Psat4g158600	Psat4g171960	Psat5g011360	Psat5g092160	Psat5g121760	Psat5g171600	Psat5g189080	Psat6g085080	Psat6g126400	Psat6g133760	Psat6g145200	Psat6g181680	Psat6g227200	Psat7g074400	Psat7g086520	Psat7g203920
OG0000355	AT1G79750	AT2G19900	AT5G11670	AT5G25880	Arahy.9S7237	Arahy.MID1KN	Arahy.N43WCR	Arahy.SM45K0	Arahy.ZLM6U3	Ca_02787	Ca_05017	Ca_05932	Ca_10141	Glyma.01G008500	Glyma.05G227400	Glyma.06G087800	Glyma.08G201200	Glyma.15G019300	Glyma.16G077800	Psat2g156240	Psat3g051520	Psat3g129880	Psat4g220760	Psat5g020560	Psat5g087160	Psat5g296040	Psat6g215280	Psat7g017280
OG0000356	AT2G45400	Arahy.49QGSQ	Arahy.6B1TLK	Arahy.6LQ9DQ	Arahy.A91P3Y	Arahy.AFLD8J	Arahy.B0KX4P	Arahy.EMN43J	Arahy.GNM7P5	Arahy.K47810	Arahy.QWC2CC	Arahy.R2V6SE	Ca_09533	Ca_09534	Ca_09535	Glyma.09G269400	Glyma.09G269500	Glyma.09G269600	Glyma.12G238100	Glyma.12G238200	Glyma.13G203800	Glyma.13G203900	Glyma.18G220500	Glyma.18G220600	Psat3g116280	Psat3g116440	Psat3g116520	Psat4g170240
OG0000357	AT2G39870	AT3G54000	AT3G55690	Arahy.1NAQ44	Arahy.463IUL	Arahy.8FT8UW	Arahy.EVQB8B	Arahy.KBQI3L	Arahy.RKI1B6	Arahy.TYCH8N	Arahy.U326PE	Ca_10300	Ca_12526	Ca_19629	Ca_24573	Glyma.01G061300	Glyma.01G106500	Glyma.02G252700	Glyma.04G108000	Glyma.07G141000	Glyma.11G225400	Glyma.14G063900	Glyma.18G031800	Glyma.18G191000	Psat0s1845g0240	Psat2g036720	Psat5g125600	Psat7g240440
OG0000358	AT2G33720	AT4G28775	Arahy.GE1X0Z	Arahy.PE7EYC	Ca_09188	Ca_16603	Ca_16607	Ca_16609	Ca_21849	Glyma.04G143300	Glyma.04G156400	Glyma.06G207800	Glyma.08G327600	Glyma.08G327800	Glyma.10G103500	Glyma.18G079800	Glyma.U040000	Psat0s4104g0040	Psat1g027960	Psat5g198760	Psat5g198800	Psat5g198880	Psat5g200760	Psat5g200800	Psat5g201080	Psat6g047560	Psat6g107320	Psat6g108560
OG0000359	AT2G20142	Arahy.5G2DHT	Arahy.DG49DP	Arahy.NY64DB	Arahy.U51KU7	Arahy.UBV2YF	Arahy.X66EBB	Ca_10451	Ca_17578	Ca_17579	Ca_24066	Glyma.01G119800	Glyma.02G023700	Glyma.02G023800	Glyma.02G023900	Glyma.02G024000	Glyma.08G295000	Glyma.08G295100	Glyma.18G127800	Glyma.18G127900	Glyma.18G128000	Psat2g115360	Psat2g115400	Psat2g115480	Psat4g133360	Psat5g108760	Psat7g053720	Psat7g053760
OG0000360	AT2G14690	AT4G33810	AT4G33820	AT4G33830	AT4G33840	AT4G33860	Arahy.0P6Y6P	Arahy.A6W5P2	Arahy.BYT55W	Arahy.IQ24II	Arahy.IUAA86	Arahy.K0V5T8	Arahy.T5FRRQ	Arahy.UAF10I	Arahy.ZR77DN	Ca_05648	Ca_05649	Ca_15962	Glyma.10G256900	Glyma.10G257000	Glyma.11G105100	Glyma.11G105200	Glyma.20G134200	Glyma.20G134500	Psat2g093880	Psat6g214800	Psat6g214840	Psat6g214880
OG0000361	AT1G02520	AT1G02530	AT2G47000	AT3G62150	AT4G01820	AT4G01830	Arahy.2SF5UF	Arahy.2T5J5A	Arahy.37P1GN	Arahy.K80CQQ	Arahy.L9FQE2	Arahy.M63M99	Arahy.UWQ5XH	Ca_03080	Ca_03081	Ca_03082	Ca_03554	Ca_27727	Glyma.02G008000	Glyma.03G224100	Glyma.10G137600	Glyma.13G119000	Glyma.17G041200	Glyma.17G041300	Psat0s1206g0040	Psat0s6741g0040	Psat4g021240	Psat6g159040
OG0000362	AT4G10265	AT4G10270	Arahy.RSD90X	Ca_14113	Ca_14114	Ca_19023	Ca_19026	Glyma.06G297600	Glyma.06G297800	Glyma.06G297900	Glyma.06G298600	Glyma.06G298700	Glyma.06G298800	Glyma.06G298900	Glyma.06G299000	Glyma.06G302900	Glyma.06G303000	Glyma.12G107300	Glyma.12G200500	Glyma.12G200600	Glyma.13G301400	Glyma.13G301600	Glyma.13G301700	Glyma.13G301800	Psat5g268280	Psat5g268320	Psat5g268720	Psat5g269400
OG0000363	AT1G21835	AT1G21864	AT1G21866	AT1G21925	AT1G21928	AT1G34792	AT1G34795	AT1G34800	AT1G34805	AT1G34810	AT1G34815	AT1G34820	AT1G34825	AT1G34830	AT1G34840	AT1G34850	AT1G34860	AT1G34930	AT1G35035	AT1G54775	AT1G58242	AT1G58245	AT1G58248	AT3G24465	AT5G34828	AT5G36720	AT5G36805	AT5G38378
OG0000364	AT1G24400	AT1G48640	AT1G67640	AT5G40780	Arahy.4KB8BX	Arahy.EBNM3F	Arahy.H9B6MV	Arahy.L60JVI	Arahy.MYD918	Arahy.V7G3KH	Arahy.Y4R2VT	Ca_08774	Ca_11320	Ca_14670	Ca_23807	Ca_23809	Glyma.05G045600	Glyma.08G101900	Glyma.11G247800	Glyma.16G062500	Glyma.16G062600	Glyma.18G009400	Glyma.19G076800	Psat4g176240	Psat4g189480	Psat5g094120	Psat5g094400	Psat7g079640
OG0000365	AT1G69840	AT3G01290	AT5G62740	Arahy.1ZU96Y	Arahy.51GDJ0	Arahy.57FE7T	Arahy.6UI1YP	Arahy.9YKD4F	Arahy.C2CW14	Arahy.EJQM10	Arahy.GSS2QD	Arahy.HAW4XI	Arahy.S7824F	Ca_10540	Ca_15336	Ca_24286	Glyma.02G021400	Glyma.05G029800	Glyma.13G065000	Glyma.17G097000	Glyma.18G125600	Glyma.19G020000	Psat1g077440	Psat1g077480	Psat2g137800	Psat4g053480	Psat4g053520	Psat4g130520
OG0000366	AT5G14320	Arahy.143H5D	Arahy.3M21FH	Arahy.67PGGN	Arahy.7NT61C	Arahy.7RCK35	Arahy.97RZQE	Arahy.9W16JB	Arahy.A8KD6A	Arahy.BR1SHA	Arahy.CSY7TV	Arahy.D1ZLL8	Arahy.K88D63	Arahy.KT2W2L	Arahy.L79Y0Q	Arahy.N3M6GA	Arahy.PS4C7F	Arahy.QJK9MQ	Arahy.U4K4JK	Arahy.VZ45Z4	Arahy.W0PKFE	Arahy.W3FNGG	Arahy.XT9L53	Arahy.ZDY2DP	Ca_23824	Glyma.04G253300	Glyma.06G109300	Psat5g134240
OG0000367	Ca_06033	Ca_10043	Ca_13057	Ca_13795	Ca_13948	Ca_16287	Ca_16585	Ca_17912	Ca_18023	Ca_18963	Ca_19416	Ca_20925	Ca_21369	Ca_21498	Ca_23511	Ca_24364	Ca_24960	Ca_25028	Ca_25196	Ca_25462	Ca_26422	Ca_26668	Ca_26898	Ca_27279	Ca_27415	Ca_27419	Ca_27671	Ca_27811
OG0000368	Ca_00258	Ca_00577	Ca_08196	Glyma.01G127700	Glyma.03G034400	Glyma.03G034500	Glyma.03G034800	Glyma.03G034900	Glyma.03G037000	Glyma.03G037100	Glyma.03G037300	Glyma.03G037400	Glyma.03G038800	Glyma.03G039200	Glyma.03G039300	Glyma.03G039500	Glyma.03G043000	Glyma.03G043200	Glyma.03G043500	Glyma.03G043600	Glyma.03G043900	Glyma.03G044000	Glyma.03G045000	Glyma.03G045300	Glyma.03G045700	Glyma.03G046500	Glyma.03G047000	Glyma.03G075200
OG0000369	Arahy.6LHP8D	Arahy.8T9KRJ	Arahy.9Z3H1P	Arahy.A1DDM3	Arahy.A8RGCZ	Arahy.DW7MGA	Arahy.GQI3KC	Arahy.INDZ9W	Arahy.K7G9Z9	Arahy.LL0TQZ	Arahy.LSE3HU	Arahy.MZ5KK3	Arahy.R2NIC6	Arahy.R7CLHV	Arahy.RAC32H	Arahy.T02LS0	Arahy.V4NB8N	Arahy.Y91LQY	Ca_08031	Glyma.09G014900	Glyma.09G027500	Glyma.09G027600	Glyma.09G027700	Glyma.09G027800	Glyma.09G027900	Glyma.15G120600	Glyma.15G133400	Psat1g165240
OG0000370	Arahy.00A0K2	Arahy.2QW5CK	Arahy.30JHYY	Arahy.632YKH	Arahy.6X56G5	Arahy.97QIN4	Arahy.A760R9	Arahy.B28JH2	Arahy.GB1I3E	Arahy.HWH8LL	Arahy.IQQ1WH	Arahy.JJB16R	Arahy.JV62Q3	Arahy.N9Y9CH	Arahy.QX4V5J	Arahy.SE6DU5	Arahy.UHL69B	Arahy.UXA4FW	Arahy.WW5NKJ	Arahy.Z44N3D	Ca_07164	Glyma.03G020200	Glyma.03G075000	Glyma.12G118400	Glyma.15G092300	Glyma.16G161700	Psat2g094240	Psat5g099000
OG0000371	Arahy.132YE3	Arahy.1GK82V	Arahy.74WYCB	Arahy.7Z5EGL	Arahy.9TS7X7	Arahy.C4H7FM	Arahy.DI7WTY	Arahy.E6IN6R	Arahy.GW438E	Arahy.JUC9E0	Arahy.LB6PYJ	Arahy.MC3KWT	Arahy.PJWR5J	Arahy.Q6MIXV	Arahy.S12RMD	Arahy.UP7AJF	Arahy.W5Z7DW	Arahy.YWUC8U	Ca_07437	Glyma.04G189500	Glyma.05G042500	Glyma.05G042600	Glyma.06G176100	Glyma.06G176200	Glyma.17G125300	Glyma.17G125400	Psat4g061800	Psat5g116960
OG0000372	Glyma.01G080000	Glyma.01G202900	Glyma.03G069500	Glyma.03G107400	Glyma.04G124600	Glyma.04G150800	Glyma.04G193200	Glyma.06G215500	Glyma.06G222900	Glyma.06G229800	Glyma.07G168800	Glyma.07G194600	Glyma.08G260900	Glyma.10G121700	Glyma.11G156800	Glyma.11G165800	Glyma.12G158200	Glyma.12G162500	Glyma.12G163200	Glyma.13G000700	Glyma.14G160800	Glyma.15G215700	Glyma.17G201800	Glyma.18G178200	Glyma.18G178400	Glyma.18G178700	Glyma.18G179400	Glyma.20G079500
OG0000373	Arahy.1LNC0L	Arahy.2028G8	Arahy.4RGJ17	Arahy.53JK9N	Arahy.5QDW4I	Arahy.72BGYN	Arahy.8M4W4G	Arahy.AB5WWF	Arahy.CA5THF	Arahy.F51HAL	Arahy.FTH5BJ	Arahy.JSL0YV	Arahy.NZK7DD	Arahy.QD8VPT	Arahy.QR57P7	Arahy.RM34TE	Arahy.RZ9QI5	Arahy.S5ZW7E	Arahy.T2D7K4	Arahy.TD7Z5I	Arahy.TM6EK2	Arahy.TQ7EQF	Arahy.TVZ3N4	Arahy.UN19F4	Arahy.W23T3V	Arahy.X45DL8	Arahy.ZZ1TXK	Psat0s1917g0120
OG0000374	Arahy.0PA3BU	Arahy.0W2QGA	Arahy.2KDH9Q	Arahy.4J0L4L	Arahy.54H2MY	Arahy.5AIV52	Arahy.5L4UK7	Arahy.7IH5G2	Arahy.914NIM	Arahy.CXRB51	Arahy.DGE7ZD	Arahy.DQS0N1	Arahy.EX0EXI	Arahy.IA6KQS	Arahy.J3Q2MP	Arahy.KBZV3C	Arahy.L680XF	Arahy.QD9SPH	Arahy.QT2LTC	Arahy.QV6CQV	Arahy.R8Q162	Arahy.RAR2PQ	Arahy.TN8QBF	Arahy.U0A30G	Arahy.UX21TB	Arahy.WGQ9HG	Arahy.XKXY1P	Arahy.YD44XK
OG0000375	Arahy.1DIJ3A	Arahy.27WM5S	Arahy.3JU9J0	Arahy.431F73	Arahy.4W61NZ	Arahy.8BE54J	Arahy.9FU6Q4	Arahy.9MJ2UU	Arahy.CCPF9P	Arahy.CK4XFX	Arahy.CQZ195	Arahy.E3ANQS	Arahy.GYH6M2	Arahy.JWI1UU	Arahy.K6709F	Arahy.LZA1RU	Arahy.M7ZCTC	Arahy.PRQI1Y	Arahy.R58SNE	Arahy.T4T886	Arahy.V4KXIX	Arahy.VG0AML	Arahy.VQXR59	Arahy.VZYH4A	Arahy.WK7HZX	Arahy.WRM2YP	Psat5g119000	Psat7g093280
OG0000376	Psat0s2395g0080	Psat0s3651g0040	Psat1g119640	Psat2g040960	Psat2g106080	Psat2g111160	Psat3g073960	Psat3g115880	Psat4g002400	Psat4g090360	Psat4g173800	Psat4g227600	Psat5g054920	Psat5g055600	Psat5g109720	Psat5g209200	Psat5g243720	Psat6g007320	Psat6g029240	Psat6g037640	Psat6g055600	Psat6g097000	Psat6g146160	Psat6g192120	Psat7g071480	Psat7g078400	Psat7g094920	Psat7g222240
OG0000377	Psat0s10596g0040	Psat0s3132g0040	Psat0s3132g0080	Psat0s3132g0120	Psat0s3132g0160	Psat0s3132g0200	Psat0s3132g0280	Psat0s3791g0040	Psat0s3791g0080	Psat0s3791g0200	Psat0s3791g0240	Psat0s3791g0280	Psat0s5303g0040	Psat0s5303g0120	Psat0s5303g0160	Psat0s6305g0040	Psat0s6305g0080	Psat0s6305g0120	Psat0s6305g0160	Psat0s9457g0040	Psat0s9457g0080	Psat2g161640	Psat2g161680	Psat2g161720	Psat2g161760	Psat2g161800	Psat2g161840	Psat2g161880
OG0000378	Psat0s10359g0040	Psat0s10380g0040	Psat0s10380g0080	Psat0s4162g0040	Psat0s4162g0080	Psat0s4162g0120	Psat0s4162g0160	Psat0s4162g0200	Psat0s4387g0040	Psat0s4877g0040	Psat0s4877g0080	Psat0s4877g0120	Psat0s6868g0040	Psat0s6868g0080	Psat0s8441g0040	Psat0s8441g0080	Psat0s8744g0040	Psat4g170400	Psat4g219760	Psat4g219800	Psat4g219840	Psat4g219880	Psat4g219920	Psat4g219960	Psat4g220000	Psat4g220040	Psat4g220080	Psat4g220120
OG0000379	Psat0s11071g0040	Psat0s11210g0040	Psat0s11231g0040	Psat0s11231g0080	Psat0s12235g0040	Psat0s13110g0040	Psat0s13693g0040	Psat0s13693g0080	Psat0s3432g0240	Psat0s5956g0040	Psat0s6033g0040	Psat0s6142g0040	Psat0s6142g0120	Psat0s6724g0040	Psat0s6724g0080	Psat0s6724g0160	Psat0s7451g0040	Psat0s8764g0040	Psat0s8764g0080	Psat0s9200g0040	Psat0s9200g0120	Psat4g200040	Psat4g200120	Psat4g200160	Psat4g200200	Psat4g200240	Psat4g200280	Psat4g221280
OG0000380	AT2G45460	Arahy.0Y1PWL	Arahy.2UV9R4	Arahy.2V3ERI	Arahy.5M5P73	Arahy.6Y6XEU	Arahy.73J9IG	Arahy.8SNI53	Arahy.9J1L2I	Arahy.CI1NNE	Arahy.DK59KL	Arahy.EYC1DY	Arahy.FJEF2G	Arahy.GD98VG	Arahy.H5PXMS	Arahy.I96U63	Arahy.JKPH3R	Arahy.K6PBMX	Arahy.P6DNGG	Arahy.RB3Z54	Arahy.W77FLI	Arahy.XCJ58K	Arahy.Y88425	Ca_20420	Glyma.09G268000	Glyma.18G221900	Psat3g115320
OG0000381	AT1G48410	AT2G27880	AT5G43810	Arahy.AWX2XN	Arahy.E32WFZ	Arahy.GXR6MB	Arahy.S52WLR	Arahy.SWNJ62	Arahy.WMH1YG	Arahy.ZGE2UV	Ca_04545	Ca_15463	Ca_17448	Ca_18035	Glyma.02G002500	Glyma.09G167100	Glyma.10G002700	Glyma.10G242800	Glyma.11G190900	Glyma.12G083500	Glyma.16G217300	Glyma.20G151400	Psat1g122920	Psat2g016400	Psat3g037280	Psat6g103840	Psat6g203240
OG0000382	AT1G08135	AT1G08140	AT1G08150	AT2G28170	AT2G28180	AT3G44900	AT5G22900	Arahy.25P48Z	Arahy.269F1E	Arahy.4BDB70	Arahy.MCES9S	Ca_08550	Ca_10208	Ca_11412	Ca_18970	Glyma.05G153700	Glyma.08G111300	Glyma.14G037600	Glyma.14G037700	Glyma.14G037800	Glyma.18G001600	Glyma.20G045400	Psat0s451g0120	Psat0s451g0160	Psat2g021440	Psat5g102240	Psat7g074480
OG0000383	AT2G13770	Psat0s1307g0120	Psat0s1573g0160	Psat0s1573g0200	Psat0s425g0160	Psat0s4925g0040	Psat0ss1279g0240	Psat0ss1279g0280	Psat2g006720	Psat2g110440	Psat2g133640	Psat3g071440	Psat3g201760	Psat4g018480	Psat4g018520	Psat4g220720	Psat5g094880	Psat5g141560	Psat5g257800	Psat6g013200	Psat6g017600	Psat6g187720	Psat7g031880	Psat7g066000	Psat7g167200	Psat7g215720	Psat7g219080
OG0000384	AT3G21750	AT3G21760	AT3G21780	AT3G21790	AT3G21800	AT4G15260	AT4G15270	AT4G15280	Arahy.I97S71	Arahy.X4WE56	Ca_09824	Ca_10147	Ca_23049	Glyma.02G309800	Psat2g001600	Psat2g017640	Psat2g017720	Psat2g017800	Psat2g017840	Psat2g018640	Psat2g018680	Psat2g018720	Psat2g018800	Psat2g018840	Psat2g018880	Psat2g018960	Psat2g019000
OG0000385	AT1G04645	AT3G16960	AT3G16970	AT3G17080	AT4G16195	AT4G24973	AT4G24974	AT4G24975	AT5G12060	AT5G12070	Arahy.12347Q	Arahy.59XA26	Arahy.BCY5IS	Arahy.L4Z56L	Arahy.Q9KLE2	Arahy.S6VB6K	Arahy.VGG4Q4	Arahy.WP5XH6	Arahy.Y5TDZY	Glyma.05G002900	Glyma.09G259900	Glyma.13G116500	Glyma.15G214800	Glyma.19G002500	Psat1g050600	Psat3g194600	Psat6g084040
OG0000386	AT1G65350	AT4G02890	AT4G05320	AT5G03240	AT5G20620	AT5G37640	Arahy.4WM679	Arahy.E356RC	Arahy.U3BZ33	Ca_04636	Ca_06333	Glyma.07G199900	Glyma.10G051100	Glyma.10G251900	Glyma.13G117700	Glyma.13G117900	Glyma.13G176100	Glyma.13G176400	Glyma.17G042100	Glyma.20G141600	Psat0s2691g0080	Psat0s386g0080	Psat7g114600	Psat7g114640	Psat7g115520	Psat7g115680	Psat7g135680
OG0000387	AT3G15720	AT4G35670	AT5G17200	AT5G27530	AT5G44830	AT5G44840	Arahy.QCT9PL	Arahy.VCXE7Q	Arahy.WG68VE	Ca_11185	Ca_11384	Ca_11391	Ca_11392	Ca_11394	Ca_15435	Ca_15454	Ca_20942	Ca_23704	Ca_23822	Ca_24848	Glyma.01G075000	Glyma.U016300	Psat1g095040	Psat2g117320	Psat2g118440	Psat2g118480	Psat6g075360
OG0000388	AT4G04790	AT4G21880	Arahy.2TAV4H	Arahy.2UU78P	Arahy.4630L6	Arahy.7VJC80	Arahy.BRX1G6	Arahy.JSI4TH	Arahy.LL10MS	Arahy.LTHE3G	Arahy.P5VPT7	Arahy.P62B18	Arahy.W18Y25	Arahy.Y3PJTZ	Ca_06962	Ca_16348	Ca_16350	Glyma.06G268800	Glyma.06G269100	Glyma.12G135400	Glyma.12G135500	Glyma.12G214200	Glyma.13G287400	Glyma.15G240300	Glyma.U028500	Psat5g251840	Psat7g161600
OG0000389	AT1G42700	Arahy.1S2QVS	Arahy.27XFTQ	Arahy.2WW1WS	Arahy.35BP8C	Arahy.41X87M	Arahy.4EB8G0	Arahy.7BWK8H	Arahy.8Q9IRY	Arahy.C14DTV	Arahy.FG1AAR	Arahy.FVI50U	Arahy.IDQF0L	Arahy.JA6QR3	Arahy.JC8RXL	Arahy.K2367J	Arahy.KMI722	Arahy.LE5ID3	Arahy.MQ5CVW	Arahy.N8CY10	Arahy.NBL2GQ	Arahy.NZCD72	Arahy.PJX8HE	Arahy.R8QYAJ	Arahy.T3L04J	Arahy.VKQ8LP	Arahy.XG7NYG
OG0000390	AT1G06580	AT1G12300	AT1G12620	AT1G12700	AT1G12775	AT1G62590	AT1G62670	AT1G62680	AT1G62720	AT1G62910	AT1G62914	AT1G62930	AT1G63070	AT1G63080	AT1G63130	AT1G63150	AT1G63320	AT1G63330	AT1G63400	AT1G64100	AT1G64580	AT1G64583	AT3G16710	AT3G22470	AT5G16640	AT5G41170	Ca_13889
OG0000391	AT1G75900	Arahy.0I35HW	Arahy.3DL9ZJ	Arahy.7FR3FQ	Arahy.FUN63W	Arahy.J3VQKR	Arahy.K1RWRN	Arahy.TJ9LA0	Arahy.VAE62H	Ca_23024	Ca_23026	Glyma.04G022900	Glyma.06G022800	Glyma.14G220700	Glyma.14G220800	Glyma.14G220900	Glyma.17G259600	Glyma.17G259700	Glyma.17G259800	Psat0s1401g0160	Psat0s2010g0040	Psat5g013000	Psat6g001800	Psat6g002000	Psat6g002040	Psat6g002080	Psat6g002160
OG0000392	AT3G02230	AT3G08900	AT5G15650	AT5G50750	Arahy.1NMA8N	Arahy.3RC294	Arahy.4539Z2	Arahy.AELR7S	Arahy.S79ATY	Arahy.T5D8XB	Arahy.V0EZ88	Arahy.V0SD9Z	Ca_17436	Ca_18540	Ca_19452	Ca_20660	Glyma.01G063000	Glyma.02G120900	Glyma.06G205600	Glyma.08G249900	Glyma.13G053000	Glyma.18G272200	Psat1g066080	Psat1g127040	Psat1g128600	Psat2g132960	Psat3g204280
OG0000393	AT3G05610	AT5G27870	Arahy.33ER1V	Arahy.BE8ZR6	Arahy.GRKV10	Arahy.YB1YB0	Ca_01130	Ca_03655	Ca_03656	Ca_22328	Ca_22332	Ca_22336	Ca_26252	Glyma.01G111400	Glyma.03G234100	Glyma.07G024200	Glyma.07G024300	Glyma.07G024500	Glyma.07G024600	Glyma.07G026600	Glyma.10G150700	Glyma.19G231500	Glyma.20G237800	Psat0s1175g0080	Psat0s3827g0040	Psat3g012560	Psat6g151280
OG0000394	AT3G14710	Arahy.45LTGK	Arahy.AI520R	Arahy.ELME12	Arahy.GLFE0R	Arahy.H22LZM	Arahy.L5GG2G	Arahy.NSP7CP	Arahy.NZKQ1I	Arahy.U4L8N2	Ca_18472	Ca_18473	Ca_24663	Glyma.13G262700	Glyma.13G262800	Glyma.13G262900	Glyma.13G263000	Glyma.13G263100	Glyma.15G222600	Glyma.15G242000	Glyma.15G242200	Glyma.15G242400	Glyma.17G193700	Glyma.17G194900	Psat1g008080	Psat1g008320	Psat5g251720
OG0000395	AT3G22640	Arahy.6TFR0H	Arahy.E5WGR0	Ca_04570	Ca_04572	Ca_06135	Ca_06137	Ca_06139	Glyma.10G246300	Glyma.10G246400	Glyma.10G246500	Glyma.20G146200	Glyma.20G146300	Glyma.20G148200	Glyma.20G148300	Glyma.20G148400	Psat0s3779g0080	Psat0s3959g0040	Psat0s4055g0080	Psat0s4851g0160	Psat0s5g0160	Psat0s7016g0040	Psat3g104920	Psat5g199920	Psat5g216000	Psat6g206160	Psat6g206200
OG0000396	AT3G05600	Arahy.94KXI9	Arahy.A21TQ1	Arahy.DF0Z13	Arahy.FD543A	Arahy.JCCX09	Arahy.KIDE1I	Arahy.Q9XEDT	Arahy.X2PZVA	Arahy.XSTL7C	Arahy.XV3ASI	Ca_01131	Glyma.03G234300	Glyma.03G234400	Glyma.19G231700	Glyma.19G231800	Glyma.19G231900	Glyma.19G232000	Glyma.20G237500	Psat0s1799g0040	Psat0s1799g0120	Psat0s1800g0040	Psat0s3933g0040	Psat3g011400	Psat3g011720	Psat3g011760	Psat3g011840
OG0000397	AT5G52640	AT5G56000	AT5G56010	AT5G56030	Arahy.173LZF	Arahy.B8WNJH	Arahy.GX1P2J	Arahy.H890L5	Arahy.H9FJ3E	Arahy.I9LWH3	Arahy.L5T5KA	Arahy.Q1M4CJ	Arahy.YQG5EZ	Ca_09743	Ca_17680	Ca_25602	Glyma.02G302500	Glyma.08G332900	Glyma.09G131500	Glyma.14G011600	Glyma.16G178800	Glyma.18G074100	Psat0ss29864g0040	Psat2g006440	Psat3g104360	Psat3g104520	Psat5g164840
OG0000398	AT5G04885	AT5G20940	AT5G20950	Arahy.3P4LGJ	Arahy.41CPL5	Arahy.4GQZ4H	Arahy.H8P4Q7	Arahy.R6C5BS	Arahy.RLY867	Arahy.WZ5PI0	Ca_07568	Ca_08223	Ca_20943	Ca_20945	Ca_20946	Glyma.02G186800	Glyma.09G023400	Glyma.10G106600	Glyma.16G039400	Glyma.17G188200	Glyma.19G113500	Psat1g095240	Psat1g168000	Psat3g088120	Psat3g088160	Psat5g107680	Psat7g234920
OG0000399	Arahy.PGZW4I	Arahy.YPZ0ZF	Ca_16414	Ca_21778	Ca_21787	Ca_21788	Ca_21789	Ca_21794	Ca_21795	Ca_21796	Ca_21869	Ca_21872	Ca_25673	Ca_27487	Ca_27922	Glyma.09G127200	Glyma.09G127300	Glyma.09G127700	Glyma.09G128200	Glyma.16G175200	Glyma.16G175300	Glyma.16G175400	Glyma.16G175500	Glyma.16G175600	Glyma.16G175900	Psat1g096560	Psat7g069120
OG0000400	Arahy.WJVW7L	Arahy.YQ0Y7Z	Ca_06218	Ca_06219	Ca_06220	Ca_13772	Ca_17659	Glyma.03G010100	Glyma.03G010300	Glyma.03G010500	Glyma.03G010600	Glyma.03G011500	Glyma.03G011600	Glyma.03G012400	Glyma.03G012500	Glyma.07G071700	Glyma.09G260700	Glyma.09G260800	Glyma.18G231100	Psat3g109640	Psat3g109680	Psat3g109720	Psat3g109760	Psat3g109800	Psat3g109840	Psat3g110480	Psat4g202480
OG0000401	Arahy.0A7DRV	Arahy.34H731	Arahy.80UZED	Arahy.D0611N	Arahy.F0WSGW	Arahy.F6YQC6	Arahy.FDV79C	Arahy.GYA3XJ	Arahy.HM1UIT	Arahy.KVSU8U	Arahy.LHRI3Q	Arahy.M36Q6P	Arahy.NLR30I	Arahy.SFKD16	Arahy.UQ6VP5	Arahy.VH2Q87	Arahy.X4AMHZ	Arahy.XV37PI	Ca_00409	Ca_19509	Glyma.05G126400	Psat1g195840	Psat1g196000	Psat1g196040	Psat1g196120	Psat4g130240	Psat4g130280
OG0000402	Arahy.40CPUZ	Arahy.5C1WYD	Arahy.6805CZ	Arahy.ANYE42	Arahy.B7KVDB	Arahy.HS9AJS	Arahy.JDG081	Arahy.M9HB43	Arahy.P0B4TS	Arahy.RQ4VFM	Ca_13051	Ca_13053	Ca_13055	Ca_13061	Ca_13064	Ca_14931	Ca_14935	Glyma.13G032700	Glyma.13G033200	Glyma.13G033900	Glyma.17G214200	Glyma.17G214300	Glyma.17G214500	Glyma.17G214700	Glyma.17G214800	Glyma.17G215000	Psat6g037280
OG0000403	Arahy.1267MI	Arahy.18ULRA	Arahy.305WF7	Arahy.3075SM	Arahy.78WP7N	Arahy.7CRM85	Arahy.7E661K	Arahy.A0AE3V	Arahy.B1PTQC	Arahy.BD00MW	Arahy.EI0A7C	Arahy.EX2W6B	Arahy.GWA5JC	Arahy.IB7948	Arahy.J1YFQ5	Arahy.LRYK2A	Arahy.M2ZIQX	Arahy.MFX738	Arahy.PG3IBK	Arahy.PR2XBZ	Arahy.SFIH6M	Arahy.U3U7F3	Arahy.VA47EA	Arahy.X0AYPL	Arahy.X3VKP9	Ca_04471	Psat6g198520
OG0000404	Ca_23412	Psat0s1330g0160	Psat0s2928g0040	Psat0s600g0040	Psat1g076560	Psat1g098040	Psat2g037400	Psat2g067320	Psat2g067360	Psat2g072560	Psat2g072600	Psat2g072920	Psat2g075520	Psat2g121600	Psat2g138520	Psat3g029000	Psat3g052720	Psat3g053800	Psat3g120200	Psat3g157960	Psat3g193080	Psat4g079400	Psat4g079480	Psat5g249440	Psat6g064680	Psat6g180720	Psat7g246320
OG0000405	Arahy.0NY1RD	Arahy.ENPL6H	Ca_10468	Ca_10469	Ca_10470	Ca_10471	Ca_10472	Glyma.08G178200	Glyma.15G054300	Glyma.15G054400	Glyma.15G054500	Glyma.19G035800	Glyma.19G036100	Psat0s921g0320	Psat1g067920	Psat1g067960	Psat1g068000	Psat1g068040	Psat1g068160	Psat1g068200	Psat1g068280	Psat1g068320	Psat1g068360	Psat1g068400	Psat1g068480	Psat1g071120	Psat7g031960
OG0000406	Arahy.12746V	Arahy.204G50	Arahy.31EZX1	Arahy.82K8GB	Arahy.E5EEMB	Arahy.HT9G48	Arahy.IY6VBP	Arahy.K9YU9F	Arahy.L0ZIY2	Arahy.MG09JY	Arahy.P9CWB3	Arahy.R5P48D	Arahy.S6WIDG	Arahy.TW2SCU	Arahy.VBG6VY	Arahy.VZK86E	Ca_21107	Glyma.08G244500	Glyma.08G244600	Glyma.08G244700	Glyma.08G244800	Glyma.18G265800	Glyma.18G265900	Glyma.18G266000	Glyma.18G266100	Psat1g067760	Psat3g201240
OG0000407	Arahy.0X0TLP	Arahy.6A6CGZ	Arahy.9R67AF	Arahy.ESXJ5C	Arahy.HQ405U	Arahy.K1EW2C	Arahy.P70YKE	Arahy.Q8USHK	Arahy.T0PMD2	Arahy.T0ZQG6	Arahy.TX9QPQ	Arahy.UZ271C	Arahy.V4KYNT	Arahy.XPBD2F	Arahy.ZF534J	Ca_20673	Glyma.09G239900	Glyma.18G256600	Glyma.18G256700	Glyma.18G256800	Glyma.18G256900	Glyma.18G257000	Glyma.18G257100	Glyma.18G257600	Psat3g196040	Psat3g196160	Psat3g204160
OG0000408	Arahy.35R4A4	Arahy.4YXC00	Arahy.74AYZW	Arahy.75C9FZ	Arahy.79E4ZF	Arahy.AHS35P	Arahy.FJEM6D	Arahy.FZQK49	Arahy.KDG11W	Arahy.KVQ1K2	Arahy.LI2VLV	Arahy.LVB0P9	Arahy.MLI6HD	Arahy.P9V7W9	Arahy.R7WLJ8	Arahy.S358G7	Arahy.T6XU0H	Arahy.TXJ7KC	Arahy.UAM3U3	Arahy.UP2MAN	Arahy.V1HUJD	Arahy.W5JKAZ	Arahy.W93U0I	Arahy.WRA5CI	Arahy.Y4BLAL	Arahy.YMWQ1S	Psat5g178480
OG0000409	Arahy.36URGF	Arahy.475QXV	Arahy.4B8HFT	Arahy.6XQB7Q	Arahy.8YAE8B	Arahy.947KSG	Arahy.9BM64I	Arahy.9S4ZX4	Arahy.D42LT0	Arahy.E6SDEU	Arahy.E9G7WB	Arahy.FMM0SB	Arahy.FV1M10	Arahy.HPMJ5J	Arahy.HV5MI3	Arahy.KD4ZKH	Arahy.PJ7Y0A	Arahy.QCQD61	Arahy.T7B4BK	Arahy.TA1YMR	Arahy.TZKC9S	Arahy.UHLQ9J	Arahy.V5GBYV	Arahy.WY3AB3	Arahy.XEA0MN	Arahy.YCT58P	Arahy.Z34QZ0
OG0000410	ATCG00340	ATCG00350	Arahy.19IRZ6	Arahy.3I3T69	Arahy.6T1SKH	Arahy.7VZ02V	Arahy.9E5EUV	Arahy.GDHS0B	Arahy.ITK2CB	Arahy.J0213X	Arahy.LRX729	Arahy.N9CG9C	Arahy.QP1IPV	Arahy.R5AFBV	Arahy.RCGL31	Arahy.RQ6CA8	Arahy.UAEM0K	Arahy.VEFJ45	Arahy.VMJ95M	Arahy.WNC9JI	Arahy.X1UTTH	Arahy.X49995	Arahy.XV4MRE	Glyma.09G090100	Glyma.U016600	Psat1g084360
OG0000411	AT2G22960	Arahy.0G1WVL	Arahy.3AU861	Arahy.46YMZL	Arahy.B8EIHK	Arahy.DDPW5T	Arahy.FVFA65	Arahy.N7SB2Q	Arahy.TH16Y7	Arahy.V6E2D3	Arahy.YA7QDL	Arahy.Z1LVAD	Ca_00464	Ca_21952	Ca_21957	Glyma.03G070300	Glyma.06G047400	Glyma.06G181700	Glyma.13G221900	Glyma.15G090300	Psat1g192160	Psat1g192200	Psat3g019720	Psat5g046400	Psat7g237320	Psat7g237400
OG0000412	AT2G01640	Arahy.093KP0	Arahy.18Q938	Arahy.20VKS9	Arahy.3JDG4T	Arahy.5875FQ	Arahy.689Y8G	Arahy.891C6J	Arahy.BAL663	Arahy.BJCX7Z	Arahy.CPK3HX	Arahy.H2MGKB	Arahy.HL4A43	Arahy.JHWM2T	Arahy.JXA9IA	Arahy.M92LVR	Arahy.NQ2DUC	Arahy.QI3CHY	Arahy.QLC8G3	Arahy.R2ZWGQ	Arahy.TDW0BY	Arahy.TQSI6C	Arahy.TY68CU	Glyma.12G113700	Glyma.20G127400	Psat6g219720
OG0000413	AT1G09665	AT1G19960	AT1G47370	AT1G51270	AT1G57670	AT1G57830	AT1G57850	AT1G60320	AT1G65390	AT2G03030	AT2G03300	AT2G32140	AT4G11340	AT4G19910	AT4G19920	AT4G19925	AT4G23510	AT4G23515	AT5G44900	AT5G44910	AT5G44920	AT5G45000	AT5G45070	AT5G45080	AT5G45090	AT5G45220
OG0000414	AT2G28950	AT2G37640	AT2G39700	AT3G55500	Arahy.0MP31D	Arahy.408BM2	Arahy.6F5CM0	Arahy.B1R1KQ	Arahy.L6JIG8	Arahy.QM32I5	Arahy.X1MFIF	Ca_02620	Ca_16103	Ca_16682	Ca_21133	Glyma.02G248500	Glyma.07G132600	Glyma.11G139100	Glyma.12G062700	Glyma.14G068000	Glyma.18G153500	Glyma.18G181700	Psat0s3709g0200	Psat2g040800	Psat3g139840	Psat7g216120
OG0000415	AT2G23510	AT2G25150	AT3G47170	AT5G07080	Arahy.46PQYR	Arahy.5EYZ8J	Arahy.74R7MG	Arahy.A8RKBJ	Arahy.B1JCFK	Arahy.LKMW4K	Arahy.NJP72Z	Arahy.P0Y5B8	Arahy.PQ97EC	Arahy.SVL2MX	Arahy.T7C0J5	Arahy.URW6ER	Arahy.W2N37L	Arahy.Z3GTES	Ca_16454	Glyma.05G116500	Glyma.08G071400	Glyma.08G071800	Glyma.11G162900	Glyma.13G044100	Glyma.18G056200	Psat7g190240
OG0000416	AT2G17033	Arahy.0NBS6K	Arahy.27KW97	Arahy.5K47IW	Arahy.5ZBU4W	Arahy.96MTKW	Arahy.A4L1LT	Arahy.D2HFCL	Arahy.DS4D2V	Arahy.DT0J5B	Arahy.DZVX1N	Arahy.ED6YY1	Arahy.EP4BXZ	Arahy.F8RJMX	Arahy.FWIT3W	Arahy.JW8TM2	Arahy.K1Y931	Arahy.L9KWYC	Arahy.PQ7N7P	Arahy.QPA1DX	Arahy.SDBD8X	Arahy.VQM2ML	Arahy.VRB4HM	Arahy.YH938E	Ca_05395	Glyma.20G105600
OG0000417	AT1G07090	AT2G42610	AT5G58500	Arahy.1M0B45	Arahy.4RYA37	Arahy.FS6JVA	Ca_02493	Ca_08595	Ca_09004	Ca_12890	Ca_14312	Ca_19875	Ca_23862	Glyma.02G230200	Glyma.06G277400	Glyma.08G116100	Glyma.12G128100	Glyma.12G210800	Glyma.12G229500	Glyma.13G270300	Glyma.13G290600	Glyma.14G197300	Psat0s911g0280	Psat5g276280	Psat7g070320	Psat7g165200
OG0000418	AT3G28050	AT3G28060	AT3G28070	AT3G28080	AT3G28100	AT3G28130	AT4G15540	AT5G40210	AT5G40230	AT5G40240	Arahy.3A2CDK	Arahy.90R2HL	Arahy.BW4FX3	Arahy.KB76RH	Arahy.LA1I5A	Arahy.VMJL2M	Arahy.VXG4LQ	Ca_09095	Ca_23284	Glyma.01G077700	Glyma.08G339700	Glyma.19G011500	Glyma.U023000	Psat0s3306g0040	Psat1g059920	Psat6g025840
OG0000419	AT4G18900	AT4G18905	AT4G35370	Arahy.015YF3	Arahy.1Z7RSE	Arahy.555Q75	Arahy.6C167N	Arahy.98W4LT	Arahy.A1R0CF	Arahy.AGQ12H	Arahy.B9P371	Arahy.JF0MYJ	Arahy.LK2XUL	Arahy.LKD0H4	Arahy.LTR966	Arahy.N6YQ7G	Arahy.Q3GRJ7	Arahy.Q5V0ZY	Arahy.WY0DQM	Arahy.ZY1N1V	Ca_09795	Ca_15380	Glyma.02G307200	Glyma.14G005900	Psat2g004000	Psat2g004040
OG0000420	AT1G50700	AT1G61950	AT1G76040	AT3G20410	AT4G04720	AT4G04740	AT4G21940	Arahy.6KP4CV	Arahy.DN608C	Arahy.F6CHDN	Arahy.M8Q52W	Arahy.MJYQ7R	Ca_03371	Ca_16891	Ca_20764	Ca_21148	Glyma.02G291300	Glyma.07G260200	Glyma.08G316500	Glyma.14G023500	Glyma.14G222000	Glyma.18G096500	Psat2g011440	Psat5g178920	Psat6g001200	Psat6g001240
OG0000421	AT1G01100	AT4G00810	AT5G24510	AT5G47700	Arahy.5V04YF	Arahy.9V6DPJ	Arahy.F1HK63	Arahy.SY87F3	Ca_01353	Ca_01354	Ca_04049	Ca_21350	Ca_22419	Ca_26981	Ca_27330	Ca_27413	Ca_27414	Ca_27590	Ca_28140	Glyma.03G260900	Glyma.04G229000	Glyma.06G135800	Glyma.19G259800	Psat0s3525g0120	Psat0s3561g0080	Psat5g072320
OG0000422	AT1G10750	AT1G23340	AT1G70550	AT5G50150	Arahy.440Q3C	Arahy.5I5S0F	Arahy.75VXC9	Arahy.CQD139	Arahy.ML7EMN	Arahy.R9YPEF	Arahy.V9DPYW	Arahy.ZQ702J	Ca_17284	Ca_18146	Ca_22133	Glyma.01G027800	Glyma.02G037400	Glyma.04G185800	Glyma.05G039800	Glyma.08G283600	Glyma.17G087100	Glyma.18G142900	Psat2g104800	Psat4g058680	Psat4g114840	Psat5g115160
OG0000423	AT1G50310	AT3G19940	AT5G23270	Arahy.LAWA8U	Arahy.QN8412	Arahy.TN7L58	Ca_05376	Ca_22431	Ca_22433	Ca_24930	Ca_24931	Ca_25399	Ca_25745	Ca_28024	Glyma.09G284200	Glyma.09G284600	Glyma.10G285100	Glyma.20G103900	Psat0s2474g0160	Psat0s2474g0280	Psat0s2474g0320	Psat0s3700g0040	Psat5g235400	Psat5g235440	Psat5g265760	Psat7g232800
OG0000424	AT1G07920	AT1G07930	AT1G07940	AT5G60390	Arahy.08YRK9	Arahy.2T4DYX	Arahy.9C90RH	Arahy.G03TES	Arahy.PSFB2E	Arahy.S49I6H	Arahy.UHN8JW	Ca_10593	Ca_10594	Ca_14697	Ca_14698	Ca_22296	Glyma.05G114900	Glyma.16G068000	Glyma.19G052400	Psat0s3458g0040	Psat6g182960	Psat6g184960	Psat6g200800	Psat7g246880	Psat7g247040	Psat7g250560
OG0000425	AT1G14320	AT1G26910	AT1G66580	Arahy.486F8V	Arahy.96DEJ1	Arahy.BTSH6M	Arahy.DS63LJ	Arahy.HV716I	Arahy.UI1KLV	Ca_04092	Ca_08904	Ca_10736	Ca_21660	Glyma.02G220000	Glyma.04G224000	Glyma.06G140900	Glyma.14G187800	Glyma.18G050600	Psat0s3366g0120	Psat2g062400	Psat4g197080	Psat4g197120	Psat5g069720	Psat5g146840	Psat6g136200	Psat7g219200
OG0000426	AT3G45010	AT5G22960	AT5G22980	Arahy.58WDF9	Arahy.A9E03W	Ca_02568	Ca_17465	Ca_17468	Glyma.07G172400	Glyma.09G049500	Glyma.11G193800	Glyma.11G193900	Glyma.11G207600	Glyma.12G177900	Glyma.13G322600	Glyma.15G156200	Psat0s2446g0040	Psat0s3815g0040	Psat0s3815g0080	Psat1g019760	Psat1g135200	Psat2g088800	Psat5g281240	Psat7g149240	Psat7g191920	Psat7g196040
OG0000427	AT5G11090	AT5G25280	Arahy.03Q5EX	Arahy.F94VN9	Arahy.J3NPFC	Arahy.P1SNYQ	Arahy.W4IR9Z	Arahy.Y6JXG3	Ca_01736	Ca_02903	Ca_06738	Ca_09064	Glyma.04G064600	Glyma.06G065900	Glyma.09G092100	Glyma.13G164300	Glyma.14G113400	Glyma.15G005600	Glyma.15G198900	Glyma.17G106600	Glyma.17G213700	Glyma.18G129600	Psat4g034480	Psat5g031600	Psat5g303760	Psat6g028200
OG0000428	AT5G13740	AT5G13750	Arahy.C5IAZ7	Arahy.GT3YU4	Arahy.IC07XZ	Arahy.JH2NJV	Ca_12738	Ca_26815	Ca_27261	Glyma.04G124800	Glyma.06G313500	Glyma.06G313600	Glyma.06G313700	Glyma.13G186400	Glyma.13G186500	Glyma.13G186600	Glyma.13G186700	Glyma.15G224200	Psat0s1896g0040	Psat0s909g0040	Psat4g143680	Psat4g143720	Psat5g092480	Psat5g220240	Psat5g225840	Psat5g225920
OG0000429	Arahy.1CX1BS	Arahy.2346WI	Arahy.2A3E3X	Arahy.6J1L32	Arahy.6Y4DBB	Arahy.7GZ93W	Arahy.C4BFQ4	Arahy.F5BGG5	Arahy.G9Z134	Arahy.HEKJ34	Arahy.NG97QH	Arahy.ZRSS3A	Ca_17726	Ca_22210	Ca_22212	Glyma.07G151800	Glyma.07G151900	Glyma.16G097200	Psat0s5090g0040	Psat3g129000	Psat3g129040	Psat7g244840	Psat7g245440	Psat7g245480	Psat7g251400	Psat7g252080
OG0000430	Ca_05692	Ca_11468	Ca_12210	Ca_12552	Ca_13572	Ca_13658	Ca_14222	Ca_14283	Ca_14536	Ca_14743	Ca_15137	Ca_16812	Ca_17031	Ca_18829	Ca_19054	Ca_20828	Ca_21210	Ca_21245	Ca_21444	Ca_23487	Ca_23719	Ca_24140	Ca_26115	Ca_26317	Ca_27237	Psat6g105560
OG0000431	Arahy.3STG0N	Arahy.ASAK87	Arahy.F8E2AM	Arahy.KGFT34	Arahy.S6SHXY	Arahy.Y8JB9L	Arahy.YQYW9N	Ca_07110	Ca_07112	Ca_15222	Glyma.06G307900	Glyma.12G096900	Glyma.12G191500	Glyma.12G191700	Glyma.12G191800	Glyma.12G192000	Glyma.12G192100	Glyma.13G310300	Psat5g058400	Psat5g262200	Psat5g262240	Psat5g263280	Psat7g156760	Psat7g156800	Psat7g201200	Psat7g203160
OG0000432	Arahy.F7SKJA	Arahy.VEL0RM	Ca_21728	Ca_23839	Glyma.02G222500	Glyma.04G109500	Glyma.09G161400	Glyma.16G127900	Glyma.16G128000	Glyma.16G198900	Glyma.16G210600	Glyma.16G210800	Glyma.16G211400	Glyma.16G212300	Glyma.16G213700	Glyma.16G213800	Glyma.16G213900	Glyma.16G214000	Glyma.16G214100	Glyma.16G214600	Glyma.16G214900	Glyma.16G215000	Glyma.16G215300	Glyma.19G022700	Glyma.U035400	Glyma.U035700
OG0000433	Arahy.CYE9F3	Arahy.H4EH7V	Ca_13054	Ca_13063	Ca_13065	Glyma.02G183400	Glyma.04G117000	Glyma.04G117100	Glyma.13G032600	Glyma.13G032800	Glyma.13G032900	Glyma.13G033000	Glyma.13G033100	Glyma.13G033300	Glyma.13G033400	Glyma.13G033500	Glyma.13G033800	Glyma.13G079100	Glyma.14G113100	Glyma.14G113200	Glyma.14G113300	Glyma.17G214100	Glyma.17G214400	Glyma.17G214600	Glyma.17G214900	Psat6g038080
OG0000434	Ca_22440	Glyma.02G166200	Glyma.02G191800	Glyma.03G077500	Glyma.05G079300	Glyma.05G085100	Glyma.05G100800	Glyma.06G210300	Glyma.06G212300	Glyma.06G224600	Glyma.07G224500	Glyma.09G112800	Glyma.10G081200	Glyma.13G004500	Glyma.14G142200	Glyma.15G257000	Glyma.16G108600	Glyma.16G118700	Glyma.17G197400	Glyma.18G170000	Glyma.19G066900	Glyma.19G094700	Glyma.20G045700	Glyma.20G067900	Glyma.U014400	Psat0s1379g0040
OG0000435	Glyma.10G030300	Psat0s2746g0040	Psat0s2808g0040	Psat0s2808g0080	Psat0s5886g0040	Psat0s5886g0080	Psat0s5953g0080	Psat1g046400	Psat2g026440	Psat2g026480	Psat2g086200	Psat2g086240	Psat2g098600	Psat4g185720	Psat5g007240	Psat5g016040	Psat5g061120	Psat5g141640	Psat5g261640	Psat6g038360	Psat6g163840	Psat7g031120	Psat7g116160	Psat7g127840	Psat7g127880	Psat7g127920
OG0000436	Glyma.01G040800	Glyma.02G135600	Glyma.02G262000	Glyma.04G121800	Glyma.04G215700	Glyma.06G165900	Glyma.07G227500	Glyma.09G077300	Glyma.09G132000	Glyma.09G249600	Glyma.10G234900	Glyma.13G069700	Glyma.13G337000	Glyma.14G105600	Glyma.14G110400	Glyma.14G154800	Glyma.15G091100	Glyma.15G200300	Glyma.15G234900	Glyma.15G252900	Glyma.15G262000	Glyma.17G178600	Glyma.17G213400	Glyma.19G013600	Glyma.20G022100	Glyma.20G175600
OG0000437	Glyma.01G216300	Glyma.02G020700	Glyma.03G080800	Glyma.04G118200	Glyma.04G201100	Glyma.05G176000	Glyma.06G240200	Glyma.06G250200	Glyma.08G049900	Glyma.08G261700	Glyma.08G365400	Glyma.11G142800	Glyma.11G185800	Glyma.14G134400	Glyma.15G192500	Glyma.16G105700	Glyma.16G189600	Glyma.16G215900	Glyma.17G195800	Glyma.18G018000	Glyma.18G060100	Glyma.18G178600	Glyma.19G036200	Glyma.19G078500	Glyma.19G083000	Psat2g155160
OG0000438	Arahy.24IMFD	Arahy.3F59M3	Arahy.5S8V90	Arahy.76GI6P	Arahy.7EX4NV	Arahy.7X5WSZ	Arahy.8W6LXD	Arahy.8WJN0Y	Arahy.93SJK1	Arahy.A28PKT	Arahy.A5QEUG	Arahy.B3BCLI	Arahy.FMT5P1	Arahy.G7WARE	Arahy.GWLP1F	Arahy.GYL734	Arahy.JZ3ZML	Arahy.KMZV6M	Arahy.KRZ9S2	Arahy.L6BZTG	Arahy.NAYH49	Arahy.PB201Y	Arahy.T9TYIC	Arahy.TCF58K	Arahy.V4RAWB	Glyma.08G197800
OG0000439	Arahy.08JLIV	Arahy.1LA0BP	Arahy.20AR3C	Arahy.2UVY85	Arahy.3FW7CY	Arahy.6QDC0M	Arahy.86QPH0	Arahy.D5JZE1	Arahy.D78TJ2	Arahy.FD7Z3X	Arahy.GDEV7G	Arahy.H1RCPR	Arahy.IYAR72	Arahy.JU729H	Arahy.KJD8TS	Arahy.MU2FKF	Arahy.NI53I3	Arahy.P82Z92	Arahy.PYE27U	Arahy.Q00NVG	Arahy.TAXH6P	Arahy.V31DX9	Arahy.VYH7GA	Arahy.W23Q5R	Arahy.WQ95SR	Arahy.ZLT774
OG0000440	Arahy.074BTZ	Arahy.14A9EJ	Arahy.2B1C55	Arahy.2DZP9N	Arahy.3A13VQ	Arahy.4CND3U	Arahy.4VL71K	Arahy.895MJM	Arahy.C28E5T	Arahy.FKII92	Arahy.G6AKQD	Arahy.H3FPA3	Arahy.JEHH3X	Arahy.JGQ5X1	Arahy.KY37YC	Arahy.NYWW00	Arahy.P17D3X	Arahy.Q1H19Y	Arahy.QB24XE	Arahy.TDTR61	Arahy.TSQD44	Arahy.WUV1DW	Arahy.Y61ZDN	Arahy.YGY8HB	Arahy.YP4AKD	Arahy.Z3FNBG
OG0000441	Arahy.0PC5WU	Arahy.3C2BWJ	Arahy.3D1CEA	Arahy.58NLN8	Arahy.5E2SWH	Arahy.5V07QU	Arahy.6721CL	Arahy.67Y9C9	Arahy.84ERH3	Arahy.BZG5F0	Arahy.CC4WIG	Arahy.CVDS0H	Arahy.FRGP6V	Arahy.GE8FJB	Arahy.GFD9N3	Arahy.GJ4Q3S	Arahy.GLQ2UZ	Arahy.HESX93	Arahy.J3SX56	Arahy.K2YLLD	Arahy.KQ2U05	Arahy.LHLG35	Arahy.Q04AH2	Arahy.UWI1DT	Arahy.V9MVEL	Arahy.XX8GUS
OG0000442	Psat0s1848g0080	Psat0s2227g0160	Psat1g041360	Psat1g082640	Psat1g097320	Psat1g127600	Psat2g040840	Psat2g131960	Psat3g186160	Psat4g008320	Psat4g024240	Psat4g073960	Psat4g105440	Psat4g215480	Psat5g120560	Psat5g122200	Psat5g180280	Psat5g238400	Psat5g254320	Psat6g009960	Psat6g033760	Psat6g078800	Psat6g126360	Psat6g188280	Psat6g229960	Psat7g050040
OG0000443	Psat0s1268g0240	Psat0s1774g0040	Psat0s2181g0040	Psat0s2723g0040	Psat0s3248g0120	Psat0s3619g0200	Psat0s4223g0040	Psat0s4458g0040	Psat0s4699g0040	Psat1g093720	Psat1g122840	Psat3g039440	Psat3g073320	Psat4g012040	Psat4g133160	Psat5g052600	Psat5g052680	Psat5g125360	Psat5g128920	Psat5g151480	Psat6g037440	Psat6g067600	Psat6g175920	Psat7g015160	Psat7g081960	Psat7g146320
OG0000444	Psat0s11038g0040	Psat0s2582g0080	Psat0s3800g0040	Psat0ss2193g0160	Psat1g107560	Psat2g186360	Psat3g093600	Psat3g176200	Psat4g016440	Psat4g139960	Psat5g017200	Psat5g031120	Psat5g105080	Psat5g170160	Psat5g227080	Psat5g292920	Psat5g292960	Psat6g021880	Psat6g022840	Psat6g064840	Psat6g078680	Psat6g093960	Psat6g191280	Psat7g114240	Psat7g162800	Psat7g217080
OG0000445	Psat0s1333g0080	Psat0ss2562g0280	Psat0ss2585g0080	Psat0ss2585g0120	Psat1g117920	Psat2g069480	Psat2g108200	Psat3g063320	Psat4g044360	Psat4g144080	Psat4g183120	Psat5g024400	Psat5g128880	Psat5g201720	Psat5g288160	Psat5g296520	Psat6g002400	Psat6g015120	Psat6g211840	Psat6g213440	Psat7g025760	Psat7g159400	Psat7g166720	Psat7g175560	Psat7g208640	Psat7g233040
OG0000446	ATCG00900	ATCG01240	Arahy.4TE0T7	Arahy.8K22SI	Arahy.8K87SY	Arahy.9LD85R	Arahy.9SR1J1	Arahy.ASG6ZP	Arahy.G8GDNC	Arahy.IYH8UQ	Arahy.JVWB4W	Arahy.L5SUCM	Arahy.MUY2HZ	Arahy.P3G9EK	Arahy.QZI0U6	Arahy.RWFL12	Arahy.V7RS39	Arahy.Z8FS1H	Ca_23816	Glyma.10G238400	Psat1g055680	Psat5g119080	Psat5g286080	Psat5g304360	Psat6g178720
OG0000447	ATCG01090	Arahy.92D98S	Arahy.DY3820	Arahy.F0S3GF	Arahy.FN06MZ	Arahy.JR5HFJ	Arahy.LY649L	Arahy.MCF6CI	Arahy.X4EL03	Arahy.ZMH4QB	Glyma.03G092600	Glyma.18G155500	Glyma.20G042300	Psat0s1160g0360	Psat0s2011g0160	Psat0s411g0080	Psat0s6989g0200	Psat1g104880	Psat3g055320	Psat3g095000	Psat4g190120	Psat6g140600	Psat6g140640	Psat7g132120	Psat7g151000
OG0000448	AT1G28430	AT1G50520	AT1G50560	AT2G05180	AT2G14100	AT2G27000	AT2G27010	AT3G20080	AT3G20090	AT3G20100	AT3G20110	AT3G20120	AT3G20130	AT3G20140	AT3G20935	AT3G20940	AT3G20950	AT3G20960	AT3G32047	AT4G15330	AT4G15350	AT4G15360	AT4G15380	AT5G42580	AT5G47990
OG0000449	AT1G16630	AT2G16270	Arahy.53VTV0	Arahy.EFUN8Y	Arahy.GD5ZZG	Arahy.L3UHBM	Arahy.L5X8FN	Arahy.R9786Y	Arahy.Z9P2D3	Ca_03375	Glyma.07G260600	Glyma.17G013400	Psat0ss6263g0080	Psat0ss6263g0120	Psat0ss6263g0160	Psat0ss6263g0240	Psat2g146240	Psat4g006640	Psat4g052480	Psat4g052520	Psat4g082040	Psat5g077040	Psat5g192240	Psat6g108080	Psat6g212600
OG0000450	AT2G14210	AT2G22630	AT3G57230	AT4G37940	Arahy.7GTW3C	Arahy.8A3KYS	Arahy.9Y4GVD	Arahy.B128UN	Arahy.JI0U8K	Arahy.Z4CR3N	Ca_11541	Ca_27072	Glyma.01G020500	Glyma.02G216600	Glyma.08G065300	Glyma.08G065400	Glyma.09G201700	Glyma.13G255200	Glyma.14G183800	Glyma.15G059600	Psat1g213000	Psat1g213040	Psat2g065080	Psat2g133760	Psat7g103080
OG0000451	AT1G02770	AT1G19060	AT1G22090	AT1G23950	AT1G23960	AT1G23970	AT1G24388	AT1G27860	AT1G28500	AT2G20620	AT2G20625	AT3G19520	AT3G19790	AT3G25080	AT3G44760	AT3G44770	AT3G57210	AT4G11700	AT4G17700	AT4G17990	AT4G20095	AT4G28920	AT4G29550	AT5G41640	AT5G63820
OG0000452	AT1G12170	AT1G12190	AT1G32430	AT1G47390	AT1G51290	AT1G51320	AT1G53325	AT1G58090	AT1G59630	AT1G77650	AT2G07120	AT2G14710	AT2G17310	AT3G16555	AT3G16580	AT3G16590	AT3G17710	AT3G18340	AT3G21410	AT3G22650	AT3G44130	AT3G51171	AT3G59590	AT3G59610	AT5G37040
OG0000453	AT1G01560	AT2G46070	AT4G01370	AT4G11330	Arahy.773MH2	Arahy.BC5GM2	Arahy.HLI3FT	Arahy.L410JY	Arahy.WCN1YP	Arahy.YDHQ7Y	Ca_02442	Ca_05775	Ca_06179	Ca_27750	Glyma.05G211000	Glyma.07G066800	Glyma.08G017400	Glyma.09G256000	Glyma.16G032900	Glyma.18G236800	Psat0s5319g0240	Psat2g183040	Psat3g106880	Psat4g156640	Psat7g030680
OG0000454	AT2G23290	AT3G50060	AT4G37260	AT5G67300	Ca_01522	Ca_02182	Ca_12468	Glyma.01G190100	Glyma.02G264900	Glyma.04G036700	Glyma.04G042300	Glyma.05G098200	Glyma.06G036800	Glyma.09G092500	Glyma.11G052100	Glyma.14G058100	Glyma.14G086500	Glyma.17G167100	Glyma.17G237900	Glyma.17G245200	Psat0s2134g0040	Psat2g031320	Psat4g082720	Psat5g044720	Psat7g088880
OG0000455	AT2G46930	AT3G05910	AT3G62060	AT5G26670	Arahy.A1MQRB	Arahy.BMWZ1G	Arahy.IS0I2T	Arahy.MU7GXS	Arahy.P8FLYC	Arahy.T97MCH	Arahy.ZFHV8M	Ca_01057	Ca_01071	Ca_03587	Glyma.03G225400	Glyma.03G227600	Glyma.09G075000	Glyma.10G142100	Glyma.18G184300	Glyma.19G222400	Glyma.19G224500	Glyma.20G090500	Psat0ss8606g0040	Psat3g015920	Psat6g156320
OG0000456	AT2G21770	AT4G39350	AT5G09870	AT5G64740	Arahy.0SMS9Y	Arahy.493UN1	Arahy.6R9DCH	Arahy.8Q6EW7	Arahy.A28NZ9	Arahy.PLJ8I9	Arahy.SZ5KAK	Arahy.UV7373	Arahy.WB2G9J	Arahy.X6X5DV	Ca_04153	Ca_09641	Ca_20339	Glyma.02G080900	Glyma.05G187300	Glyma.06G316700	Glyma.08G145600	Glyma.10G223500	Glyma.16G165900	Psat5g226840	Psat7g049000
OG0000457	AT2G21200	AT3G03820	AT3G03830	AT3G03840	AT3G03847	AT3G03850	AT4G13790	AT4G38825	AT4G38850	AT5G18010	AT5G18020	AT5G18030	AT5G18050	AT5G18060	AT5G18080	Arahy.08YD9Z	Arahy.AD2HDF	Arahy.G2W5QJ	Arahy.WZ3ZCE	Glyma.04G006400	Glyma.04G006500	Glyma.06G006100	Glyma.06G006200	Glyma.09G221700	Glyma.09G222000
OG0000458	AT1G03880	AT1G03890	AT4G28520	AT5G44120	Arahy.1CGI2P	Arahy.6BVJ0B	Arahy.8YA0Q1	Arahy.B4CUFV	Arahy.BF69ZZ	Arahy.KH5R1I	Arahy.KJH28U	Arahy.NQ9BEQ	Arahy.RR2QSI	Arahy.SU4J52	Arahy.SYKA4L	Arahy.U9Q9TP	Arahy.UU0CZS	Arahy.YW4YDB	Ca_12230	Ca_12231	Glyma.03G163500	Glyma.19G164900	Psat0s1923g0200	Psat3g055960	Psat3g058800
OG0000459	AT4G34940	AT4G36030	AT5G66200	Arahy.6DW5D6	Arahy.ACVJ7P	Arahy.C1YSMR	Arahy.DH0IQZ	Arahy.EUG4LP	Arahy.VBG525	Ca_01965	Ca_09967	Ca_11040	Ca_18105	Ca_19183	Glyma.01G165900	Glyma.02G047700	Glyma.04G005000	Glyma.06G004700	Glyma.11G077500	Glyma.16G127400	Psat2g154280	Psat4g100200	Psat4g100240	Psat4g100280	Psat7g175040
OG0000460	AT4G18910	AT4G19030	Arahy.3NX5WZ	Arahy.HS80UB	Arahy.L5GP6Q	Arahy.RCS7QP	Ca_00435	Ca_00437	Ca_08630	Ca_08631	Ca_08632	Glyma.05G162500	Glyma.05G162600	Glyma.08G120100	Glyma.08G120200	Glyma.08G260700	Glyma.13G224900	Glyma.15G087300	Psat1g156680	Psat1g193240	Psat1g195040	Psat1g195800	Psat7g067360	Psat7g067400	Psat7g067480
OG0000461	AT3G04940	AT3G22460	AT4G14880	AT5G28020	AT5G28030	Arahy.B36403	Arahy.WK3ZZ4	Ca_03734	Ca_03735	Ca_04588	Ca_11870	Glyma.10G159700	Glyma.10G159800	Glyma.11G005800	Glyma.15G262500	Glyma.19G242300	Glyma.20G148100	Glyma.20G228900	Glyma.20G229000	Psat1g011560	Psat1g065680	Psat6g134880	Psat6g147520	Psat6g147560	Psat6g207320
OG0000462	AT4G33070	AT5G01320	AT5G01330	AT5G54960	Arahy.8W099G	Arahy.H76UH5	Arahy.Q4G2HA	Arahy.QN5QPF	Arahy.VWE764	Arahy.YWH2YP	Ca_00147	Ca_00148	Ca_09395	Ca_17734	Glyma.01G118000	Glyma.03G055100	Glyma.07G153100	Glyma.08G176600	Glyma.13G231700	Glyma.18G204200	Psat0s3493g0080	Psat0s3493g0120	Psat1g199560	Psat3g125480	Psat3g125520
OG0000463	AT1G10010	AT1G58360	AT5G49630	Arahy.6D1JQT	Arahy.IJU18W	Arahy.L6ZB0I	Arahy.T091EQ	Ca_04673	Ca_04997	Ca_05663	Ca_27901	Ca_28081	Glyma.04G088200	Glyma.06G090200	Glyma.10G255300	Glyma.17G192000	Psat5g019840	Psat6g036200	Psat6g211120	Psat6g211160	Psat6g211600	Psat6g212520	Psat6g212840	Psat6g213240	Psat6g213400
OG0000464	AT1G23240	AT1G23250	AT1G70670	AT1G70680	Arahy.59U9MN	Arahy.6Q641Y	Arahy.B2K02U	Arahy.ERHS70	Arahy.GA28YR	Arahy.U6K7SM	Arahy.UI9TT7	Ca_15128	Ca_15129	Ca_16875	Ca_16876	Ca_16877	Glyma.09G123800	Glyma.09G124200	Glyma.09G124400	Glyma.09G124600	Glyma.09G124700	Psat6g045040	Psat6g045120	Psat6g045240	Psat6g045280
OG0000465	AT1G47960	AT3G17140	Arahy.HZ07NS	Arahy.Q5N9NX	Arahy.T9CDYU	Ca_01805	Ca_03037	Ca_03039	Ca_03041	Ca_03042	Ca_03044	Glyma.07G237300	Glyma.17G036300	Glyma.17G036400	Glyma.20G028700	Glyma.20G028900	Glyma.20G029000	Glyma.20G029200	Glyma.20G029500	Glyma.20G029700	Psat0s2818g0040	Psat0s2823g0080	Psat0s4829g0040	Psat0s740g0160	Psat4g021360
OG0000466	AT3G04690	AT3G51550	AT5G28680	Arahy.65EIS4	Arahy.C0B70Q	Arahy.IQR2MB	Ca_01242	Ca_03762	Ca_09503	Glyma.02G121900	Glyma.02G122000	Glyma.03G247800	Glyma.09G273300	Glyma.10G163200	Glyma.18G215800	Glyma.19G245800	Glyma.20G225800	Psat0s169g0080	Psat2g061040	Psat2g096160	Psat2g096240	Psat2g101120	Psat3g117800	Psat6g144920	Psat6g243200
OG0000467	AT3G19690	Arahy.0B8THM	Arahy.5811PX	Arahy.A60648	Arahy.C1NMQW	Arahy.EJQI2R	Arahy.FW2V6H	Arahy.GWN11T	Arahy.K279K0	Arahy.KH5CQP	Arahy.ZW203D	Ca_00196	Ca_00197	Ca_00199	Ca_00200	Glyma.13G251600	Glyma.13G251700	Glyma.13G252000	Glyma.13G252300	Glyma.13G252400	Glyma.15G062400	Glyma.15G062500	Glyma.15G062700	Glyma.15G062800	Glyma.15G062900
OG0000468	AT3G42170	Ca_02895	Ca_18203	Glyma.07G029100	Glyma.08G213700	Glyma.08G310300	Glyma.09G153400	Glyma.13G159800	Glyma.13G160000	Glyma.13G366700	Glyma.15G006500	Glyma.16G204200	Glyma.17G111500	Glyma.18G105600	Psat0s2257g0040	Psat2g107240	Psat3g017120	Psat3g047800	Psat3g143640	Psat3g171960	Psat5g187960	Psat5g303160	Psat6g205560	Psat6g205600	Psat7g257360
OG0000469	AT5G10120	AT5G65100	Arahy.020U4T	Arahy.6X6PIX	Arahy.7BH3EL	Arahy.DB2WGP	Arahy.KAVD32	Arahy.KM0LRM	Arahy.NY6GZ1	Arahy.TW2WXJ	Arahy.VSW4LH	Arahy.W9B30W	Arahy.WD0BS1	Arahy.WSV7XI	Arahy.YY36K3	Arahy.Z6FJX1	Arahy.ZJ47BD	Ca_09583	Ca_12685	Glyma.05G180300	Glyma.08G137800	Glyma.11G239000	Glyma.18G018400	Psat5g089360	Psat7g053520
OG0000470	AT5G09280	Arahy.G7502V	Arahy.JFM04T	Arahy.NK8034	Arahy.S30E02	Arahy.SITY2F	Arahy.T2RQFV	Arahy.YP07ID	Ca_02084	Ca_02569	Ca_16030	Ca_20840	Ca_21170	Ca_21178	Ca_22260	Ca_25290	Glyma.01G178900	Glyma.11G063300	Glyma.11G210600	Glyma.16G142400	Psat2g162480	Psat2g162520	Psat5g140520	Psat6g021040	Psat6g021080
OG0000471	Ca_11610	Ca_13804	Ca_13923	Ca_14300	Ca_14502	Ca_15202	Ca_17685	Ca_18068	Ca_19378	Ca_20728	Ca_20923	Ca_21251	Ca_21510	Ca_22211	Ca_22374	Ca_22698	Ca_22703	Ca_22861	Ca_22862	Ca_24533	Ca_26195	Ca_26820	Ca_27277	Ca_27381	Ca_28099
OG0000472	Ca_11679	Ca_13897	Ca_13915	Ca_14435	Ca_15615	Ca_16215	Ca_17350	Ca_17613	Ca_18616	Ca_19521	Ca_19809	Ca_19915	Ca_20252	Ca_20620	Ca_20928	Ca_21630	Ca_21753	Ca_22466	Ca_23445	Ca_24415	Ca_25325	Ca_25463	Ca_25905	Ca_26744	Ca_27531
OG0000473	Arahy.6Q4537	Arahy.D34FNU	Arahy.LRGX4B	Arahy.ME3BCJ	Arahy.PHJD18	Arahy.QZK0AE	Ca_02801	Ca_08399	Ca_12613	Ca_14586	Ca_14890	Ca_19747	Ca_19748	Ca_19749	Ca_19750	Ca_22430	Ca_23845	Ca_24679	Ca_24712	Ca_26383	Ca_26614	Glyma.09G256500	Psat1g116280	Psat2g130520	Psat7g025800
OG0000474	Ca_05508	Ca_10985	Ca_14178	Ca_14794	Ca_18092	Ca_18755	Ca_19119	Ca_19487	Ca_19645	Ca_22387	Ca_22436	Ca_22900	Ca_23138	Ca_24548	Ca_24959	Ca_25021	Ca_25043	Ca_25212	Ca_25269	Ca_25332	Ca_25705	Ca_26106	Ca_26547	Ca_27405	Ca_27721
OG0000475	Ca_03766	Ca_11571	Ca_21193	Glyma.03G248300	Glyma.03G254000	Glyma.07G185600	Glyma.08G063600	Glyma.10G143700	Glyma.10G163600	Glyma.13G119300	Glyma.17G040900	Glyma.19G246300	Glyma.19G251400	Glyma.20G092500	Glyma.20G226200	Psat2g070400	Psat3g005400	Psat3g016000	Psat3g016080	Psat4g021080	Psat6g145360	Psat6g145480	Psat6g155600	Psat7g044960	Psat7g263680
OG0000476	Arahy.3K4XHR	Arahy.6X8MEN	Arahy.7QJ4D4	Arahy.8X50TJ	Arahy.B7FAUB	Arahy.CG9ZAE	Arahy.DB68WI	Arahy.DW67WW	Arahy.FEWQ0V	Arahy.FY1Z3J	Arahy.G57M3Z	Arahy.HLA3Z5	Arahy.I2CNAA	Arahy.N2L9YF	Arahy.P171YK	Arahy.R1XQNG	Arahy.RUT6UU	Arahy.STV9UK	Arahy.Z693L0	Ca_09844	Ca_09845	Ca_20554	Ca_20555	Ca_27760	Glyma.20G246500
OG0000477	Arahy.HXG4XL	Arahy.ZCM31M	Ca_14652	Ca_14653	Glyma.04G003300	Glyma.04G003400	Glyma.04G174600	Glyma.06G190100	Psat1g085160	Psat1g085200	Psat1g085360	Psat1g085400	Psat1g085560	Psat1g086000	Psat1g086040	Psat1g086080	Psat1g086160	Psat1g086200	Psat1g086360	Psat1g086400	Psat1g086480	Psat1g086520	Psat1g086560	Psat1g086600	Psat1g086640
OG0000478	Arahy.05IA5I	Arahy.4GD1W8	Arahy.73P2JF	Arahy.87R1SX	Arahy.90YAIT	Arahy.V21PV4	Ca_12608	Glyma.05G003000	Glyma.05G003100	Glyma.05G003200	Glyma.19G003400	Glyma.19G003500	Glyma.19G003600	Glyma.19G004300	Glyma.19G057300	Psat0s955g0120	Psat1g053600	Psat1g053640	Psat1g053840	Psat1g053880	Psat1g053920	Psat1g054000	Psat1g054040	Psat1g054160	Psat7g233840
OG0000479	Glyma.01G041800	Glyma.01G144000	Glyma.03G110800	Glyma.06G231600	Glyma.07G167400	Glyma.07G231100	Glyma.08G283800	Glyma.09G105900	Glyma.09G285000	Glyma.10G105500	Glyma.10G131300	Glyma.11G169400	Glyma.12G094700	Glyma.12G107800	Glyma.12G166800	Glyma.13G005600	Glyma.14G119600	Glyma.15G258900	Glyma.16G000400	Glyma.17G168700	Glyma.17G180200	Glyma.18G196700	Glyma.20G034300	Glyma.20G059400	Glyma.U009900
OG0000480	Glyma.01G031600	Glyma.01G089400	Glyma.01G136700	Glyma.03G072500	Glyma.04G049400	Glyma.05G074600	Glyma.07G133300	Glyma.07G148200	Glyma.07G213300	Glyma.07G213400	Glyma.10G093200	Glyma.11G206600	Glyma.14G135300	Glyma.15G199000	Glyma.15G237700	Glyma.18G116000	Glyma.18G154600	Glyma.18G158000	Glyma.18G171300	Glyma.19G056600	Glyma.19G082600	Glyma.20G039800	Glyma.20G069600	Glyma.20G084900	Glyma.U026300
OG0000481	Arahy.4EJ54G	Arahy.59N28G	Arahy.CY7VGA	Arahy.DBUY86	Arahy.DW5R15	Arahy.FM2NH1	Arahy.FM8SZR	Arahy.GBJ0Q2	Arahy.HX86U3	Arahy.IBA4PL	Arahy.IKKG03	Arahy.JLZP6T	Arahy.LVD19J	Arahy.M1SIGC	Arahy.N4E4FQ	Arahy.PE1YC7	Arahy.PJI1IR	Arahy.U7NBP2	Arahy.VCF5QC	Arahy.W08C9D	Arahy.XK9GFX	Arahy.Y3V93U	Arahy.Y74ICM	Arahy.Z27ZCC	Glyma.U007400
OG0000482	Glyma.01G123200	Glyma.02G103400	Glyma.03G034700	Glyma.03G060500	Glyma.04G076100	Glyma.04G098200	Glyma.05G116600	Glyma.05G159300	Glyma.06G246200	Glyma.08G278100	Glyma.11G152300	Glyma.11G215000	Glyma.12G136200	Glyma.14G194000	Glyma.16G022800	Glyma.18G159400	Glyma.18G190800	Glyma.19G172000	Glyma.20G077500	Psat2g143280	Psat2g163360	Psat3g024280	Psat6g082360	Psat6g101480	Psat7g189960
OG0000483	Arahy.0C3H1P	Arahy.183GRX	Arahy.1S6XDY	Arahy.2Q854G	Arahy.3XL91C	Arahy.4VG9JY	Arahy.52XSM0	Arahy.5M52G7	Arahy.6PA70F	Arahy.8G2KXR	Arahy.8TW3UI	Arahy.9Z418J	Arahy.B5LS3Q	Arahy.DH3R3A	Arahy.F7XRX2	Arahy.H9VEA5	Arahy.J4G76H	Arahy.K343UL	Arahy.KP9FYX	Arahy.LCLX6A	Arahy.LV2TLD	Arahy.MNLL26	Arahy.Q04R2G	Arahy.S5KBDY	Arahy.VUMM74
OG0000484	Psat0s1639g0280	Psat0s3229g0040	Psat0s844g0040	Psat0s960g0040	Psat1g038240	Psat1g038920	Psat1g042680	Psat1g111480	Psat1g134520	Psat1g143600	Psat2g074000	Psat2g185520	Psat3g081880	Psat3g127560	Psat4g060600	Psat4g120160	Psat5g013040	Psat5g066080	Psat5g208800	Psat6g062040	Psat6g109880	Psat7g011000	Psat7g035560	Psat7g097640	Psat7g168240
OG0000485	ATCG00890	ATCG01250	Arahy.084TER	Arahy.0BYT70	Arahy.8IFR8Y	Arahy.A85ADF	Arahy.B7NU84	Arahy.DLC8Z8	Arahy.FU0XIN	Arahy.HJG1UD	Arahy.IXN31S	Arahy.NG6FS8	Arahy.NGJ0AN	Arahy.NIYG2M	Arahy.R4S00L	Arahy.S6TNUT	Arahy.XJN4MJ	Glyma.01G101600	Glyma.01G201500	Glyma.05G094500	Psat0s1160g0200	Psat0s1160g0240	Psat1g041440	Psat5g286120
OG0000486	AT2G07675	ATCG00065	ATCG00905	ATCG01230	ATMG00980	Arahy.0TB2XJ	Arahy.4LX9HH	Arahy.6K92H0	Arahy.96V76X	Arahy.ALHF99	Arahy.D81V2I	Arahy.DGV151	Arahy.G5DDSF	Arahy.GG5HWM	Arahy.IEGY60	Arahy.JN64LG	Arahy.MJZL7X	Arahy.MY1TBE	Arahy.T7VYQ6	Arahy.ZY6KWR	Ca_23817	Glyma.01G057000	Glyma.09G058100	Psat6g178680
OG0000487	AT2G42010	AT4G00240	AT4G11830	AT4G11840	AT4G11850	Arahy.GAK0W0	Arahy.IIM5IQ	Arahy.NAJ0WW	Arahy.P9M8N3	Arahy.Z6D9E8	Ca_06275	Ca_16418	Glyma.01G215100	Glyma.02G093500	Glyma.07G080400	Glyma.18G288600	Psat2g181240	Psat2g181280	Psat3g112840	Psat4g126360	Psat4g150920	Psat4g151000	Psat4g151240	Psat4g200920
OG0000488	AT1G14520	AT2G19800	AT4G26260	AT5G56640	Arahy.30QA0S	Arahy.60DFDF	Arahy.6A9P1S	Arahy.AJE8GW	Arahy.B3KCKB	Arahy.D13UR9	Arahy.ELH53L	Arahy.H9PL4D	Arahy.TT4I2S	Arahy.VVK2QW	Arahy.VZ30EU	Arahy.Z1CJI9	Ca_05908	Ca_10126	Glyma.05G224500	Glyma.07G013900	Glyma.07G126600	Glyma.08G199300	Psat4g196000	Psat7g019040.10
OG0000489	AT2G42760	Arahy.EG7WDB	Arahy.F4FCT6	Arahy.KWW7Y5	Arahy.T9ZPF9	Arahy.U3Z7UA	Arahy.U54Z4W	Ca_00419	Ca_06985	Ca_08612	Ca_16326	Glyma.05G160500	Glyma.06G275500	Glyma.08G118000	Glyma.12G129900	Glyma.12G212200	Glyma.13G226900	Glyma.13G289500	Glyma.15G085500	Psat1g195160	Psat5g250680	Psat7g069240	Psat7g069280	Psat7g164400
OG0000490	AT2G45220	Arahy.323PP5	Arahy.4EE0MJ	Arahy.4JBV7I	Arahy.7AQC2V	Arahy.7MZS4M	Arahy.7Z06EP	Arahy.BCJ26C	Arahy.DY372L	Arahy.H4F98K	Arahy.HEVW6A	Arahy.HHEE1N	Arahy.N0KC97	Arahy.P9N0LZ	Arahy.RCT9SE	Arahy.Y2VAH7	Ca_23414	Glyma.01G137700	Glyma.01G138000	Glyma.01G138100	Glyma.03G029000	Glyma.03G029100	Glyma.03G029200	Psat7g230520
OG0000491	AT1G36960	AT1G43680	AT1G48095	AT2G02103	AT2G13450	AT2G13500	AT2G13510	AT2G16676	AT2G17920	AT2G31590	AT2G41590	AT3G24070	AT3G31430	AT3G42140	AT3G47920	AT4G02000	AT4G04730	AT5G18636	AT5G25200	AT5G25600	AT5G35737	AT5G36228	AT5G40595	AT5G51195
OG0000492	AT2G15050	AT2G38530	AT2G38540	AT3G51590	AT3G51600	AT5G59310	AT5G59320	AT5G59330	Arahy.9NMD01	Arahy.IA1HM3	Arahy.L0R0IL	Arahy.LFL6K6	Arahy.LPIU4G	Arahy.PX59SB	Ca_19807	Ca_26679	Glyma.01G130000	Glyma.01G132500	Glyma.03G035700	Glyma.03G040100	Glyma.03G040400	Psat7g226840	Psat7g228120	Psat7g228160
OG0000493	AT1G02500	AT2G36880	AT3G17390	AT4G01850	Arahy.FJ1AK4	Arahy.I49WQS	Arahy.LGSY73	Ca_00704	Ca_01035	Ca_03068	Ca_18595	Ca_21985	Glyma.03G184000	Glyma.03G223000	Glyma.10G054500	Glyma.13G141600	Glyma.15G190500	Glyma.17G039000	Glyma.19G220200	Psat0ss1196g0320	Psat1g018040	Psat3g018200	Psat3g042160	Psat6g074640
OG0000494	AT1G14830	AT2G44590	AT3G60190	Arahy.44LVMI	Arahy.EP70X0	Arahy.EUV7FN	Arahy.EXPF1X	Arahy.LY3YQX	Ca_10411	Ca_11804	Ca_12822	Ca_15149	Ca_23261	Glyma.05G239300	Glyma.07G171000	Glyma.08G340200	Glyma.17G151800	Psat0s116g0080	Psat0s116g0120	Psat0s116g0160	Psat3g156040	Psat4g218920	Psat6g046760	Psat7g007640
OG0000495	AT2G37080	AT3G53350	AT5G60210	Arahy.3WQI06	Arahy.AAN9CD	Arahy.C2L54K	Arahy.G3522P	Arahy.HJ42P8	Arahy.VB4B3G	Ca_02509	Ca_12018	Ca_14607	Glyma.03G178100	Glyma.10G049600	Glyma.12G072200	Glyma.13G137200	Glyma.13G328900	Glyma.15G044900	Glyma.19G178900	Glyma.U021100	Psat3g044520	Psat5g277040	Psat6g070440	Psat7g222360
OG0000496	AT1G13830	AT2G03505	AT5G08000	AT5G61130	Arahy.62AV4C	Arahy.GGS4HZ	Arahy.GI13C9	Arahy.MI7SE3	Arahy.V4GUGH	Arahy.V8SBL2	Ca_06567	Ca_11628	Ca_13198	Glyma.01G058300	Glyma.02G116100	Glyma.05G021500	Glyma.06G202600	Glyma.06G202800	Glyma.07G225800	Glyma.17G077900	Glyma.20G025800	Psat2g129600	Psat4g047280	Psat7g133600
OG0000497	AT1G53310	AT2G42600	AT3G14940	Arahy.09V7NE	Arahy.4G3XR6	Arahy.7TG2KL	Arahy.967JHU	Arahy.E8CC8A	Arahy.L2N2VT	Arahy.Y91V86	Ca_02491	Ca_12888	Ca_19873	Ca_23856	Glyma.06G229900	Glyma.06G277500	Glyma.12G161300	Glyma.12G210600	Glyma.12G229400	Glyma.13G270400	Psat4g136600	Psat5g238360	Psat5g275840	Psat7g165320
OG0000498	AT1G66410	AT2G27030	AT2G41110	AT3G43810	AT3G56800	AT5G21274	Arahy.8XC8E0	Arahy.F8C5M7	Arahy.FKWY5W	Arahy.RIB3VX	Arahy.XYY1GX	Ca_08153	Ca_10224	Ca_17553	Ca_19686	Glyma.02G275600	Glyma.03G004100	Glyma.05G079700	Glyma.14G040600	Glyma.19G068300	Psat0s2281g0080	Psat0s3111g0160	Psat1g087600	Psat5g187600
OG0000499	AT1G29470	AT2G34300	AT3G51070	AT5G64030	Arahy.2H6QIP	Arahy.CWWU94	Arahy.KXR240	Arahy.L4NM1X	Arahy.MCIS3X	Arahy.WM9QNQ	Ca_02005	Ca_04209	Ca_09688	Ca_23041	Glyma.01G170800	Glyma.02G052000	Glyma.04G211300	Glyma.05G193200	Glyma.06G154800	Glyma.11G072300	Psat2g157040	Psat4g096600	Psat5g060960	Psat7g044920
OG0000500	AT2G25760	AT3G13670	Arahy.9HLH7R	Arahy.IT5RSP	Arahy.M7XQWH	Arahy.MH2AV0	Arahy.Q8R372	Arahy.V1GPC8	Arahy.V428UN	Arahy.Z8XPG3	Ca_21616	Ca_22933	Ca_23319	Ca_27936	Glyma.04G085900	Glyma.06G087500	Glyma.07G016100	Glyma.08G201600	Glyma.08G361700	Psat4g221160	Psat5g020360	Psat5g296280	Psat6g035320	Psat6g239760
OG0000501	AT1G08065	AT1G08080	AT2G28210	AT5G56330	Arahy.9733RD	Arahy.Q2F4V5	Ca_17483	Ca_17486	Ca_21997	Glyma.06G264600	Glyma.10G059200	Glyma.10G059400	Glyma.11G196600	Glyma.11G196700	Glyma.12G176000	Glyma.13G146100	Glyma.13G324400	Psat0s453g0040	Psat0s744g0080	Psat6g072440	Psat6g075120	Psat6g075160	Psat6g075320	Psat6g075480
OG0000502	ATMG00160	Arahy.4JQ3QL	Arahy.5E6QYU	Arahy.81GM5H	Arahy.86CJ1T	Arahy.8KX3ZR	Arahy.8LYJ6L	Arahy.C5IA5B	Arahy.E3XYYX	Arahy.I3FVC7	Arahy.JQU8UC	Arahy.K8XT55	Arahy.NTK3LG	Arahy.Y9PUBE	Ca_15110	Glyma.04G162500	Glyma.09G040100	Psat0s2778g0200	Psat0s4951g0120	Psat1g120720	Psat1g132320	Psat1g132440	Psat3g172200	Psat6g041360
OG0000503	AT1G09180	AT1G56330	AT3G62560	AT4G02080	Arahy.00QZ3I	Arahy.C3LD3D	Arahy.CICU5D	Arahy.FC6Q2Y	Arahy.JE21VQ	Arahy.WKI8DK	Arahy.WPQ881	Ca_01103	Ca_02999	Ca_03635	Glyma.03G231800	Glyma.07G241800	Glyma.09G038200	Glyma.15G143300	Glyma.17G032100	Glyma.19G228800	Glyma.20G239600	Psat1g160680	Psat3g012960	Psat4g022240
OG0000504	AT1G13460	AT3G21650	AT3G26020	AT3G26030	AT4G15415	Arahy.1B105R	Arahy.2F6V15	Arahy.40M9N2	Arahy.52UA61	Arahy.C3CR7W	Arahy.ZWY028	Ca_07576	Ca_11313	Ca_14679	Glyma.02G270300	Glyma.05G073300	Glyma.11G246900	Glyma.14G046800	Glyma.18G010400	Glyma.19G077700	Glyma.19G082900	Psat1g082440	Psat5g093960	Psat5g112000
OG0000505	AT3G24310	AT3G30210	AT4G13480	Arahy.78V50A	Arahy.D2034S	Arahy.I62GV5	Arahy.RF21DW	Ca_07872	Ca_20437	Glyma.01G101400	Glyma.04G141700	Glyma.06G248200	Glyma.08G250600	Glyma.10G117500	Glyma.10G132200	Glyma.10G191000	Glyma.15G134100	Glyma.17G162100	Glyma.18G273300	Glyma.18G273400	Glyma.20G082300	Glyma.20G199300	Psat6g108400	Psat6g138840
OG0000506	AT4G13260	AT5G25620	Arahy.2V7I3X	Arahy.LZA8TH	Arahy.MD19JP	Arahy.QRF4HN	Arahy.QXQR94	Arahy.SE8FHD	Arahy.WRP4Q5	Arahy.WYJ2YE	Ca_01877	Ca_12966	Ca_23904	Glyma.04G079700	Glyma.05G231100	Glyma.06G081300	Glyma.07G086200	Glyma.08G038600	Glyma.09G190700	Glyma.14G141200	Glyma.17G189700	Psat1g042120	Psat5g023680	Psat6g034040
OG0000507	AT1G22340	AT1G22360	AT1G22370	AT1G22380	AT1G22400	AT1G78270	Arahy.0AZ5VJ	Arahy.92DGJ8	Arahy.A0XZP2	Arahy.MWT26D	Ca_24355	Glyma.04G100500	Glyma.06G102300	Glyma.13G090300	Glyma.13G196400	Glyma.14G175000	Glyma.14G175100	Glyma.14G175400	Glyma.14G175800	Glyma.15G234700	Psat2g069880	Psat2g069960	Psat2g071120	Psat2g071160
OG0000508	AT1G51760	AT1G51780	AT5G56650	AT5G56660	Arahy.965PKQ	Ca_02769	Ca_02770	Glyma.07G013200	Glyma.07G013300	Glyma.08G196800	Glyma.08G196900	Glyma.08G197000	Glyma.08G197100	Glyma.13G352400	Glyma.15G022300	Psat4g192240	Psat4g192280	Psat4g192360	Psat4g194120	Psat4g194320	Psat5g294800	Psat5g294880	Psat5g294920	Psat5g294960
OG0000509	AT1G26570	AT3G29360	AT5G15490	AT5G39320	Arahy.0RJM1Q	Arahy.31F6F0	Arahy.GNTH39	Arahy.HGTY5Y	Arahy.IC58FC	Arahy.P7D082	Ca_06574	Ca_10466	Ca_23867	Glyma.01G057100	Glyma.02G115400	Glyma.05G022600	Glyma.08G243000	Glyma.13G057700	Glyma.17G077000	Glyma.18G265100	Glyma.19G028500	Psat0s2402g0080	Psat2g129040	Psat4g048280
OG0000510	AT1G18310	AT5G15870	Arahy.3M3YVQ	Arahy.FNBU82	Arahy.P2QZ5X	Arahy.PWF5TT	Arahy.QLZJ2Q	Arahy.W4PN6B	Ca_22396	Ca_22398	Ca_22399	Glyma.13G048600	Glyma.13G048700	Glyma.13G048800	Glyma.19G043200	Psat0s3000g0040	Psat0s3000g0160	Psat1g062320	Psat1g062360	Psat1g062400	Psat1g062440	Psat1g062560	Psat3g201640	Psat3g201680
OG0000511	AT1G61660	AT3G20640	Arahy.0I3NZ2	Arahy.830P15	Arahy.AS021W	Arahy.DH6SQG	Arahy.HD7TF9	Arahy.I5HDSE	Arahy.X3FWT9	Arahy.Y5CARX	Ca_00214	Ca_06936	Ca_19891	Glyma.06G260000	Glyma.07G188100	Glyma.08G061300	Glyma.12G141700	Glyma.12G216800	Glyma.13G249800	Glyma.13G284400	Glyma.15G064500	Psat1g210600	Psat4g134880	Psat5g248600
OG0000512	AT1G67230	AT1G68790	Arahy.15YI41	Arahy.4FD4U0	Arahy.98QD99	Arahy.AYA763	Arahy.CP8NJF	Arahy.DGXB7X	Arahy.E0PK62	Arahy.EA1KYK	Arahy.EMYT0X	Arahy.JLH8ZD	Arahy.PL6B48	Arahy.SERK2X	Arahy.W8DCP7	Arahy.XPT71U	Ca_10456	Ca_24529	Glyma.01G090100	Glyma.02G101800	Glyma.08G256300	Glyma.18G280500	Psat1g067200	Psat3g191560
OG0000513	AT1G66140	Arahy.32BR6K	Arahy.8D9I3N	Arahy.8JQN9V	Arahy.N4UYPZ	Ca_05065	Ca_13273	Ca_14373	Ca_22708	Glyma.02G242400	Glyma.02G242600	Glyma.05G139000	Glyma.07G174000	Glyma.08G094200	Glyma.11G205100	Glyma.11G214300	Glyma.14G212000	Glyma.17G171700	Glyma.18G042300	Glyma.20G012700	Psat2g045480	Psat5g119480	Psat6g050440	Psat7g084520
OG0000514	AT3G42180	AT5G11130	AT5G20260	AT5G33290	Arahy.030G1Q	Arahy.63B5RA	Arahy.KMDC3J	Arahy.MBA6PB	Ca_06706	Glyma.13G161000	Glyma.13G161100	Glyma.13G161200	Glyma.13G161300	Glyma.13G161400	Glyma.17G109900	Glyma.17G110000	Glyma.17G110100	Glyma.17G110200	Glyma.17G110300	Glyma.17G110400	Glyma.17G110500	Psat0s679g0040	Psat4g036360	Psat4g036400
OG0000515	AT3G43440	AT5G20900	Arahy.25PL5E	Arahy.BEZ7GQ	Arahy.EFG4M9	Arahy.TPQ86D	Ca_03101	Ca_18307	Glyma.09G077500	Glyma.13G116100	Glyma.15G184900	Glyma.17G043700	Psat0s2701g0120	Psat1g005120	Psat1g016520	Psat3g174120	Psat4g020200	Psat4g067720	Psat5g005960	Psat5g051320	Psat5g111080	Psat5g232480	Psat7g176800	Psat7g215840
OG0000516	AT5G09820	Arahy.2XR3X5	Arahy.3896ZX	Arahy.4DFA8P	Arahy.4L9II4	Arahy.4UVV3S	Arahy.67XQRG	Arahy.6JE7GZ	Arahy.9IQI21	Arahy.A2IFSH	Arahy.B1HTRM	Arahy.E1FWBU	Arahy.I27Z20	Arahy.ILAW0V	Arahy.LC5TG0	Arahy.MMTF8G	Arahy.SHST7E	Arahy.UQF3WB	Arahy.Y74X5L	Arahy.YJV2YZ	Ca_09646	Glyma.05G188200	Glyma.08G146300	Psat7g048760
OG0000517	AT5G45910	Arahy.ADQ5P4	Ca_00376	Ca_15854	Ca_25309	Ca_25311	Ca_25313	Ca_26143	Ca_26144	Ca_26606	Glyma.04G199600	Glyma.06G184700	Glyma.06G185700	Glyma.10G076500	Glyma.13G231300	Glyma.15G081300	Glyma.19G053200	Psat1g018800	Psat1g020120	Psat4g064520	Psat5g150960	Psat5g151000	Psat5g151040	Psat5g151080
OG0000518	AT5G46680	Arahy.6407UJ	Arahy.79AAD5	Arahy.A3SYZM	Arahy.AC6B4W	Arahy.DIB8K4	Arahy.HX0PG6	Arahy.I145LQ	Arahy.IA583T	Arahy.JH6JIJ	Arahy.JZ9DV9	Arahy.MAGV51	Arahy.MQB63C	Arahy.QC7K1D	Arahy.QCG6TZ	Arahy.RKY3TU	Arahy.THM38S	Arahy.U482D3	Arahy.WX42FR	Ca_23521	Glyma.03G075500	Psat0s3054g0080	Psat0s443g0080	Psat5g177920
OG0000519	AT5G64170	Arahy.4BH4CT	Arahy.6TQ9CQ	Arahy.9W20Y7	Arahy.EJN9A6	Arahy.FXL02A	Arahy.KQY3HF	Arahy.LSE6V3	Arahy.R9BSSR	Arahy.TKBB16	Ca_00127	Ca_05243	Glyma.05G118300	Glyma.08G073300	Glyma.08G179400	Glyma.15G053000	Psat1g216760	Psat2g063360	Psat3g119640	Psat4g074000	Psat4g170200	Psat5g196240	Psat7g026160	Psat7g098600
OG0000520	Ca_07402	Ca_16672	Ca_17414	Ca_22743	Ca_26312	Ca_27921	Glyma.09G186600	Psat0s2821g0040	Psat6g082880	Psat7g003360	Psat7g003520	Psat7g004280	Psat7g004880	Psat7g010000	Psat7g010040	Psat7g010080	Psat7g011120	Psat7g011160	Psat7g011320	Psat7g011480	Psat7g011520	Psat7g011560	Psat7g029800	Psat7g029840
OG0000521	Arahy.BR9Y35	Arahy.CFT0F0	Arahy.HBDF1M	Arahy.IE6GXI	Arahy.UG587Y	Arahy.YC7CVR	Ca_16075	Ca_16077	Ca_23027	Glyma.01G171600	Glyma.02G053900	Glyma.02G054200	Glyma.16G134000	Glyma.16G134400	Glyma.16G134500	Glyma.16G134600	Glyma.16G134700	Psat1g110480	Psat1g149720	Psat4g094320	Psat4g095120	Psat4g095160	Psat4g095480	Psat4g220200
OG0000522	Arahy.AU8ZA8	Arahy.K7FXBU	Arahy.V8H6G7	Ca_16017	Ca_16823	Ca_27968	Glyma.07G101900	Glyma.07G102000	Glyma.08G160300	Glyma.09G171200	Glyma.09G174800	Glyma.09G175100	Glyma.09G175200	Glyma.09G175300	Glyma.09G176000	Glyma.09G176400	Glyma.09G176600	Glyma.09G176800	Glyma.09G177900	Glyma.09G178300	Glyma.09G178400	Glyma.16G194800	Psat1g118480	Psat1g119440
OG0000523	Ca_13148	Glyma.09G118400	Psat0s10301g0040	Psat0s10301g0080	Psat0s12802g0040	Psat0s13696g0040	Psat0s1827g0040	Psat0s1827g0080	Psat0s2696g0040	Psat0s2696g0080	Psat0s2696g0120	Psat0s2696g0160	Psat0s2696g0200	Psat0s2696g0240	Psat0s4857g0040	Psat0s4857g0080	Psat0s4857g0120	Psat0s6330g0040	Psat0s6339g0160	Psat0s8196g0040	Psat1g204320	Psat5g187120	Psat6g042640	Psat6g179720
OG0000524	Arahy.0GHG5C	Arahy.1UD7LE	Arahy.41VDTY	Arahy.6G1FH3	Arahy.DXN800	Arahy.H5PSL8	Arahy.LWL13K	Arahy.T73DV5	Arahy.VSM3NT	Arahy.XTU8WN	Ca_08964	Ca_09467	Ca_09468	Ca_18654	Glyma.02G233800	Glyma.09G277900	Glyma.11G162100	Glyma.14G201600	Glyma.18G055600	Glyma.18G211000	Glyma.20G241800	Psat1g221560	Psat5g150880	Psat6g237800
OG0000525	Arahy.U4SMFG	Ca_10284	Ca_27742	Glyma.12G123100	Glyma.12G123400	Glyma.13G050500	Glyma.16G129300	Glyma.16G173900	Glyma.16G174000	Glyma.16G174100	Glyma.16G174500	Glyma.16G174600	Glyma.16G174700	Glyma.16G174800	Glyma.16G175000	Glyma.16G175100	Glyma.16G176400	Glyma.16G176600	Glyma.16G176800	Glyma.16G176900	Glyma.U043600	Psat0s1360g0120	Psat0s3199g0080	Psat2g023960
OG0000526	Glyma.01G085100	Glyma.01G097800	Glyma.02G091000	Glyma.02G095800	Glyma.03G125700	Glyma.04G106900	Glyma.05G057900	Glyma.09G032700	Glyma.09G095000	Glyma.10G089100	Glyma.10G096500	Glyma.12G118900	Glyma.12G135900	Glyma.12G178400	Glyma.13G056400	Glyma.14G157200	Glyma.14G178100	Glyma.15G262900	Glyma.16G057000	Glyma.19G085000	Glyma.20G049100	Glyma.20G115400	Psat3g067280	Psat3g067320
OG0000527	Arahy.2BF3AS	Arahy.4R3XMY	Arahy.9KU3Y4	Arahy.AA5MRW	Arahy.C25YBK	Arahy.DD86YU	Arahy.E4GFF4	Arahy.EI05U6	Arahy.FSFP42	Arahy.FYIF45	Arahy.HUR7E9	Arahy.HZQS8U	Arahy.IIL7ZJ	Arahy.J60LCZ	Arahy.KL2II8	Arahy.PUP4D7	Arahy.QG7MBD	Arahy.SP6Q80	Arahy.SWSH2X	Arahy.SZH9K7	Arahy.V5M9Y5	Arahy.XEFQ2J	Arahy.YF2YDI	Glyma.10G213600
OG0000528	Glyma.01G121900	Glyma.02G180000	Glyma.02G194200	Glyma.05G060800	Glyma.06G228300	Glyma.07G116000	Glyma.08G249000	Glyma.08G301400	Glyma.09G093200	Glyma.09G104400	Glyma.10G080200	Glyma.10G102700	Glyma.10G117400	Glyma.12G149200	Glyma.13G157200	Glyma.14G128100	Glyma.14G158000	Glyma.15G215800	Glyma.15G218600	Glyma.15G249300	Glyma.15G249400	Glyma.18G098600	Glyma.19G066500	Glyma.19G075300
OG0000529	Glyma.02G136400	Glyma.03G078100	Glyma.04G131900	Glyma.05G074100	Glyma.05G080600	Glyma.05G084700	Glyma.05G107200	Glyma.05G115800	Glyma.07G099200	Glyma.07G222300	Glyma.10G091200	Glyma.14G131500	Glyma.14G139900	Glyma.15G193600	Glyma.15G203800	Glyma.15G210000	Glyma.15G224300	Glyma.15G234400	Glyma.17G199000	Glyma.17G216300	Glyma.19G090500	Glyma.20G060200	Glyma.20G081100	Psat0s903g0040
OG0000530	Arahy.25U7NT	Arahy.3X96H9	Arahy.4721MN	Arahy.4DYP8N	Arahy.4T2HBI	Arahy.8M77KD	Arahy.BKK3KP	Arahy.CVE390	Arahy.DNS17T	Arahy.E66HT9	Arahy.EK7MW8	Arahy.FJZ5Z0	Arahy.GX4Q6M	Arahy.H9TBH9	Arahy.JU6U3Y	Arahy.K3284P	Arahy.MD79KS	Arahy.NA6443	Arahy.PAL3F5	Arahy.RAWC5I	Arahy.TQJ4QI	Arahy.UT7DLW	Arahy.XL5E6M	Arahy.Z1CSCG
OG0000531	Arahy.0H98Z4	Arahy.3PX28T	Arahy.46C2EF	Arahy.5ZM33J	Arahy.9P5NNS	Arahy.AE44IX	Arahy.C00RGM	Arahy.C6KQRR	Arahy.H72Z00	Arahy.IJDX12	Arahy.J3RYPU	Arahy.L3732C	Arahy.L3GI5E	Arahy.L93FEN	Arahy.LSIV7S	Arahy.M5C3PT	Arahy.P6110R	Arahy.QBL01D	Arahy.QKVB7G	Arahy.RDG2VZ	Arahy.UP3S85	Arahy.V6XLN1	Arahy.WH471K	Arahy.XJG2SM
OG0000532	Arahy.2K10XJ	Arahy.85MML8	Arahy.8K9LCJ	Arahy.BQE19I	Arahy.C4VQXX	Arahy.CBSK0B	Arahy.DD99A7	Arahy.G0UD5H	Arahy.GHR1LT	Arahy.GQT8P7	Arahy.HWX0BC	Arahy.ITY2T4	Arahy.LEPX0K	Arahy.MCR2FH	Arahy.Q95WBF	Arahy.S9B0CK	Arahy.UI9RNN	Arahy.VIJ8E1	Arahy.W4V2BL	Arahy.WU4XQ7	Arahy.Z9IP40	Psat4g151480	Psat4g151520	Psat7g222160
OG0000533	Arahy.0ZGI27	Arahy.2MQF3P	Arahy.33E36M	Arahy.3K66AC	Arahy.50AH1U	Arahy.7DAE0N	Arahy.7IHU66	Arahy.7SAD34	Arahy.80E1MB	Arahy.BE7QVR	Arahy.BVFH3V	Arahy.DE35CE	Arahy.DYUI9Q	Arahy.GYU57V	Arahy.JTB0IY	Arahy.MQ2MN7	Arahy.N1UDB5	Arahy.NWIK25	Arahy.P3SZXY	Arahy.QB1Z5V	Arahy.T4E2KA	Arahy.VG982W	Arahy.VR50FW	Arahy.ZWU3E4
OG0000534	Arahy.5T4C52	Psat0s2883g0040	Psat1g054120	Psat1g183200	Psat2g003560	Psat2g025160	Psat2g045320	Psat3g145040	Psat3g147120	Psat3g196880	Psat4g010600	Psat4g093760	Psat4g127720	Psat4g147240	Psat4g181520	Psat5g072560	Psat5g080000	Psat5g152200	Psat5g171720	Psat6g121480	Psat6g199040	Psat7g034400	Psat7g120080	Psat7g190680
OG0000535	Psat0s1040g0040	Psat1g091720	Psat1g098360	Psat1g145800	Psat1g153800	Psat1g156160	Psat2g007360	Psat2g169920	Psat3g019360	Psat3g056040	Psat4g070080	Psat4g096760	Psat4g128680	Psat4g164880	Psat5g180480	Psat6g009560	Psat6g060880	Psat6g072400	Psat6g082200	Psat6g165120	Psat6g196880	Psat6g214360	Psat7g032720	Psat7g068080
OG0000536	Psat0s2164g0040	Psat0s2247g0040	Psat0s2247g0080	Psat0s2381g0040	Psat0s2772g0120	Psat0s472g0040	Psat0s797g0040	Psat0s797g0080	Psat1g138720	Psat2g020120	Psat3g063200	Psat3g187240	Psat4g174560	Psat4g174600	Psat4g189240	Psat5g056720	Psat5g088200	Psat5g112160	Psat5g178040	Psat6g163080	Psat6g199080	Psat6g201280	Psat6g222120	Psat7g024560
OG0000537	Psat0s255g0080	Psat0s4822g0040	Psat0s565g0080	Psat1g204880	Psat1g211280	Psat2g050680	Psat2g059360	Psat2g059440	Psat2g105200	Psat3g018560	Psat3g127120	Psat3g127480	Psat4g026600	Psat4g099960	Psat4g165200	Psat4g188480	Psat5g200000	Psat5g221400	Psat6g152040	Psat6g236640	Psat7g040520	Psat7g096600	Psat7g248040	Psat7g256800
OG0000538	AT2G36540	AT2G36550	AT3G29760	Arahy.6I4H27	Arahy.87W1E2	Arahy.D19DHE	Arahy.I2S5RJ	Arahy.NPQ6GC	Arahy.V07LAM	Ca_24951	Glyma.08G247600	Glyma.13G055600	Glyma.18G269100	Glyma.19G031600	Glyma.19G190500	Psat0s3273g0040	Psat0s4383g0040	Psat3g036200	Psat3g036240	Psat3g036280	Psat3g202960	Psat3g203000	Psat3g203040
OG0000539	AT2G35890	AT2G38910	AT3G10660	AT5G04870	Arahy.015FZL	Arahy.58GLHF	Arahy.FPIZ7V	Arahy.HA1G6E	Arahy.J8KPK7	Arahy.PBHE03	Arahy.YT02HX	Ca_14475	Ca_20363	Ca_22312	Glyma.02G192700	Glyma.03G204100	Glyma.10G084000	Glyma.10G087100	Glyma.10G120300	Glyma.19G201400	Glyma.20G070700	Psat3g028080	Psat6g049280
OG0000540	AT2G37760	AT2G37770	AT2G37790	AT3G53880	Arahy.86T5RW	Arahy.AUY4CV	Arahy.HCVK6G	Arahy.HDCL4E	Arahy.HM0B14	Arahy.R1IICI	Ca_15858	Ca_24232	Ca_26670	Glyma.01G102600	Glyma.01G102900	Glyma.03G066600	Glyma.03G066700	Glyma.03G066800	Glyma.03G070100	Psat4g112720	Psat7g237480	Psat7g237640	Psat7g257600
OG0000541	AT1G77690	AT2G21050	AT2G38120	AT5G01240	Arahy.974NLB	Arahy.B2YEC9	Arahy.D33YE9	Arahy.LRNE2N	Arahy.RGXR1X	Arahy.TK9VLP	Ca_11037	Ca_12495	Ca_19331	Ca_23832	Glyma.03G063600	Glyma.04G252300	Glyma.06G110200	Glyma.11G106000	Glyma.12G030900	Glyma.14G060700	Psat2g033840	Psat3g130520	Psat5g133480
OG0000542	AT1G31950	AT1G33750	AT1G48800	AT1G48820	AT1G66020	AT1G70080	AT2G23230	AT2G37140	AT3G14490	AT3G14520	AT3G14540	AT3G29110	AT3G29190	AT3G29410	AT3G32030	AT4G13280	AT4G13300	AT4G15870	AT4G20200	AT4G20210	AT4G20230	AT5G44630	AT5G48110
OG0000543	AT2G24710	AT2G24720	AT2G29100	AT2G29110	AT2G29120	AT4G31710	AT5G11180	AT5G11210	AT5G27100	Arahy.658MFZ	Arahy.BXP6HQ	Arahy.DAV6SS	Arahy.I5UB9Z	Arahy.LKMD2I	Arahy.RJ3HQ5	Arahy.TX730R	Arahy.X4TXS8	Arahy.XZI96J	Ca_01689	Ca_01690	Glyma.07G226400	Glyma.07G226500	Psat5g033720
OG0000544	AT1G58440	AT2G22830	AT4G37760	Arahy.3S2NJ4	Arahy.3ZSM3L	Arahy.D0CGVG	Arahy.F74L81	Arahy.J84JDI	Arahy.J8Q3D1	Ca_00191	Ca_01613	Ca_05322	Ca_09208	Glyma.06G049500	Glyma.07G185500	Glyma.08G063700	Glyma.14G090400	Glyma.18G118100	Glyma.U038300	Psat1g212120	Psat5g042360	Psat6g018480	Psat7g104480
OG0000545	AT1G09350	AT1G56600	AT1G60450	AT1G60470	AT2G47180	Arahy.96F7ZV	Arahy.9HBV2U	Arahy.B1GHBY	Arahy.HZ3A81	Arahy.KNQB38	Arahy.N6N04K	Arahy.T7DX97	Ca_01026	Ca_01091	Ca_03609	Glyma.03G222000	Glyma.03G229800	Glyma.10G145300	Glyma.19G219100	Glyma.19G227800	Glyma.20G094500	Psat3g018520	Psat6g153600
OG0000546	AT1G11310	AT1G61560	AT2G39200	Arahy.3YMU6I	Arahy.A9XXHW	Arahy.CV6J43	Arahy.NEM3MI	Arahy.XB535B	Ca_02517	Ca_23649	Glyma.02G063800	Glyma.02G063900	Glyma.10G212300	Glyma.12G070600	Glyma.12G171100	Glyma.12G171300	Glyma.13G327800	Glyma.16G145500	Glyma.16G145600	Glyma.20G178800	Glyma.U019600	Psat1g099840	Psat5g278720
OG0000547	AT2G15480	AT2G15490	AT4G34131	AT4G34135	AT4G34138	Arahy.4PNZ6Y	Arahy.A9VDNP	Arahy.RP5N3Y	Arahy.S3ZP24	Ca_06480	Ca_06481	Ca_06482	Glyma.02G104600	Glyma.02G104700	Glyma.02G104800	Glyma.02G104900	Glyma.02G105000	Glyma.02G105100	Glyma.02G105300	Psat7g125840	Psat7g125880	Psat7g125920	Psat7g125960
OG0000548	AT2G36100	AT3G11550	AT5G06200	Arahy.9HRK40	Arahy.ABGU8T	Arahy.DU8T49	Arahy.QSCB87	Arahy.R9PEI3	Arahy.ZXWJ3N	Ca_26002	Ca_26003	Ca_27539	Glyma.02G200900	Glyma.02G201000	Glyma.02G201100	Glyma.02G201200	Glyma.10G075400	Glyma.10G075500	Glyma.10G075600	Glyma.10G075700	Psat6g084080	Psat6g084120	Psat6g084160
OG0000549	AT1G32940	AT1G32950	AT1G32960	AT1G32970	AT1G32980	AT1G66210	AT1G66220	AT4G10510	AT4G10520	AT4G10530	AT4G10540	AT4G10550	AT4G21323	AT4G21326	AT4G21630	AT4G21640	AT4G21650	AT5G11940	Arahy.B3EQNC	Arahy.IDW9FH	Ca_08529	Glyma.05G151000	Psat7g075920
OG0000550	AT4G27280	AT5G54490	Arahy.776LRI	Arahy.DSV9VH	Arahy.RSW943	Ca_00222	Ca_14130	Ca_19895	Ca_22589	Glyma.06G258000	Glyma.12G103600	Glyma.12G142900	Glyma.12G197900	Glyma.12G217500	Glyma.13G248200	Glyma.13G283600	Glyma.13G303900	Glyma.15G065700	Psat0s1162g0080	Psat1g210280	Psat5g248000	Psat5g267280	Psat5g267320
OG0000551	AT3G25420	AT4G12910	Arahy.2W4YK6	Arahy.HPHS27	Arahy.IY6L91	Arahy.YW5T73	Ca_06117	Ca_11747	Glyma.03G090900	Glyma.09G249500	Glyma.16G082700	Glyma.18G242900	Psat0s1132g0160	Psat2g075600	Psat2g075720	Psat3g105720	Psat3g151560	Psat3g151600	Psat3g154120	Psat3g185520	Psat4g049440	Psat4g206760	Psat5g220160
OG0000552	AT1G22240	AT1G35730	AT1G35750	AT1G78160	AT4G08840	AT5G56510	Arahy.21V7FE	Arahy.5306M4	Arahy.774JYD	Arahy.A1VJLL	Arahy.BX6JSV	Arahy.MRV38C	Ca_26049	Glyma.04G102900	Glyma.05G118200	Glyma.06G104100	Glyma.08G073100	Glyma.08G179300	Glyma.13G088600	Glyma.14G172400	Glyma.15G053100	Psat1g216720	Psat2g073280
OG0000553	AT1G54270	AT1G72730	AT3G13920	Arahy.13E1N0	Arahy.5H94GS	Arahy.8CJ5S5	Arahy.ED9KUA	Arahy.JLB2Y6	Arahy.SUE7LX	Ca_02724	Ca_03177	Ca_10061	Ca_11574	Glyma.07G007400	Glyma.09G065600	Glyma.13G106200	Glyma.13G347900	Glyma.15G026100	Glyma.17G053200	Psat1g132280	Psat4g186280	Psat5g292880	Psat7g044000
OG0000554	AT1G49770	Arahy.DD1GZC	Arahy.U584NJ	Ca_06466	Ca_16375	Glyma.02G103100	Glyma.02G103200	Psat0s1066g0040	Psat0s1067g0040	Psat0s1067g0080	Psat0s1067g0120	Psat0s5079g0040	Psat0s5079g0080	Psat0s672g0040	Psat0s7144g0040	Psat0s7144g0080	Psat1g001360	Psat7g090720	Psat7g126040	Psat7g126080	Psat7g178280	Psat7g224920	Psat7g225560
OG0000555	AT1G18880	AT3G47960	AT5G62680	Arahy.AX27ML	Arahy.IT02W3	Arahy.TFF6CD	Arahy.VQ0B27	Arahy.X3UFUD	Arahy.Y6X7DL	Ca_12544	Ca_15328	Ca_15329	Ca_15330	Glyma.05G030400	Glyma.05G030500	Glyma.05G030600	Glyma.17G096200	Glyma.17G096300	Glyma.17G096400	Psat4g051840	Psat4g051880	Psat4g053840	Psat4g053920
OG0000556	AT1G21850	AT1G21860	AT1G41830	AT1G76160	Arahy.90Y0GX	Arahy.E9141E	Arahy.G73SPJ	Arahy.KPK81W	Arahy.PU1FVJ	Ca_04853	Ca_11122	Ca_20774	Glyma.04G019500	Glyma.06G019800	Glyma.11G097300	Glyma.12G023300	Glyma.14G223000	Glyma.17G261500	Psat1g094520	Psat2g097800	Psat5g010800	Psat6g000080	Psat7g178880
OG0000557	AT1G48325	Arahy.1WI4WZ	Arahy.NUY1UV	Arahy.R57IYC	Arahy.RMBA11	Ca_03594	Ca_03595	Ca_03596	Glyma.03G228000	Glyma.10G143300	Glyma.19G225200	Glyma.20G091900	Psat2g102400	Psat2g102440	Psat2g102480	Psat2g102520	Psat3g015160	Psat3g015240	Psat6g153800	Psat6g153880	Psat6g154000	Psat6g154040	Psat6g155760
OG0000558	AT1G49230	Ca_04165	Ca_09649	Ca_09650	Ca_09651	Glyma.04G215600	Glyma.05G188900	Glyma.06G150400	Glyma.08G146600	Psat0s2873g0080	Psat0s2873g0120	Psat5g063640	Psat7g047160	Psat7g047240	Psat7g047520	Psat7g047840	Psat7g048280	Psat7g048320	Psat7g048440	Psat7g048480	Psat7g048520	Psat7g048560	Psat7g051200
OG0000559	AT1G65680	Arahy.E3RCDR	Arahy.LLCI7H	Ca_02806	Ca_25510	Ca_25511	Ca_25512	Ca_25513	Ca_25514	Ca_25515	Ca_25516	Ca_28154	Glyma.01G077000	Glyma.10G122300	Glyma.10G122600	Glyma.U014500	Psat3g155080	Psat3g159240	Psat3g165480	Psat3g173160	Psat3g173200	Psat3g179400	Psat3g179440
OG0000560	AT1G56650	AT1G66370	AT1G66380	AT1G66390	Arahy.ADTW6E	Arahy.J3K16K	Ca_22078	Glyma.09G234900	Glyma.09G235000	Glyma.09G235100	Glyma.09G235300	Glyma.13G226800	Glyma.18G261700	Glyma.18G262000	Glyma.19G025000	Psat0s340g0040	Psat0s855g0040	Psat0ss3069g0040	Psat1g071880	Psat2g042040	Psat2g043400	Psat2g043680	Psat3g199760
OG0000561	AT1G52700	AT3G15650	AT5G20060	Arahy.407M44	Arahy.86V3X8	Arahy.IB1TIP	Arahy.IIC4VI	Arahy.KX3KG5	Arahy.NM15TM	Arahy.ZL0G7D	Ca_01776	Ca_02857	Glyma.04G068500	Glyma.04G149900	Glyma.06G070100	Glyma.07G032700	Glyma.08G209800	Glyma.13G363000	Glyma.15G010800	Psat0ss3186g0320	Psat1g026760	Psat5g300520	Psat7g255120
OG0000562	AT1G67090	AT5G38410	AT5G38420	AT5G38430	Arahy.97RMNS	Arahy.FHUH7B	Arahy.HCT4KE	Arahy.I56F9F	Arahy.K6N5RU	Arahy.XT6T0B	Ca_16978	Ca_16979	Glyma.13G046200	Glyma.19G046600	Glyma.19G046800	Glyma.19G046900	Psat1g080440	Psat3g204960	Psat3g205000	Psat3g205160	Psat3g205200	Psat3g205240	Psat3g205280
OG0000563	AT1G25390	Arahy.9JP5BV	Arahy.H9HPQV	Arahy.HNK57V	Arahy.M9I28E	Arahy.MDY1G5	Arahy.S2DFEG	Arahy.WG54AI	Arahy.ZU3KY9	Ca_05520	Ca_05522	Ca_05523	Glyma.02G187900	Glyma.10G271200	Glyma.10G271400	Glyma.20G119300	Glyma.20G119400	Glyma.20G119600	Glyma.20G120100	Glyma.20G120200	Psat5g229560	Psat6g225280	Psat6g225320
OG0000564	AT1G15710	AT5G34930	Arahy.0VLU0L	Arahy.2K29ML	Arahy.2N5V2V	Arahy.4NV12V	Arahy.63G0GZ	Arahy.71PNNN	Arahy.HXQ9SN	Arahy.IC6APK	Arahy.L03DFI	Arahy.QGKQ2K	Arahy.QY1ES2	Arahy.SKZ71N	Arahy.SMP34R	Arahy.SZG1V2	Ca_06727	Ca_06728	Glyma.05G014000	Glyma.14G125400	Glyma.17G122300	Psat4g034640	Psat4g034680
OG0000565	AT1G13440	AT3G04120	Arahy.PV44JT	Arahy.QHP0ED	Arahy.SIHD8Y	Arahy.VRBE94	Arahy.YH7XEC	Arahy.YL3Z6V	Ca_08775	Ca_14681	Glyma.04G193400	Glyma.04G193500	Glyma.05G073100	Glyma.06G172600	Glyma.06G172700	Glyma.11G247600	Glyma.18G009700	Psat1g083720	Psat3g173400	Psat5g052640	Psat5g052720	Psat5g094000	Psat5g278120
OG0000566	AT3G48940	Arahy.2XHF5V	Arahy.4U3X1G	Arahy.D1503X	Arahy.E67BSD	Arahy.E9V3WH	Arahy.I6FI3G	Arahy.JTU5B9	Arahy.MU1UQI	Ca_02422	Ca_04476	Ca_05727	Glyma.01G218000	Glyma.05G205900	Glyma.08G012800	Glyma.09G139200	Glyma.10G236300	Glyma.11G025200	Glyma.16G189500	Glyma.20G158200	Psat2g182000	Psat6g199640	Psat7g034920
OG0000567	AT3G09900	AT3G46060	AT3G53610	AT5G03520	AT5G59840	Arahy.31DU23	Arahy.39FK0T	Arahy.AK3PBI	Arahy.H5VR8D	Arahy.I8CCU7	Arahy.LC87G6	Ca_07665	Ca_16707	Ca_18624	Glyma.02G094100	Glyma.10G290000	Glyma.11G142300	Glyma.12G065600	Glyma.18G287600	Psat2g007000	Psat3g048600	Psat6g067360	Psat6g236240
OG0000568	AT3G14250	Arahy.0WUB70	Arahy.13Q0N3	Arahy.28JDIJ	Arahy.AF85F3	Arahy.C70R4U	Arahy.H0H17G	Arahy.MLRJ1P	Arahy.NE9TLW	Arahy.UF47DQ	Arahy.UZLY68	Arahy.V6DXV3	Arahy.XA1YL7	Arahy.XZ7TTG	Arahy.Y4HIMP	Glyma.07G044500	Glyma.07G044600	Glyma.16G012800	Psat0s742g0040	Psat4g165960	Psat7g216680	Psat7g216720	Psat7g216760
OG0000569	AT5G25940	Arahy.33VMBZ	Arahy.6SKZ8G	Arahy.ED9HPN	Arahy.KXQV93	Arahy.KZF81I	Arahy.WT3AEF	Ca_06646	Ca_14897	Glyma.05G008900	Glyma.05G009000	Glyma.05G009100	Glyma.06G216500	Glyma.17G117100	Glyma.17G117200	Glyma.17G192100	Psat2g066360	Psat4g044920	Psat4g045000	Psat4g045040	Psat4g045160	Psat5g018360	Psat6g036120
OG0000570	AT5G08780	Arahy.1CZ7RW	Arahy.34Z3BG	Arahy.58UXC0	Arahy.7T6UUP	Arahy.9L0M57	Arahy.DCIQ1B	Arahy.DY9A0E	Arahy.E90E4I	Arahy.F0QMSU	Arahy.FQ9DWZ	Arahy.MKJD0U	Arahy.RG7NZB	Arahy.UQR3KX	Arahy.UZQ5G1	Arahy.YH1KLB	Arahy.ZQQT14	Ca_06498	Ca_23612	Ca_23615	Glyma.07G218500	Glyma.09G108100	Psat7g128680
OG0000571	Ca_14860	Ca_15572	Ca_17713	Ca_18615	Ca_18773	Ca_19068	Ca_20075	Ca_20085	Ca_21320	Ca_22368	Ca_22413	Ca_22835	Ca_23209	Ca_25360	Ca_25426	Ca_25525	Ca_25580	Ca_26091	Ca_26437	Ca_26638	Ca_26886	Ca_26980	Ca_27796
OG0000572	Arahy.1K9W2C	Arahy.2XU5VQ	Arahy.4D812E	Arahy.8FT1YW	Arahy.8HPN5U	Arahy.98SEV1	Arahy.9H7QHH	Arahy.A8EWEN	Arahy.BGDD21	Arahy.BN1CF9	Arahy.I1KXCZ	Arahy.IV66YP	Arahy.L075VR	Arahy.L6TB7I	Arahy.QGQ9QD	Arahy.S79VX1	Arahy.TEJ93U	Arahy.V51227	Arahy.VNQJ6T	Arahy.W4B3X0	Arahy.WAC0Q0	Arahy.ZXIQ00	Ca_25540
OG0000573	Arahy.5MT86C	Arahy.CEF595	Arahy.E516DH	Arahy.EWN33L	Arahy.JM27DG	Arahy.JS8CCH	Arahy.Q6PWNF	Arahy.RPPF3H	Arahy.VQ51EY	Arahy.ZECT0Q	Ca_10945	Ca_13058	Glyma.13G035700	Glyma.13G035800	Glyma.13G035900	Glyma.14G157600	Glyma.14G157700	Glyma.14G157800	Glyma.14G157900	Glyma.14G158200	Glyma.14G158300	Glyma.14G158600	Psat6g037320
OG0000574	Glyma.03G119600	Glyma.03G261700	Glyma.05G009600	Glyma.05G017300	Glyma.05G078100	Glyma.05G233600	Glyma.06G041600	Glyma.08G121500	Glyma.09G173900	Glyma.10G222700	Glyma.10G267500	Glyma.11G245200	Glyma.12G090300	Glyma.12G128300	Glyma.14G218600	Glyma.16G054100	Glyma.16G063800	Glyma.16G197000	Glyma.17G238500	Glyma.19G088900	Glyma.20G015000	Glyma.20G087100	Glyma.20G096300
OG0000575	Arahy.G6LPEP	Glyma.16G182800	Glyma.16G183100	Glyma.16G184100	Glyma.16G184400	Glyma.16G184600	Glyma.16G185700	Glyma.16G186300	Glyma.16G186800	Glyma.16G188200	Glyma.16G188600	Glyma.16G188800	Glyma.16G191200	Glyma.16G191400	Glyma.16G191900	Glyma.16G193400	Glyma.16G193800	Glyma.U006700	Glyma.U006900	Glyma.U008000	Glyma.U044200	Glyma.U044300	Glyma.U044700
OG0000576	Arahy.ED55G1	Arahy.NB2V44	Arahy.WK0N0X	Glyma.U007300	Psat0s10563g0040	Psat0s1506g0160	Psat0s1506g0200	Psat0s4411g0040	Psat0s4837g0040	Psat0s6517g0040	Psat0s8980g0080	Psat0s9346g0040	Psat1g021160	Psat1g021200	Psat3g180120	Psat3g188440	Psat3g188640	Psat3g188800	Psat3g188840	Psat5g232880	Psat5g232920	Psat7g042880	Psat7g212000
OG0000577	Glyma.02G163100	Glyma.02G197200	Glyma.04G100000	Glyma.05G046500	Glyma.06G099200	Glyma.06G137400	Glyma.07G104400	Glyma.07G216100	Glyma.09G085900	Glyma.09G141000	Glyma.09G149100	Glyma.11G200600	Glyma.12G076300	Glyma.12G185100	Glyma.13G055000	Glyma.14G164500	Glyma.15G212700	Glyma.16G072200	Glyma.17G118900	Glyma.17G144600	Glyma.18G216700	Glyma.20G082900	Glyma.20G113900
OG0000578	Arahy.03USKU	Arahy.04C23Q	Arahy.208V23	Arahy.3NFB3J	Arahy.4C5C9J	Arahy.5M20JS	Arahy.88IWPW	Arahy.AQDT95	Arahy.C1DP1Y	Arahy.D49ZW8	Arahy.ETG8N4	Arahy.KLBG5A	Arahy.L4U9CB	Arahy.QF4BYA	Arahy.R3YIYS	Arahy.XAW1E1	Arahy.Y37CV7	Arahy.Z4U2FE	Glyma.07G123000	Glyma.08G192900	Glyma.09G202800	Glyma.13G078200	Glyma.14G151100
OG0000579	Glyma.04G028800	Psat0s2862g0040	Psat0s2862g0080	Psat0s3354g0080	Psat0s3721g0160	Psat0s4196g0080	Psat2g138240	Psat2g165240	Psat3g052440	Psat3g052520	Psat3g095920	Psat3g123880	Psat4g081200	Psat5g145280	Psat5g173120	Psat5g173200	Psat5g186200	Psat5g199760	Psat5g199800	Psat5g199840	Psat5g204480	Psat5g204520	Psat5g204560
OG0000580	Arahy.1G0QID	Arahy.1V3QN6	Arahy.2UCJ67	Arahy.39PAHP	Arahy.5HE51S	Arahy.A7QGK8	Arahy.B5XD80	Arahy.C4F6ZH	Arahy.CD7LUM	Arahy.DMQJ35	Arahy.FFIH92	Arahy.L0X8UX	Arahy.LFW193	Arahy.LZR0YI	Arahy.MJEW6D	Arahy.PLV72C	Arahy.PVDC8Z	Arahy.SB5FBN	Arahy.T8A39K	Arahy.VL636Y	Arahy.XU518W	Arahy.Y81K3F	Arahy.YF5V20
OG0000581	Arahy.124ZN3	Arahy.1VF0IH	Arahy.29P2VL	Arahy.5EE3V7	Arahy.70483X	Arahy.7CW4TA	Arahy.8LA92R	Arahy.928VU4	Arahy.AMN5JZ	Arahy.BHD3CD	Arahy.C31QLU	Arahy.E65I8K	Arahy.F2DF0X	Arahy.IU228R	Arahy.L8MZRF	Arahy.NUK2FL	Arahy.TC2NGU	Arahy.TQX653	Arahy.U5M6WA	Arahy.UIFP0V	Arahy.V9IAB3	Arahy.W4PXB7	Arahy.WW3PD2
OG0000582	Arahy.006X4N	Arahy.1U6A5E	Arahy.2HM1UL	Arahy.3JNY9C	Arahy.5T46L6	Arahy.5Z04H8	Arahy.AB6S35	Arahy.B03SC9	Arahy.CJ4QVY	Arahy.D2FLZK	Arahy.DL4GPX	Arahy.DSS8KU	Arahy.K9F2HX	Arahy.KD96Y3	Arahy.PI7X3D	Arahy.Q9SIB4	Arahy.SM0544	Arahy.SY9NSC	Arahy.T3JG42	Arahy.T6R8KW	Arahy.U14Y85	Arahy.WU456R	Arahy.ZNCF9E
OG0000583	Arahy.29RRUL	Arahy.3317JQ	Arahy.56JAE5	Arahy.74EJA4	Arahy.86F40W	Arahy.8M8Z93	Arahy.9HI94T	Arahy.A2CAGE	Arahy.EWZ1G2	Arahy.FA9VAL	Arahy.FKP9D6	Arahy.FP2ZMI	Arahy.G2DUAD	Arahy.GLEK9Y	Arahy.GN1QTL	Arahy.H5XG83	Arahy.R6MMNN	Arahy.R7MN0P	Arahy.T6QNA0	Arahy.UB6GPN	Arahy.V8FBSL	Arahy.VY1HWT	Arahy.X9M6Z3
OG0000584	Psat0s2851g0040	Psat0s3107g0080	Psat1g014440	Psat1g115480	Psat1g151760	Psat1g180600	Psat2g063000	Psat2g078880	Psat3g118480	Psat4g036680	Psat4g143480	Psat5g021520	Psat5g040160	Psat5g120360	Psat5g142000	Psat5g161600	Psat5g260520	Psat5g279400	Psat6g122400	Psat6g191400	Psat6g215200	Psat7g116360	Psat7g229400
OG0000585	Psat0s2134g0080	Psat0s3592g0040	Psat0s645g0080	Psat1g076760	Psat1g134800	Psat2g077160	Psat3g066520	Psat3g085040	Psat4g009320	Psat4g018600	Psat4g115200	Psat4g173200	Psat5g138000	Psat5g189480	Psat5g240560	Psat6g074880	Psat6g103760	Psat6g116320	Psat6g167320	Psat6g196720	Psat7g074840	Psat7g083640	Psat7g146400
OG0000586	Psat0s1465g0040	Psat0s1820g0080	Psat0s3725g0040	Psat0s3767g0080	Psat0s4462g0040	Psat0s948g0040	Psat0s948g0240	Psat2g009760	Psat2g032680	Psat2g167400	Psat3g103440	Psat4g002440	Psat4g021960	Psat4g045280	Psat4g063920	Psat4g080680	Psat5g043680	Psat5g162080	Psat6g015160	Psat6g083360	Psat6g187840	Psat7g230040	Psat7g242080
OG0000587	AT1G07240	AT1G07250	AT1G07260	AT2G29710	AT2G29730	AT2G29740	AT2G29750	Arahy.29SC29	Arahy.8Z5VIY	Arahy.GYU2ZH	Arahy.H76PA9	Arahy.V8VI2N	Arahy.WKYY9F	Ca_14260	Ca_14261	Ca_14262	Glyma.02G225800	Glyma.02G226000	Glyma.14G192800	Psat2g058920	Psat2g058960	Psat2g059000
OG0000588	AT1G29910	AT1G29920	AT1G29930	AT2G34420	AT2G34430	Arahy.QXM1B7	Arahy.YZ06AV	Ca_10519	Glyma.05G128000	Glyma.08G082900	Glyma.16G165200	Glyma.16G165500	Glyma.16G165800	Psat1g074160	Psat1g074240	Psat1g074280	Psat1g074320	Psat7g091520	Psat7g091680	Psat7g091760	Psat7g091880	Psat7g092000
OG0000589	AT2G45950	AT3G61415	Arahy.49DERF	Arahy.6YUK9L	Arahy.72EBQP	Arahy.8QB15U	Arahy.HWH8UE	Arahy.JHU363	Arahy.T02BE4	Arahy.ZHBQ27	Ca_06199	Ca_24850	Ca_24852	Glyma.03G008500	Glyma.07G069800	Glyma.09G136000	Glyma.09G258900	Glyma.16G181500	Glyma.18G233700	Psat1g121600	Psat3g108080	Psat4g156040
OG0000590	AT1G06160	AT2G31230	AT3G23240	Arahy.LF78J6	Arahy.QR2UB9	Ca_12081	Ca_23170	Glyma.02G006200	Glyma.10G007000	Glyma.10G036300	Glyma.10G186800	Glyma.13G122600	Glyma.13G122700	Glyma.13G122800	Glyma.13G122900	Glyma.19G163900	Glyma.19G248900	Glyma.20G203700	Psat6g054760	Psat6g054800	Psat6g125480	Psat6g137360
OG0000591	AT1G49330	AT2G16190	Arahy.2W0JFY	Ca_00183	Ca_04793	Ca_04794	Ca_12003	Glyma.04G013600	Glyma.06G013500	Glyma.09G034000	Glyma.13G202900	Glyma.13G210100	Glyma.13G210200	Glyma.15G102700	Glyma.15G138700	Glyma.15G138900	Glyma.15G175900	Psat0s178g0200	Psat3g044480	Psat3g046080	Psat5g006760	Psat5g007880
OG0000592	AT1G14040	AT1G26730	AT1G35350	AT2G03240	AT2G03250	AT2G03260	AT3G29060	AT4G25350	Arahy.FVP67A	Arahy.T1QA7S	Ca_22079	Glyma.07G228400	Glyma.09G235200	Glyma.18G261900	Glyma.20G031700	Glyma.20G032200	Glyma.20G032400	Glyma.20G032500	Glyma.20G032600	Psat3g199640	Psat3g199680	Psat3g199720
OG0000593	AT1G03550	AT1G11180	AT1G61250	AT2G20840	Arahy.IX2GXM	Arahy.K8XL0V	Arahy.XS943T	Ca_00256	Ca_00262	Ca_19012	Ca_19666	Glyma.06G296900	Glyma.07G191600	Glyma.12G108200	Glyma.12G202000	Glyma.13G185100	Glyma.13G244600	Glyma.13G300100	Glyma.15G069100	Psat5g270320	Psat7g111240	Psat7g190080
OG0000594	AT2G16520	AT2G21420	AT2G22940	AT2G25360	AT2G25370	AT2G26130	AT2G26135	AT3G43180	AT3G43750	AT3G45460	AT3G45470	AT3G45480	AT3G45490	AT3G45500	AT3G45510	AT3G45525	AT3G45540	AT3G45555	AT3G45560	AT3G45570	AT3G45580	AT5G37560
OG0000595	AT2G41210	AT3G07960	AT3G56960	Arahy.3ND89A	Arahy.J8IRQC	Arahy.PW73EB	Arahy.S1HWUN	Arahy.SG2GGN	Arahy.U98D8I	Ca_07174	Ca_17983	Ca_25620	Glyma.02G163800	Glyma.03G128100	Glyma.11G155500	Glyma.13G196700	Glyma.15G234800	Glyma.19G130700	Psat3g078640	Psat4g191680	Psat5g222440	Psat6g130400
OG0000596	AT2G37210	AT3G53450	Arahy.0J0X0V	Arahy.5X9SY8	Arahy.BEKG85	Arahy.GKAP65	Arahy.GR287J	Arahy.N3PCBE	Arahy.TQ9955	Arahy.TR4752	Ca_04897	Ca_17140	Glyma.03G181300	Glyma.04G025100	Glyma.06G025200	Glyma.13G140900	Glyma.14G218100	Glyma.17G257200	Glyma.19G182100	Psat3g047120	Psat5g013760	Psat6g071200
OG0000597	AT1G04470	AT2G33420	Arahy.0Y58GL	Arahy.76PVGY	Arahy.9MRD07	Arahy.AAB1TT	Arahy.C1D0JP	Arahy.KU4QJX	Arahy.LX2QVQ	Arahy.TXK8C3	Ca_12069	Ca_20383	Ca_21312	Glyma.02G078900	Glyma.10G136800	Glyma.10G189200	Glyma.16G162200	Glyma.20G086400	Glyma.20G201500	Psat6g107240	Psat6g132520	Psat7g169400
OG0000598	AT2G29130	AT5G60020	Arahy.1RR2VC	Arahy.B7P2RJ	Arahy.D2JIWD	Arahy.V8HTKV	Arahy.YLD6AT	Ca_23340	Ca_23341	Ca_25362	Glyma.07G133900	Glyma.08G359300	Glyma.12G060900	Glyma.18G177300	Glyma.18G177400	Glyma.18G183500	Psat3g137280	Psat3g140800	Psat3g142280	Psat3g144080	Psat3g144120	Psat7g210080
OG0000599	AT2G42520	AT3G58510	AT3G58570	Arahy.3ELD6T	Arahy.5EV3D9	Arahy.5JP303	Arahy.E42UTR	Arahy.LRX8W9	Arahy.SJ63PZ	Arahy.YGBE80	Arahy.ZXVU5X	Ca_06658	Ca_11418	Ca_22290	Glyma.02G169600	Glyma.05G155100	Glyma.08G113000	Glyma.09G105300	Glyma.13G168000	Glyma.17G115700	Psat0s1065g0040	Psat5g103080
OG0000600	AT2G35860	AT3G11700	AT3G52370	AT5G06390	Arahy.3A37EK	Arahy.40BCK9	Arahy.G490LK	Arahy.Q5UK0W	Arahy.QG96AP	Arahy.QT7BNH	Ca_00877	Ca_07103	Ca_15215	Glyma.03G204300	Glyma.06G308600	Glyma.12G096300	Glyma.12G190700	Glyma.13G311000	Glyma.19G201600	Psat3g027960	Psat5g262880	Psat7g203520
OG0000601	AT1G28570	AT1G28580	AT1G28590	AT1G28600	AT1G28610	AT1G28640	AT1G28650	AT1G28660	AT1G28670	AT1G31550	AT2G27360	Arahy.DYSG1V	Arahy.L30JNL	Arahy.SEX15R	Ca_00375	Glyma.13G231500	Glyma.13G231600	Glyma.13G231800	Glyma.15G080900	Glyma.15G081000	Psat1g199120	Psat1g199200
OG0000602	AT1G10940	AT1G60940	AT2G23030	AT5G08590	AT5G63650	Arahy.3ML67S	Arahy.663I25	Arahy.IF0A72	Arahy.MX3F0M	Arahy.PVK25X	Arahy.R3SNN2	Ca_00049	Ca_16915	Glyma.04G205400	Glyma.05G197700	Glyma.06G160100	Glyma.08G005100	Glyma.08G188300	Glyma.12G169800	Psat1g222200	Psat5g057480	Psat7g040560
OG0000603	AT1G12550	AT2G45630	AT5G28310	Arahy.594WWL	Arahy.EU5VAW	Arahy.F2134M	Arahy.GJBZ0G	Arahy.I8D6U4	Arahy.IS1D1C	Ca_16430	Ca_16433	Ca_20406	Glyma.03G019900	Glyma.03G020000	Glyma.07G081800	Glyma.07G081900	Glyma.07G082000	Glyma.07G082100	Psat0ss4236g0120	Psat4g150720	Psat4g150760	Psat4g150800
OG0000604	AT4G38060	AT5G65480	Arahy.6PQ8NL	Arahy.C8KBAB	Arahy.D98YRY	Arahy.J6ZURK	Arahy.V14B4E	Arahy.WUS189	Ca_12320	Ca_12407	Ca_14976	Ca_25353	Glyma.01G023000	Glyma.02G214400	Glyma.06G096800	Glyma.08G279400	Glyma.09G199300	Glyma.14G181900	Glyma.18G147200	Psat2g065400	Psat2g089080	Psat3g070280
OG0000605	AT3G12620	AT3G55050	AT4G38520	AT5G02760	AT5G66080	Arahy.54ZZZ2	Arahy.6DQD63	Arahy.J3PYPS	Arahy.J6L1EX	Arahy.N84Z86	Arahy.UME9CN	Ca_05405	Ca_06070	Ca_21613	Glyma.10G282900	Glyma.10G294400	Glyma.18G196900	Glyma.20G106800	Glyma.20G244300	Psat0s1574g0040	Psat3g100400	Psat6g240080
OG0000606	AT4G25580	AT5G52300	AT5G52310	Arahy.06RI6S	Arahy.E2ZRS1	Arahy.EQ3RBX	Arahy.UM41MD	Ca_04473	Ca_19754	Glyma.09G139600	Glyma.10G236000	Glyma.16G183700	Glyma.16G185900	Glyma.16G189900	Glyma.16G190100	Glyma.16G192000	Glyma.16G192200	Glyma.16G192700	Glyma.16G193200	Glyma.20G158500	Glyma.U039700	Psat0s2227g0040
OG0000607	AT3G21180	AT4G29900	AT5G57110	Arahy.23ZYRY	Arahy.64BLAQ	Arahy.GJ0FTP	Arahy.Z0JMUR	Ca_02944	Ca_17518	Ca_22107	Glyma.07G004300	Glyma.08G222200	Glyma.09G061200	Glyma.13G372400	Glyma.15G001300	Glyma.15G167500	Psat1g143200	Psat4g014360	Psat5g193960	Psat5g307160	Psat7g261080	Psat7g261120
OG0000608	AT1G45215	AT1G45221	AT1G45223	AT1G57760	AT1G57775	AT1G57777	AT3G30383	AT3G30385	AT3G30387	AT3G44115	AT4G07515	AT4G08025	AT5G34881	AT5G34882	AT5G34883	AT5G34885	AT5G34887	AT5G34905	AT5G34908	AT5G42567	AT5G42955	AT5G42957
OG0000609	AT4G28706	Arahy.5QC4GP	Arahy.5ZSF1B	Arahy.B239PN	Arahy.C1DUQD	Arahy.E3U1P5	Arahy.P4ZHWF	Arahy.TFSL1J	Arahy.V481EC	Arahy.ZCX39R	Ca_12288	Ca_12289	Glyma.03G169300	Glyma.03G169400	Glyma.10G041400	Glyma.10G041500	Glyma.13G128300	Glyma.19G170600	Psat3g050480	Psat3g051960	Psat6g063880	Psat6g063920
OG0000610	AT3G20290	AT4G05520	Arahy.G4XPAU	Arahy.HX9V9Z	Arahy.LI7WVR	Arahy.QR5N80	Arahy.US5JJQ	Arahy.X0YJ10	Ca_00681	Ca_03402	Ca_16865	Ca_21965	Glyma.02G294200	Glyma.07G264600	Glyma.09G008800	Glyma.15G113200	Glyma.17G009500	Glyma.18G090600	Psat1g177280	Psat2g012800	Psat4g003640	Psat5g176000
OG0000611	AT1G45230	AT3G46630	Arahy.0X38XU	Arahy.2T5YK4	Arahy.390KDZ	Arahy.8JG76M	Arahy.96LKHW	Arahy.C2B3ZI	Arahy.E5PD8B	Arahy.GVX4FG	Arahy.JEX3F3	Arahy.QD1C5V	Arahy.S7U8LP	Ca_01546	Ca_01560	Glyma.04G039200	Glyma.04G041900	Glyma.06G040300	Glyma.14G086100	Glyma.17G238600	Psat5g041840	Psat5g043000
OG0000612	AT1G33080	AT1G33090	AT1G33100	AT1G33110	Arahy.D0WG0L	Arahy.E7UEEQ	Arahy.S65VS3	Ca_08165	Glyma.03G005200	Glyma.03G005300	Glyma.03G005400	Glyma.03G005600	Glyma.03G005800	Glyma.19G120200	Glyma.19G120300	Glyma.19G120700	Glyma.19G120900	Psat1g088280	Psat1g088360	Psat3g084880	Psat3g084920	Psat3g085120
OG0000613	AT1G76880	AT1G76890	Arahy.076XKT	Arahy.0CU6GK	Arahy.22G7N5	Arahy.6ZR463	Arahy.IGA88J	Arahy.N8RR3Y	Ca_04385	Ca_04386	Ca_25135	Glyma.02G082000	Glyma.02G082100	Glyma.10G225100	Glyma.10G225200	Glyma.16G167500	Glyma.16G167600	Glyma.20G166600	Glyma.20G166800	Psat1g106400	Psat6g192880	Psat6g192960
OG0000614	AT3G28910	AT3G47600	AT5G62470	Arahy.47HK44	Arahy.BR8QN4	Arahy.GBQU8N	Arahy.X53HIH	Ca_10518	Ca_18699	Ca_24550	Glyma.04G170100	Glyma.05G027000	Glyma.06G193600	Glyma.09G238800	Glyma.13G063200	Glyma.17G099800	Glyma.18G259100	Glyma.19G022100	Psat0s3232g0080	Psat1g073240	Psat4g051240	Psat5g196480
OG0000615	AT3G09840	AT3G53230	AT5G03340	Arahy.6S6Q2U	Arahy.87HTU1	Arahy.8F2DT0	Arahy.L7JGCR	Arahy.PF2L6F	Arahy.R086A8	Arahy.UBK6DT	Arahy.WAKG1R	Ca_02560	Ca_12054	Ca_17155	Glyma.03G182800	Glyma.04G186000	Glyma.12G177100	Glyma.13G323600	Glyma.19G183400	Psat0s2621g0040	Psat5g280600	Psat6g073160
OG0000616	AT5G34940	Arahy.22VPXE	Arahy.6NYS5F	Arahy.7Y7YUX	Arahy.8SAY1Y	Arahy.A3M64I	Arahy.AV13EZ	Arahy.DFNV57	Arahy.INLG76	Arahy.P6KEL7	Arahy.RJX8W8	Arahy.W6QHPW	Arahy.YI0RBU	Arahy.YIL5S5	Ca_06731	Ca_21696	Glyma.09G091100	Glyma.13G163000	Glyma.15G197800	Glyma.17G108200	Psat1g021080	Psat4g034840
OG0000617	AT5G07850	AT5G07860	AT5G07870	AT5G42830	Arahy.M2UAUC	Arahy.ZYX0UD	Ca_01552	Ca_01553	Glyma.04G039900	Glyma.04G040000	Glyma.04G040200	Glyma.04G040300	Glyma.04G040400	Glyma.04G058100	Glyma.06G041200	Glyma.06G041300	Glyma.06G041400	Glyma.08G003800	Psat0s1717g0080	Psat0s1717g0120	Psat0s3213g0200	Psat5g042280
OG0000618	Ca_15628	Ca_19102	Ca_19424	Ca_21712	Ca_22042	Ca_22075	Ca_22450	Ca_22957	Ca_22958	Ca_22959	Ca_23192	Ca_23616	Ca_23670	Ca_24042	Ca_24502	Ca_25609	Ca_26080	Ca_26444	Ca_26863	Ca_26990	Ca_27176	Ca_27179
OG0000619	Arahy.92109M	Ca_00530	Ca_11649	Ca_14271	Ca_19428	Ca_21783	Ca_21827	Ca_22249	Ca_22865	Ca_23348	Ca_24824	Ca_24945	Ca_25408	Ca_25437	Ca_25803	Ca_26136	Ca_26270	Ca_26418	Ca_26480	Ca_26489	Ca_26491	Ca_26545
OG0000620	Arahy.5JI0ZF	Arahy.LFZN7F	Arahy.LG7CZ2	Arahy.YPC5LP	Ca_09291	Ca_09292	Ca_20205	Glyma.05G092400	Glyma.17G152600	Glyma.17G171300	Psat0s2452g0160	Psat0s61g0040	Psat3g141120	Psat4g085200	Psat4g086240	Psat4g144200	Psat4g144280	Psat4g190560	Psat4g190760	Psat4g190800	Psat5g209320	Psat7g232520
OG0000621	Arahy.IX2ZXQ	Ca_06790	Ca_19941	Glyma.02G079600	Glyma.02G158600	Glyma.05G142100	Glyma.07G247000	Glyma.16G164000	Glyma.17G018300	Glyma.17G018700	Glyma.17G027000	Glyma.20G014700	Psat0s1789g0040	Psat0s430g0040	Psat0s430g0080	Psat3g105080	Psat4g032360	Psat4g035520	Psat4g035560	Psat4g035600	Psat4g061880	Psat6g236400
OG0000622	Arahy.5F1M32	Arahy.9D2PT6	Ca_20025	Glyma.01G035400	Glyma.01G035800	Glyma.01G035900	Glyma.01G055100	Glyma.01G065800	Glyma.02G026200	Glyma.02G030000	Glyma.02G030400	Glyma.02G030700	Glyma.02G110500	Glyma.09G020500	Glyma.09G020600	Glyma.09G020700	Glyma.12G124700	Glyma.15G126900	Glyma.15G127100	Glyma.15G186800	Glyma.19G042600	Glyma.19G109300
OG0000623	Glyma.01G049000	Glyma.01G056600	Glyma.01G062500	Glyma.02G180300	Glyma.02G185800	Glyma.03G041700	Glyma.03G067600	Glyma.03G112300	Glyma.04G052500	Glyma.04G138000	Glyma.06G210000	Glyma.09G094500	Glyma.09G140900	Glyma.09G167300	Glyma.11G199800	Glyma.13G040900	Glyma.17G144500	Glyma.17G174400	Glyma.17G199400	Glyma.19G068700	Glyma.20G073300	Glyma.U018100
OG0000624	Glyma.01G064700	Glyma.01G088900	Glyma.02G199600	Glyma.03G110400	Glyma.05G036700	Glyma.05G112300	Glyma.07G230000	Glyma.08G187900	Glyma.09G078600	Glyma.09G078900	Glyma.12G110300	Glyma.13G036500	Glyma.14G168200	Glyma.15G259000	Glyma.15G270500	Glyma.16G126800	Glyma.18G173500	Glyma.19G096300	Psat1g179720	Psat5g003480	Psat5g258880	Psat6g111200
OG0000625	Arahy.0WTA7Q	Arahy.77JTQB	Arahy.7AD34F	Arahy.82IR2S	Arahy.9N9P3S	Arahy.EN2KPM	Arahy.FQQS7Y	Arahy.GN1SSX	Arahy.ISY40W	Arahy.KVH5PD	Arahy.MCE3E8	Arahy.N1DX8X	Arahy.R97G74	Arahy.S9LGGB	Glyma.03G021200	Glyma.07G083000	Glyma.18G222900	Glyma.18G223100	Psat3g114640	Psat3g114920	Psat3g115040	Psat3g116240
OG0000626	Arahy.2FC6Y8	Arahy.2T3T2M	Arahy.3DH759	Arahy.3F86AE	Arahy.5AA1WF	Arahy.6E8GGA	Arahy.7WW3RS	Arahy.8433TV	Arahy.AYCQ0G	Arahy.BLZ5RY	Arahy.D2UQDS	Arahy.E92V9Y	Arahy.H10FIQ	Arahy.K9SZNW	Arahy.M4CUZH	Arahy.MU2UU0	Arahy.N9AV22	Arahy.PF8AIG	Arahy.TBI87P	Arahy.VR126U	Arahy.ZXKM0U	Glyma.12G011500
OG0000627	Arahy.5S13YY	Arahy.F4X5UW	Glyma.16G183000	Glyma.16G183400	Glyma.16G184300	Glyma.16G184800	Glyma.16G185300	Glyma.16G185400	Glyma.16G185500	Glyma.16G186500	Glyma.16G186700	Glyma.16G186900	Glyma.16G187000	Glyma.16G187600	Glyma.16G187800	Glyma.16G188100	Glyma.16G188400	Glyma.16G188700	Glyma.16G190800	Glyma.16G191700	Glyma.16G193500	Glyma.U002100
OG0000628	Arahy.0PDG3M	Arahy.1CH4PB	Arahy.44TLIC	Arahy.50SKUH	Arahy.7N24NS	Arahy.ADUG2Q	Arahy.B5NZZ0	Arahy.CFH0XI	Arahy.H6NIN2	Arahy.J1GCFT	Arahy.JPV4BZ	Arahy.MLQS0T	Arahy.PZPM74	Arahy.QQY5CV	Arahy.V00IF4	Arahy.VFT703	Arahy.W9E7KA	Arahy.XGQH6V	Arahy.XV2F0B	Arahy.Y5EAHR	Arahy.YJDD6D	Arahy.Z4RB9J
OG0000629	Arahy.3KX6TS	Arahy.4EVV01	Arahy.9705GQ	Arahy.B2K8G5	Arahy.CUHC67	Arahy.DQ5UA2	Arahy.EZT0IR	Arahy.F0YWKB	Arahy.F9JC4I	Arahy.GG70IM	Arahy.H6TAT4	Arahy.HDS2MK	Arahy.IN0C4L	Arahy.R8NKA7	Arahy.RI9HIF	Arahy.T1YI04	Arahy.T8IHE2	Arahy.ULV1SL	Arahy.WJZ79N	Arahy.WQX55W	Arahy.Y64LBN	Arahy.YWJ1Q3
OG0000630	Arahy.05PZ0N	Arahy.0KCS9I	Arahy.0L3IFN	Arahy.22T31V	Arahy.26VLVT	Arahy.6KNN82	Arahy.8VD73D	Arahy.D6JYTK	Arahy.FA0H5W	Arahy.G83ENS	Arahy.HKN5US	Arahy.IB48BU	Arahy.JDIH96	Arahy.ME8Z3B	Arahy.Q8KK0H	Arahy.SM4CKL	Arahy.T7DYAN	Arahy.WR5QKV	Arahy.WSR2Q0	Arahy.X1W2M3	Arahy.XZV0AU	Arahy.YULU3C
OG0000631	Arahy.2SA5CU	Arahy.3EXK4J	Arahy.3Y284Z	Arahy.6346UW	Arahy.8LC2ZM	Arahy.ATDP9G	Arahy.C87UGS	Arahy.DGD0VB	Arahy.EMCE5U	Arahy.EVU1XN	Arahy.EWQ4Q7	Arahy.FHVN9L	Arahy.GK41W1	Arahy.I5W2ZB	Arahy.JQVI6P	Arahy.LT8GNK	Arahy.MT59EK	Arahy.P2MSBR	Arahy.P6CEN8	Arahy.PRG3TB	Arahy.RG5GS0	Arahy.YVT93E
OG0000632	Arahy.30SRAG	Arahy.55IBJZ	Arahy.7I73C9	Arahy.7TEI27	Arahy.AWHA1S	Arahy.BC0AQ3	Arahy.BDJW5L	Arahy.CQ5CMA	Arahy.D442L4	Arahy.D86JS1	Arahy.F27RF0	Arahy.J3BBQL	Arahy.J919B1	Arahy.JD7LGJ	Arahy.K742FB	Arahy.KCM4GD	Arahy.MCG0E9	Arahy.PWM4MM	Arahy.QGK52L	Arahy.TZ5ZVN	Arahy.XG3Z2D	Arahy.ZKFZ41
OG0000633	Arahy.09RNQG	Arahy.0K9QN0	Arahy.0T0PWP	Arahy.42P036	Arahy.7CN3SL	Arahy.8K4VEX	Arahy.CV3A8S	Arahy.CY2S3L	Arahy.DUI1VE	Arahy.L29C4U	Arahy.LNC73B	Arahy.RIBN3K	Arahy.S7HYRG	Arahy.SLKX21	Arahy.USL2FX	Arahy.VDMZ3K	Arahy.W8Z8CS	Arahy.WD8WJZ	Arahy.X6BJPF	Arahy.X6D2K5	Arahy.X6MRYN	Arahy.XB2B0P
OG0000634	Arahy.02DIMQ	Arahy.1V4JC0	Arahy.33Y05A	Arahy.3L8G5X	Arahy.6I1EAT	Arahy.B5XSHB	Arahy.D1K4B8	Arahy.GSG5TF	Arahy.JN76RX	Arahy.KHD0QL	Arahy.NC1EXA	Arahy.PNZ6HT	Arahy.QJ7QX4	Arahy.R37SYT	Arahy.REF42Y	Arahy.RHC2N4	Arahy.SJEU1Q	Arahy.T9386P	Arahy.TG1S5P	Arahy.X0J697	Arahy.Y9ML1K	Arahy.ZEKW3E
OG0000635	Arahy.12W76F	Arahy.1I9988	Arahy.1SP54C	Arahy.206G2A	Arahy.59X1DS	Arahy.6GSA8E	Arahy.DM0EEB	Arahy.DSW94B	Arahy.E47H8F	Arahy.FT3RR1	Arahy.GV34QU	Arahy.H6ET1C	Arahy.PP2J7J	Arahy.PPR302	Arahy.PWJB0D	Arahy.Q87YVY	Arahy.QP8TMD	Arahy.QQ6I31	Arahy.SP065T	Arahy.X09WXA	Arahy.Y1GJYY	Arahy.YP0IRR
OG0000636	Arahy.0XWW4R	Arahy.42C1W6	Arahy.535TMQ	Arahy.6F3H4Y	Arahy.7BUI6X	Arahy.7SII1S	Arahy.8YCE77	Arahy.C47XXI	Arahy.CRH8J7	Arahy.CU2LLM	Arahy.KNM8YG	Arahy.N8XZDR	Arahy.NW7197	Arahy.QS7ZML	Arahy.R9RTDP	Arahy.S2SYS9	Arahy.SYU3XY	Arahy.W2MHM1	Arahy.WL1L9F	Arahy.WU5CH2	Arahy.Y1FWG0	Arahy.Y45P5U
OG0000637	Psat0s1030g0040	Psat0s3318g0040	Psat0s417g0040	Psat0s4273g0040	Psat0s4405g0040	Psat0s824g0080	Psat1g090640	Psat1g100880	Psat1g110320	Psat2g047880	Psat2g082760	Psat3g055040	Psat3g147560	Psat3g159800	Psat4g078040	Psat4g118960	Psat4g140320	Psat5g182320	Psat5g184280	Psat6g138680	Psat7g124760	Psat7g127000
OG0000638	Psat0s2845g0040	Psat0s5999g0080	Psat0s978g0040	Psat0s9939g0040	Psat0ss27234g0040	Psat1g132160	Psat2g123000	Psat2g141440	Psat2g178400	Psat4g202400	Psat5g099880	Psat5g151160	Psat5g151200	Psat5g163520	Psat5g228200	Psat5g234960	Psat5g250440	Psat6g093240	Psat6g193000	Psat7g204520	Psat7g243080	Psat7g248520
OG0000639	ATCG00500	Arahy.15M9SP	Arahy.AG95Q9	Arahy.E6F9B2	Arahy.SJQ568	Arahy.Y8HZNS	Arahy.YEGK0N	Ca_23819	Glyma.15G248500	Psat0s1152g0040	Psat0s1586g0200	Psat0s1586g0240	Psat0s2288g0160	Psat0s2754g0160	Psat0s6989g0080	Psat2g111000	Psat2g111040	Psat4g084400	Psat5g134800	Psat5g134840	Psat6g140480
OG0000640	ATCG01100	Arahy.1262SD	Arahy.510BCU	Arahy.840LER	Arahy.9IC8RT	Arahy.CXW88U	Arahy.ICT6XA	Arahy.RBM67I	Arahy.U57TMC	Glyma.01G107300	Glyma.18G146300	Glyma.18G155600	Psat0s1160g0400	Psat0s1586g0320	Psat0s3080g0040	Psat0s411g0120	Psat1g104920	Psat1g104960	Psat3g095040	Psat4g172360	Psat6g182640
OG0000641	ATCG00490	Arahy.52FDNS	Arahy.99IIFJ	Arahy.F1ZVR2	Arahy.IS7HAC	Arahy.RH74DG	Arahy.VD5UEC	Glyma.12G061600	Psat0s1330g0200	Psat0s1330g0280	Psat0s1661g0040	Psat0s411g0040	Psat0s5127g0120	Psat0ss8367g0040	Psat2g136760	Psat3g155720	Psat5g033360	Psat5g167920	Psat5g168040	Psat6g145640	Psat7g230840
OG0000642	AT1G35610	AT1G50190	AT1G55380	AT1G55390	AT1G55420	AT1G55430	AT1G55440	AT1G55700	AT2G17590	AT2G17600	AT2G23100	AT3G11370	AT3G11385	AT3G11390	AT3G11402	AT3G13590	AT3G13760	AT3G59120	AT3G59130	AT5G17960	AT5G42280
OG0000643	AT2G36325	AT3G09930	AT5G03590	AT5G03600	AT5G03610	Arahy.5BA12T	Arahy.9JV9UY	Arahy.Q9TAJF	Arahy.W2ULVC	Ca_25722	Glyma.03G193600	Glyma.10G070500	Glyma.11G209900	Glyma.19G193500	Psat0s1572g0040	Psat0s3683g0040	Psat0s3683g0080	Psat3g034560	Psat3g053480	Psat6g081800	Psat6g081880
OG0000644	AT1G32763	AT2G03913	AT2G03931	AT2G03932	AT2G03933	AT2G03936	AT2G03937	AT2G03955	AT2G14365	AT2G22345	AT2G33233	AT2G34123	AT2G42885	AT3G04540	AT3G04545	AT3G16895	AT3G17155	AT3G48231	AT5G19172	AT5G19175	AT5G28288
OG0000645	AT1G11765	AT1G28305	AT1G28306	AT2G06090	AT2G23142	AT2G23148	AT2G24870	AT2G24880	AT3G10460	AT3G26860	AT3G26870	AT3G26880	AT3G27329	AT3G27331	AT3G27680	AT4G08560	AT5G04347	AT5G04350	AT5G27238	AT5G38435	AT5G38440
OG0000646	AT1G01620	AT2G45960	AT3G61430	AT4G00430	AT4G23400	Arahy.18NJDF	Arahy.1SN7TU	Arahy.742XN0	Arahy.A1MPI5	Arahy.QZ950J	Ca_02435	Ca_05754	Ca_10319	Ca_12502	Glyma.01G220600	Glyma.03G078700	Glyma.05G208700	Glyma.11G228000	Psat2g034560	Psat2g182480	Psat5g128840
OG0000647	AT2G43500	AT3G59580	Arahy.1E9R5B	Arahy.2T470H	Arahy.657RUG	Arahy.B1BL2B	Arahy.DEK8Z8	Arahy.DJ079B	Arahy.EX05TD	Arahy.L1HKPT	Arahy.X9RD42	Arahy.XY5KEE	Arahy.Y03563	Ca_02703	Ca_13679	Glyma.11G125500	Glyma.12G050100	Glyma.13G346300	Glyma.15G027900	Psat5g291840	Psat7g208800
OG0000648	AT2G23590	AT2G23600	AT2G23620	AT4G37140	Arahy.1DZ6TK	Arahy.9BK7Z7	Arahy.I79A46	Arahy.R1TNCB	Ca_09236	Glyma.02G062900	Glyma.02G063000	Glyma.02G063100	Glyma.02G063200	Glyma.02G063300	Glyma.02G063400	Glyma.02G063500	Glyma.02G063600	Glyma.05G083600	Glyma.16G145100	Glyma.16G145200	Psat4g089480
OG0000649	AT1G19910	AT2G16510	AT4G34720	AT4G38920	Arahy.8X9LLP	Arahy.NF84TW	Arahy.QCJH2T	Arahy.UHM7Q0	Arahy.YY6DN0	Ca_15430	Glyma.02G050200	Glyma.04G007500	Glyma.06G007400	Glyma.11G110100	Glyma.12G036800	Glyma.13G077900	Glyma.14G151400	Glyma.16G130300	Psat2g155480	Psat4g097720	Psat7g138840
OG0000650	AT2G16370	AT4G34570	Arahy.1CC5AH	Arahy.CTPI3G	Arahy.FJUP9F	Arahy.H4SBWB	Arahy.NI5FH8	Arahy.P4FFBW	Ca_04770	Ca_15395	Glyma.04G010800	Glyma.06G010600	Glyma.11G115200	Glyma.12G041000	Psat0s3397g0080	Psat1g159160	Psat1g159400	Psat4g151880	Psat7g182040	Psat7g196200	Psat7g196240
OG0000651	AT2G07440	AT2G41310	AT3G57040	Arahy.04TCW6	Arahy.98W9NM	Arahy.D687JL	Arahy.E2UI1Z	Arahy.QLL4PD	Arahy.ZZKP85	Ca_07192	Ca_17994	Ca_24591	Ca_25617	Glyma.04G137600	Glyma.11G155100	Glyma.13G197600	Glyma.15G236200	Glyma.19G132300	Psat0s1409g0120	Psat4g192080	Psat5g220920
OG0000652	AT2G40880	AT5G12140	Arahy.C0IST4	Arahy.CTV7SW	Arahy.DBX871	Arahy.F5HUEH	Arahy.GPD3P7	Arahy.JP9AM4	Arahy.NHL70K	Arahy.Q5WJAA	Arahy.UN6PZ5	Ca_10210	Ca_18968	Ca_18969	Glyma.13G071800	Glyma.14G038200	Glyma.18G103700	Glyma.20G045500	Psat0s3383g0160	Psat4g178520	Psat5g177520
OG0000653	AT1G28110	AT2G33530	Arahy.6AH4H4	Arahy.88J6KY	Arahy.AHGI2W	Arahy.LM9E60	Arahy.QRU1J0	Arahy.V50231	Ca_01399	Ca_05684	Ca_20971	Ca_21386	Glyma.04G200200	Glyma.06G165400	Glyma.08G008700	Glyma.08G257800	Glyma.10G102100	Glyma.18G282200	Psat3g189440	Psat5g054440	Psat5g194880
OG0000654	AT2G24140	AT4G30830	AT5G57830	Arahy.6KF5RS	Arahy.BQXN30	Arahy.GV0XVU	Arahy.IW6P38	Arahy.PH0WUV	Arahy.RXWW1P	Arahy.TE56A9	Arahy.U2WZ8A	Ca_03313	Ca_21836	Glyma.02G206200	Glyma.04G155400	Glyma.06G224800	Glyma.09G087800	Glyma.15G194200	Glyma.17G071800	Psat1g025880	Psat7g006720
OG0000655	AT2G31160	AT3G04510	AT3G23290	AT5G28490	Arahy.06AUCQ	Arahy.3M3KZ3	Arahy.7VWF6Q	Ca_03786	Ca_12126	Ca_12234	Ca_23707	Glyma.03G250900	Glyma.10G166100	Glyma.10G181200	Glyma.19G248300	Glyma.20G209200	Glyma.20G223100	Psat0s2306g0040	Psat6g104680	Psat6g116800	Psat6g142480
OG0000656	AT2G16600	AT2G21130	AT4G34870	AT4G38740	Arahy.EUIG3C	Ca_04724	Ca_10917	Ca_11108	Glyma.04G005300	Glyma.04G068700	Glyma.06G005100	Glyma.06G070300	Glyma.11G098700	Glyma.12G024700	Glyma.14G125200	Psat0s194g0080	Psat0ss3186g0200	Psat5g003080	Psat6g029760	Psat6g048360	Psat6g048440
OG0000657	AT2G20100	AT4G29100	Arahy.40PIV4	Arahy.DKZ1IG	Arahy.DWN0H8	Arahy.M0X3QF	Arahy.N7XQZF	Arahy.V1RYJK	Ca_02808	Ca_05958	Ca_17897	Glyma.05G229500	Glyma.07G018500	Glyma.07G083500	Glyma.08G036900	Glyma.08G203600	Glyma.15G017300	Psat1g041960	Psat5g280160	Psat5g297400	Psat7g014920
OG0000658	AT4G03635	Ca_13291	Ca_27113	Psat2g062080	Psat2g062120	Psat2g062160	Psat2g062280	Psat2g062520	Psat2g062560	Psat3g014400	Psat4g202320	Psat5g000360	Psat5g121320	Psat5g121360	Psat5g121400	Psat5g121480	Psat5g121560	Psat5g121640	Psat5g121680	Psat5g121720	Psat5g121920
OG0000659	AT1G34020	AT4G09810	AT4G39390	Arahy.1M71LS	Arahy.67HF21	Arahy.CRN88C	Arahy.FJX2BC	Arahy.IA7PGM	Arahy.KJWN6B	Arahy.T9BXJY	Arahy.YDX0XQ	Ca_04146	Ca_04361	Glyma.02G079100	Glyma.04G218200	Glyma.05G185700	Glyma.06G147800	Glyma.08G143800	Psat5g066120	Psat6g190720	Psat7g049680
OG0000660	AT4G17410	AT5G47430	Arahy.18SBFH	Arahy.2PBN0R	Arahy.3AS7PC	Arahy.40EGC8	Arahy.81HEJY	Arahy.98R2QB	Arahy.AB5AZK	Arahy.F98T17	Arahy.H0C62V	Arahy.PD7I3L	Arahy.V507XA	Arahy.VIP11X	Arahy.Y2TGKW	Ca_12759	Ca_18979	Glyma.05G061500	Glyma.17G143300	Psat4g074080	Psat5g188640
OG0000661	AT1G63010	AT4G11810	AT4G22990	Arahy.5F9902	Arahy.G6U1PW	Arahy.Q3RSRR	Arahy.T7WKPY	Arahy.TJ1I43	Arahy.ZJJ54E	Ca_04421	Ca_06245	Ca_21873	Glyma.09G128500	Glyma.09G263400	Glyma.10G229900	Glyma.16G176100	Glyma.18G228700	Glyma.20G163400	Psat1g107640	Psat1g107960	Psat3g112280
OG0000662	AT4G37750	Arahy.7SA24Y	Arahy.J9H0YQ	Arahy.M71NXQ	Arahy.ULX5CX	Ca_01610	Ca_02245	Ca_09214	Ca_09365	Glyma.01G195900	Glyma.04G047900	Glyma.05G108600	Glyma.06G049200	Glyma.11G045800	Glyma.14G089200	Glyma.17G158300	Glyma.U037700	Psat0s1639g0160	Psat4g080280	Psat5g043760	Psat6g017000
OG0000663	AT4G35790	Arahy.87HDGW	Arahy.I9WKA5	Arahy.J2YZ53	Arahy.PYQ6LW	Arahy.UD7LPN	Arahy.UU4P1L	Ca_01926	Ca_04860	Ca_08688	Glyma.01G162100	Glyma.04G020400	Glyma.05G168300	Glyma.06G020500	Glyma.08G126700	Glyma.11G081500	Psat2g151680	Psat5g011120	Psat7g062960	Psat7g065920	Psat7g144040
OG0000664	AT1G75390	AT4G34590	Arahy.0SEA8T	Arahy.9ZXH08	Arahy.EGF22G	Arahy.XJ3ZRF	Ca_04767	Ca_08586	Ca_15397	Glyma.04G010300	Glyma.05G157000	Glyma.06G010200	Glyma.08G115300	Glyma.11G114800	Glyma.12G040600	Glyma.15G086700	Psat0s656g0080	Psat5g005640	Psat6g009600	Psat7g071200	Psat7g140160
OG0000665	AT1G09880	AT1G09890	AT1G09910	AT4G24430	Arahy.0C334A	Arahy.33N7ZA	Arahy.8CY5CS	Arahy.BCG363	Arahy.N9L63V	Arahy.XX92E1	Ca_04976	Ca_14958	Glyma.02G216300	Glyma.04G091200	Glyma.04G091300	Glyma.06G092800	Glyma.06G092900	Psat0s3268g0240	Psat2g064400	Psat5g018520	Psat5g018560
OG0000666	AT4G31980	AT5G11290	Arahy.EBII3K	Ca_01774	Ca_07550	Glyma.04G068200	Glyma.04G069000	Glyma.05G126300	Glyma.06G303900	Glyma.06G304100	Glyma.06G304300	Glyma.06G304500	Glyma.06G304600	Glyma.06G304700	Glyma.06G304800	Glyma.06G306200	Glyma.20G053400	Psat0s1748g0120	Psat0s1748g0160	Psat0s426g0040	Psat1g150720
OG0000667	AT1G02720	AT1G24170	AT1G70090	AT3G28340	AT3G62660	AT4G02130	Arahy.RBX6I8	Arahy.XRW29X	Ca_00987	Ca_10566	Ca_23419	Glyma.01G037900	Glyma.02G015300	Glyma.02G026900	Glyma.03G217600	Glyma.10G015900	Glyma.13G067900	Glyma.19G016100	Glyma.19G214200	Psat1g078320	Psat2g114000
OG0000668	AT1G71697	AT1G74320	AT4G09760	Arahy.GT1I17	Arahy.HVHQ42	Arahy.KR5G4U	Arahy.W6L6BX	Arahy.WTIT2S	Ca_04356	Ca_17080	Ca_20197	Ca_20392	Glyma.01G112000	Glyma.02G078500	Glyma.04G132000	Glyma.10G221200	Glyma.20G170300	Psat0s1172g0280	Psat4g144040	Psat5g223320	Psat6g190600
OG0000669	AT1G05010	Arahy.66YX65	Arahy.8A7NWS	Arahy.H8WHKS	Ca_00677	Ca_03399	Ca_19216	Glyma.02G268000	Glyma.02G268200	Glyma.02G268500	Glyma.07G264200	Glyma.09G008400	Glyma.14G048900	Glyma.14G049000	Glyma.14G049200	Glyma.14G049500	Glyma.15G112700	Glyma.17G009800	Psat1g177520	Psat2g025960	Psat5g101720
OG0000670	AT1G55210	AT1G58170	AT3G13650	AT3G13660	AT3G13662	AT5G49040	Ca_09430	Ca_26258	Ca_26259	Ca_26260	Glyma.01G127400	Glyma.03G044300	Glyma.07G157100	Glyma.18G207700	Psat3g124040	Psat7g248440	Psat7g248480	Psat7g248560	Psat7g248600	Psat7g249720	Psat7g249760
OG0000671	AT1G20135	AT1G23500	AT1G73610	AT1G75910	AT1G75920	AT1G75930	AT5G63170	Arahy.B1HAHM	Arahy.DM1SCH	Arahy.RDK8IC	Arahy.RV2ZY4	Ca_05415	Ca_23023	Ca_26924	Ca_26925	Ca_26926	Ca_27924	Glyma.14G221000	Glyma.17G259900	Psat5g258800	Psat6g001680
OG0000672	AT1G13950	AT1G26630	AT1G69410	Arahy.4Y4AAL	Arahy.78JRYT	Arahy.FVHL4G	Arahy.TUP8NV	Ca_03332	Ca_11670	Ca_13175	Ca_20733	Glyma.02G112400	Glyma.02G203700	Glyma.04G165500	Glyma.05G024200	Glyma.06G197300	Glyma.17G103100	Psat0s4638g0040	Psat2g127560	Psat4g109360	Psat5g201440
OG0000673	AT1G52570	AT3G15730	AT5G25370	Arahy.A46I61	Arahy.ES1PUL	Arahy.GVK7JC	Arahy.JUK473	Arahy.PYKR9B	Ca_01762	Ca_01763	Ca_02881	Ca_19199	Glyma.04G067100	Glyma.06G068600	Glyma.06G068700	Glyma.07G031100	Glyma.13G364900	Psat0s2233g0080	Psat0s2233g0120	Psat5g302040	Psat7g255400
OG0000674	AT1G53500	AT1G78570	AT3G14790	Arahy.79XKZD	Arahy.A7PA2P	Arahy.CEWT6L	Arahy.NE0GCA	Arahy.PFN41B	Arahy.SCJC0Z	Ca_10995	Ca_12943	Ca_26877	Glyma.08G148100	Glyma.12G234300	Glyma.13G264500	Glyma.14G136400	Glyma.15G210300	Glyma.18G106300	Psat1g006880	Psat4g176560	Psat6g033440
OG0000675	AT1G23760	AT1G60390	AT1G70370	Arahy.2C7MHE	Arahy.8V1CUP	Arahy.CKB6LS	Arahy.J77J84	Arahy.KTB6KE	Arahy.UHJV6M	Ca_14493	Ca_14497	Ca_24305	Glyma.01G030900	Glyma.02G034700	Glyma.08G287400	Glyma.08G287500	Glyma.18G138000	Glyma.18G138200	Psat0s3792g0040	Psat4g124000	Psat4g125360
OG0000676	AT1G55920	AT3G13110	Arahy.2DX304	Arahy.3N9Z3I	Arahy.82Q4AG	Arahy.AM8NHJ	Arahy.B3L4BD	Arahy.HP0DJU	Arahy.K4CMZR	Arahy.PAFX2H	Ca_09711	Ca_13874	Glyma.02G299100	Glyma.08G327400	Glyma.14G014700	Glyma.18G080000	Psat2g008240	Psat2g008280	Psat2g008320	Psat5g173800	Psat7g256840
OG0000677	AT1G19450	AT1G75220	Arahy.7CM1GD	Arahy.A9I9G1	Arahy.EKN3RA	Arahy.L8CL1H	Arahy.Q0100G	Arahy.X4KYJQ	Ca_02036	Ca_10806	Ca_16059	Ca_16060	Glyma.02G056200	Glyma.02G056300	Glyma.14G074100	Glyma.16G138800	Glyma.16G139000	Glyma.17G251100	Psat4g093800	Psat4g093920	Psat5g026400
OG0000678	AT1G05280	Arahy.3DFH2T	Arahy.BX530H	Arahy.F7A2EF	Arahy.F8M37Q	Arahy.N2ITRL	Arahy.NH9EVC	Ca_11939	Ca_11941	Ca_11943	Ca_14146	Ca_19002	Ca_23161	Glyma.06G302400	Glyma.12G101600	Glyma.13G306000	Glyma.13G306100	Glyma.13G306200	Psat5g265040	Psat5g265080	Psat7g195200
OG0000679	AT3G11720	AT5G06440	Arahy.0N260W	Arahy.3V0CBS	Arahy.AQHB6D	Arahy.F45T9K	Arahy.FZJA3R	Arahy.JU9MFG	Arahy.M3JRXW	Arahy.M9SKFA	Arahy.WTCC59	Ca_00872	Ca_14461	Glyma.02G193200	Glyma.03G203900	Glyma.10G083700	Glyma.19G201300	Psat1g223320	Psat1g223360	Psat3g028200	Psat6g097960
OG0000680	AT3G25520	AT5G39740	Arahy.2SL2GJ	Arahy.E0UWWU	Arahy.PVV2JM	Arahy.YG8T0S	Ca_17790	Glyma.07G059900	Glyma.07G060000	Glyma.13G280300	Glyma.16G028800	Psat0s1164g0040	Psat0s1164g0080	Psat0s709g0080	Psat1g211240	Psat2g076400	Psat3g173480	Psat3g173520	Psat4g158720	Psat4g213600	Psat7g258920
OG0000681	AT3G60240	Arahy.7WKR24	Arahy.B3T47G	Arahy.E50ITV	Arahy.K0SAPT	Arahy.RMV9AI	Arahy.X3YRCT	Ca_17062	Ca_17064	Ca_24675	Ca_24677	Glyma.01G094200	Glyma.03G106500	Glyma.07G117800	Glyma.08G340500	Psat0s4221g0120	Psat2g084920	Psat3g095360	Psat3g153080	Psat3g156920	Psat4g222320
OG0000682	AT3G10520	Ca_16084	Ca_16113	Ca_23593	Glyma.10G198800	Glyma.10G198900	Glyma.10G199000	Glyma.10G199100	Glyma.20G191200	Psat0s241g0080	Psat0s241g0120	Psat2g039640	Psat2g039680	Psat2g039720	Psat2g039760	Psat2g039800	Psat2g039840	Psat2g039880	Psat2g118400	Psat6g173720	Psat7g013000
OG0000683	AT3G08500	AT5G12870	Arahy.46VNPQ	Arahy.9T771K	Arahy.KG8LQF	Arahy.L0D2WS	Arahy.MAB9J5	Arahy.QVUM6X	Ca_17916	Ca_18878	Glyma.11G133700	Glyma.12G057900	Glyma.12G237500	Glyma.13G050400	Glyma.13G203100	Glyma.13G339900	Glyma.15G034500	Glyma.19G038100	Psat5g207440	Psat5g285560	Psat7g212600
OG0000684	AT3G59140	Arahy.2C7VYD	Arahy.G8MRKC	Arahy.GL9Q07	Arahy.NTSP7K	Arahy.ZC6WS5	Ca_04404	Glyma.10G227400	Glyma.16G172600	Glyma.20G165000	Psat0s1933g0080	Psat0s1933g0120	Psat0s667g0080	Psat1g099080	Psat1g102760	Psat1g108360	Psat3g176880	Psat3g179560	Psat4g189440	Psat6g166160	Psat6g194440
OG0000685	AT3G11320	AT5G05820	Arahy.0UZF17	Arahy.1MWR3H	Arahy.2Q4I06	Arahy.51DSAI	Arahy.5P0VXH	Arahy.HW27AX	Arahy.VDE0FL	Arahy.VWK7AP	Ca_10306	Ca_12518	Ca_15582	Glyma.01G110300	Glyma.03G076000	Glyma.08G335000	Glyma.14G062800	Glyma.18G067900	Psat2g036080	Psat5g162760	Psat7g242920
OG0000686	AT3G02250	AT5G15740	Arahy.06A0YN	Arahy.3UE11F	Arahy.DWV9FN	Arahy.U72XL1	Arahy.V64HKR	Arahy.X1KTL2	Arahy.ZM5B0Y	Ca_13230	Ca_17429	Ca_24111	Glyma.04G158600	Glyma.05G017900	Glyma.08G252700	Glyma.18G275300	Glyma.19G036400	Psat1g064960	Psat1g065000	Psat1g125400	Psat4g041480
OG0000687	AT3G44750	AT5G03740	AT5G22650	Arahy.63G8L5	Arahy.DY7VNH	Arahy.FWC0NE	Arahy.TTDV1E	Ca_00763	Ca_07024	Ca_16444	Glyma.03G190700	Glyma.11G189500	Glyma.12G084700	Glyma.12G181400	Glyma.13G319500	Glyma.19G191000	Psat0s47g0040	Psat3g036720	Psat5g254240	Psat6g059360	Psat7g190640
OG0000688	Ca_13070	Ca_16119	Ca_21762	Ca_22271	Ca_23258	Ca_24639	Ca_24918	Ca_25172	Ca_26576	Ca_26799	Ca_26900	Ca_26965	Ca_27134	Ca_27174	Ca_27254	Ca_27512	Ca_27687	Ca_27722	Ca_27970	Ca_27994	Ca_28116
OG0000689	Ca_13628	Ca_16425	Ca_16584	Ca_17735	Ca_18522	Ca_19829	Ca_20157	Ca_21094	Ca_21356	Ca_21360	Ca_22575	Ca_24211	Ca_24817	Ca_24916	Ca_25274	Ca_25533	Ca_25670	Ca_26479	Ca_27200	Ca_27331	Ca_28030
OG0000690	Arahy.760SFH	Arahy.FL7IQ7	Arahy.W5FEYZ	Arahy.ZTSB0E	Ca_00446	Ca_00448	Ca_08640	Glyma.05G163300	Glyma.06G287400	Glyma.13G223100	Glyma.15G088900	Glyma.15G089000	Glyma.15G089200	Psat1g192840	Psat1g192880	Psat1g192920	Psat1g192960	Psat1g193000	Psat7g066400	Psat7g066440	Psat7g066520
OG0000691	Ca_00162	Ca_07005	Ca_07824	Ca_11328	Ca_11806	Ca_15028	Ca_15730	Ca_16011	Ca_16252	Ca_17037	Ca_18718	Ca_19114	Ca_20181	Ca_20606	Ca_21292	Ca_21392	Ca_21609	Ca_22059	Ca_22745	Ca_26697	Ca_26699
OG0000692	Arahy.3ZLA4U	Arahy.A57DXV	Ca_16399	Ca_16413	Ca_21814	Glyma.02G225400	Glyma.14G192200	Glyma.15G174300	Glyma.15G174400	Glyma.15G174500	Glyma.15G174600	Glyma.15G174700	Glyma.15G174800	Glyma.15G174900	Glyma.15G175000	Glyma.15G175100	Glyma.15G175200	Glyma.15G175300	Glyma.15G175400	Glyma.15G175500	Glyma.U005100
OG0000693	Arahy.I3263J	Ca_15693	Ca_15745	Ca_17267	Ca_21935	Glyma.08G230600	Psat0s5597g0040	Psat3g189000	Psat4g180960	Psat4g181120	Psat4g181320	Psat4g181400	Psat4g181440	Psat4g181600	Psat4g181680	Psat4g181720	Psat4g185360	Psat4g186960	Psat4g189400	Psat4g221080	Psat7g045280
OG0000694	Ca_00260	Ca_00263	Ca_00264	Ca_00340	Ca_00345	Ca_00351	Ca_00576	Ca_10186	Ca_11732	Ca_11733	Ca_17955	Psat0s1486g0040	Psat0s1486g0120	Psat0s1486g0160	Psat0s3015g0040	Psat1g201800	Psat1g201880	Psat1g202120	Psat1g202320	Psat1g202440	Psat5g078040
OG0000695	Arahy.0GV99G	Arahy.1HT6BZ	Arahy.6RPF32	Arahy.7VUN8S	Arahy.A874EU	Arahy.AI6K9X	Arahy.BIX6WL	Arahy.D4GRD9	Arahy.E8KTL4	Arahy.IQL7Z7	Arahy.KLY60V	Arahy.Q6318J	Arahy.QLX8ZN	Arahy.UWQ6R7	Arahy.ZJ4Z2J	Ca_19896	Glyma.06G256600	Glyma.06G256700	Glyma.12G144500	Glyma.12G144800	Glyma.12G145300
OG0000696	Arahy.0UNU52	Arahy.3MSB0H	Arahy.AIGQ5R	Arahy.GU7FRK	Arahy.PG0L05	Arahy.VPDB1U	Arahy.W1NRS9	Ca_10054	Ca_10731	Glyma.07G006700	Glyma.07G006900	Glyma.07G007000	Glyma.07G034800	Glyma.08G189500	Psat1g107440	Psat2g149200	Psat4g184440	Psat4g184760	Psat4g185080	Psat5g289800	Psat6g208360
OG0000697	Arahy.3I0RGA	Arahy.3QB7SN	Arahy.6ZZ12G	Arahy.77ZW6W	Arahy.8D90VP	Arahy.EF1F4B	Arahy.EGZ6K4	Arahy.F2PHFK	Arahy.FN7561	Arahy.I9YN8I	Arahy.KZKE62	Arahy.N1DH3R	Arahy.Q8ISGW	Arahy.TWTI07	Arahy.WI2XKB	Arahy.ZHN7AL	Arahy.ZUEQ40	Ca_16249	Ca_17683	Glyma.05G084500	Psat5g118880
OG0000698	Arahy.82PDD7	Arahy.GIYJ66	Arahy.GV9VS9	Arahy.ISB7YF	Arahy.LTSE8R	Arahy.N85NDT	Arahy.SX57S8	Arahy.ZEH3NP	Ca_05358	Ca_05359	Glyma.10G286900	Glyma.10G287100	Glyma.10G287200	Glyma.10G287300	Glyma.10G287500	Glyma.20G101800	Glyma.20G102000	Glyma.20G102100	Glyma.20G102200	Psat0s4570g0040	Psat6g234960
OG0000699	Glyma.01G107600	Glyma.05G120000	Glyma.06G235700	Glyma.06G249000	Glyma.07G180500	Glyma.09G089800	Glyma.09G093100	Glyma.09G109400	Glyma.11G156600	Glyma.12G061100	Glyma.14G091100	Glyma.14G092700	Glyma.14G130200	Glyma.15G144300	Glyma.15G190900	Glyma.15G215200	Glyma.15G248700	Glyma.18G062800	Glyma.18G142800	Glyma.20G046500	Psat0ss5882g0080
OG0000700	Glyma.03G015300	Glyma.08G335100	Glyma.09G125500	Glyma.12G230100	Glyma.18G068000	Glyma.18G068100	Glyma.18G068200	Glyma.18G068300	Glyma.18G068600	Glyma.18G068700	Glyma.18G069000	Glyma.18G069200	Glyma.18G069400	Glyma.18G069500	Glyma.18G069800	Glyma.18G069900	Glyma.18G070100	Glyma.18G070200	Glyma.18G071200	Psat5g163640	Psat5g163760
OG0000701	Arahy.045FSF	Arahy.85H8L7	Arahy.8PIL24	Arahy.AVNN4W	Arahy.D4PHYG	Arahy.FSD85R	Arahy.L8LP1N	Arahy.N2D0NW	Arahy.PAK5F5	Arahy.PG3FKP	Arahy.QYC5LS	Arahy.SQ63RV	Arahy.SQZX99	Arahy.SX57NQ	Arahy.TS4RX7	Arahy.VVI86N	Arahy.W7NNEU	Arahy.WHR9G5	Arahy.WRZ64D	Arahy.XXY8CF	Glyma.16G032300
OG0000702	Arahy.2GJ4FI	Arahy.30R83I	Arahy.63T23V	Arahy.6IU2DD	Arahy.6WSH6T	Arahy.ALNG7B	Arahy.BG59TV	Arahy.DJ8D20	Arahy.FE7K5W	Arahy.GIM27N	Arahy.KHI48J	Arahy.MBX82K	Arahy.N8RJ2Y	Arahy.NTSP6D	Arahy.PV1CJR	Arahy.QYC5CC	Arahy.V7T73N	Arahy.W5KYCX	Arahy.WFS9KG	Arahy.WPV7M7	Arahy.ZJGI0U
OG0000703	Arahy.03MBRC	Arahy.0P4KYJ	Arahy.1WPV24	Arahy.3MPW6G	Arahy.4U11IW	Arahy.5QE5U2	Arahy.5W1LXG	Arahy.6XM8L3	Arahy.7MCU0H	Arahy.AA15B6	Arahy.BPI4KG	Arahy.D32PCU	Arahy.IFWL07	Arahy.LHQW1E	Arahy.N5YT24	Arahy.P5N6VB	Arahy.QH7PRJ	Arahy.QZ15I3	Arahy.XE1TNK	Arahy.XE9L6Q	Arahy.YUI0JF
OG0000704	Arahy.0J5SLF	Arahy.1PG3F8	Arahy.2BPS9J	Arahy.3FX1DF	Arahy.5P3IWX	Arahy.9LTB8T	Arahy.D0HR5X	Arahy.E2IW9F	Arahy.HTZ8JA	Arahy.J5H09H	Arahy.J6MW2C	Arahy.J8LUKG	Arahy.L7QHFM	Arahy.QH00TN	Arahy.SR5KBR	Arahy.V647BN	Arahy.VJQ0JP	Arahy.VU53BY	Arahy.XEL2V0	Arahy.Z8P0AD	Arahy.ZE23H5
OG0000705	Arahy.12JCM8	Arahy.1MRB3M	Arahy.1RP5IK	Arahy.3X89CB	Arahy.4HD0SQ	Arahy.72TI9S	Arahy.9GDC4S	Arahy.9L0LJT	Arahy.9ZT98E	Arahy.A6WVS0	Arahy.AZ4JKB	Arahy.CE3XKD	Arahy.FKNU7Z	Arahy.G519NN	Arahy.HT5K25	Arahy.I4P48R	Arahy.JH8ZGN	Arahy.RL5IPB	Arahy.TYA6Z6	Arahy.WD297D	Arahy.X8A7AC
OG0000706	Arahy.3KC2AA	Arahy.43Y796	Arahy.52E6WN	Arahy.6MMZ8L	Arahy.73MM12	Arahy.82LERJ	Arahy.B6M36H	Arahy.E31NWF	Arahy.F17H6Y	Arahy.G2WS8B	Arahy.IT7CRT	Arahy.J4CNX7	Arahy.JD01IK	Arahy.JW8DXZ	Arahy.M6PJBU	Arahy.RLN9JK	Arahy.U7E3JB	Arahy.UYW4TV	Arahy.VD3B34	Arahy.VDMR3Z	Arahy.W55X99
OG0000707	Arahy.04BT9F	Arahy.4RSR2L	Arahy.583R3C	Arahy.5L6NL7	Arahy.74UG6U	Arahy.7R0LHS	Arahy.9G140L	Arahy.B6SL80	Arahy.BQH8MW	Arahy.DRRV3Z	Arahy.F96EFF	Arahy.H6FGN8	Arahy.J663RV	Arahy.N68Y16	Arahy.NZ4Q1A	Arahy.Q3H55W	Arahy.VBPI8N	Arahy.VE7RCJ	Arahy.WUU0A4	Arahy.WYE7TV	Arahy.XBI7UF
OG0000708	Arahy.0B5RYJ	Arahy.3XEG5K	Arahy.5EE5R6	Arahy.62NEJA	Arahy.7B6J19	Arahy.7XNN6A	Arahy.80BNYH	Arahy.BD3RS9	Arahy.D1C45I	Arahy.FNF44N	Arahy.JG3HF8	Arahy.K0K7DP	Arahy.L1GNFV	Arahy.L5U948	Arahy.MTV0MP	Arahy.NFF86G	Arahy.RG534K	Arahy.S6I1JJ	Arahy.SG174D	Arahy.WV8JHP	Arahy.WVA4NA
OG0000709	Arahy.11RBMI	Arahy.8E8ZZ7	Arahy.AX73K7	Arahy.B7I79L	Arahy.BU8DVB	Arahy.EQRA0Z	Arahy.F1K4Q8	Arahy.I4AWB4	Arahy.MLET4L	Arahy.MP7TWC	Arahy.QJJN22	Arahy.RLV9X9	Arahy.T8K23Z	Arahy.U3UIHI	Arahy.U63JN6	Arahy.V1REB0	Arahy.VG61HV	Arahy.WT0C32	Arahy.XZ6HV0	Arahy.YM8QUA	Arahy.YRL4N9
OG0000710	Arahy.2R9LX6	Arahy.3F914A	Arahy.3QXB2F	Arahy.4J8AWY	Arahy.6N3FKC	Arahy.8MI9U1	Arahy.90E6RV	Arahy.E94DPC	Arahy.FH5YY3	Arahy.GWFK49	Arahy.H6KYDJ	Arahy.IF7MEJ	Arahy.IS373J	Arahy.M0LQP7	Arahy.R9EUUB	Arahy.RX4XEC	Arahy.V0KD92	Arahy.VQE0ZZ	Arahy.WFQ33V	Arahy.X50QN8	Arahy.ZLB7GT
OG0000711	Psat0s2411g0200	Psat0s3040g0040	Psat0s4852g0040	Psat1g012600	Psat1g045800	Psat1g045880	Psat1g102400	Psat1g102440	Psat1g155600	Psat2g012200	Psat2g015920	Psat2g100680	Psat2g105680	Psat2g110080	Psat3g169400	Psat3g194520	Psat3g207920	Psat4g128800	Psat4g128840	Psat5g190600	Psat7g163560
OG0000712	Psat0s1084g0120	Psat0s2176g0080	Psat0s2294g0080	Psat0s344g0120	Psat0s3831g0040	Psat0s3832g0120	Psat1g015720	Psat1g027120	Psat1g068680	Psat1g096720	Psat1g133360	Psat1g190360	Psat3g127520	Psat3g159480	Psat4g148440	Psat4g191800	Psat5g063840	Psat5g093840	Psat5g122000	Psat6g131920	Psat7g129640
OG0000713	Psat0s1216g0040	Psat0s1664g0040	Psat0s4161g0040	Psat0s6743g0040	Psat0s881g0040	Psat1g046440	Psat1g189480	Psat2g089840	Psat2g132040	Psat2g135080	Psat3g142360	Psat3g159560	Psat3g167000	Psat4g190000	Psat4g190080	Psat5g059920	Psat5g065040	Psat6g023680	Psat6g105160	Psat6g119160	Psat7g116480
OG0000714	AT5G08670	AT5G08680	AT5G08690	ATCG00480	Arahy.0TL4CS	Arahy.30U8ZL	Arahy.31RLYT	Arahy.487MWI	Arahy.5XLW1T	Arahy.CALT29	Arahy.D1I3TH	Arahy.QU8SEY	Arahy.V9EYC9	Arahy.YF6YZL	Ca_05559	Ca_05560	Ca_26019	Glyma.10G267200	Glyma.20G123600	Psat6g221360
OG0000715	AT2G38380	AT2G38390	AT3G32980	AT3G49110	AT3G49120	AT4G08770	AT4G08780	AT5G06720	AT5G06730	AT5G19880	Arahy.C5IBYI	Arahy.F8T38Z	Arahy.U6BVA4	Ca_14176	Ca_14177	Glyma.02G171600	Glyma.03G145600	Glyma.09G109800	Glyma.19G148800	Psat0s1422g0040
OG0000716	AT1G14350	AT2G02820	Arahy.03W370	Arahy.9L8GEJ	Arahy.A0X5FR	Arahy.BY5KCT	Arahy.E3S8EN	Arahy.FBF79B	Arahy.TP47QD	Arahy.WMRY2G	Arahy.X2MKKS	Arahy.XU3QCQ	Ca_18779	Glyma.01G044300	Glyma.02G019300	Glyma.08G298200	Glyma.18G123600	Psat0s3193g0160	Psat2g121880	Psat3g183440
OG0000717	AT1G26680	AT2G12170	AT2G24645	AT2G24650	AT2G24680	AT2G24681	AT2G24690	AT2G24696	AT2G24700	AT4G00260	AT4G31610	AT4G31615	AT4G31620	AT4G31630	AT4G31640	AT4G31650	AT4G31660	AT4G31680	AT4G31690	AT5G32460
OG0000718	AT2G17280	AT5G64460	Arahy.5LV01Z	Arahy.5N4DPF	Arahy.96L8KV	Arahy.BDNL9H	Arahy.BR1VS7	Arahy.JBT1X5	Arahy.L6PVWG	Arahy.XM74V8	Ca_04980	Ca_05312	Ca_25756	Glyma.02G217600	Glyma.04G090300	Glyma.06G092100	Glyma.07G184500	Glyma.08G064900	Psat5g018600	Psat7g104080
OG0000719	AT2G38630	AT3G54190	Arahy.7ZHB4F	Arahy.D321TY	Arahy.K0GZ50	Arahy.S8LDEV	Arahy.SD95XD	Arahy.V8N4SQ	Ca_04084	Ca_09524	Ca_22894	Glyma.02G220400	Glyma.06G139900	Glyma.09G270700	Glyma.14G187400	Glyma.18G219000	Psat2g060040	Psat3g113880	Psat4g123520	Psat5g070320
OG0000720	AT1G07520	AT2G29065	Arahy.3U6Z4I	Arahy.8X00QX	Arahy.G0Z736	Ca_02625	Ca_16294	Ca_16676	Ca_16677	Glyma.11G138100	Glyma.11G138300	Glyma.11G138400	Glyma.11G138500	Glyma.12G062000	Glyma.12G062100	Glyma.13G337400	Glyma.15G037100	Psat5g285280	Psat7g215160	Psat7g215200
OG0000721	AT1G07900	AT2G28500	Arahy.1T51F3	Arahy.5RVD89	Arahy.E2AMGU	Arahy.L4XMAE	Arahy.QZ7424	Arahy.W6TWEB	Ca_02507	Ca_04287	Ca_14605	Glyma.10G213500	Glyma.12G072000	Glyma.13G328500	Glyma.15G045200	Glyma.20G177600	Glyma.U020900	Psat5g277280	Psat6g186800	Psat7g223160
OG0000722	AT2G21650	AT4G36570	AT4G39250	Arahy.53Z0F1	Arahy.7EIM6C	Arahy.7P5JVV	Arahy.AS2KUM	Arahy.DL3ZW4	Arahy.G49W89	Arahy.IEZ2LH	Arahy.NNI3DX	Ca_17079	Glyma.02G157300	Glyma.03G125000	Glyma.04G132200	Glyma.06G309200	Psat3g080320	Psat3g080360	Psat5g223240	Psat5g223280
OG0000723	AT1G62610	AT1G63380	AT2G17845	AT3G46170	AT3G55290	AT3G55310	Arahy.ATUJ9U	Arahy.DBA5QZ	Arahy.ICU8XT	Arahy.KNM3C9	Arahy.M30KH6	Arahy.VC16G5	Arahy.W0JRJP	Ca_26369	Glyma.02G157200	Glyma.02G159200	Psat6g128640	Psat7g144600	Psat7g144640	Psat7g144680
OG0000724	AT1G27680	AT2G21590	AT4G39210	Arahy.LV7AN2	Arahy.U5Z5L6	Arahy.V374FJ	Arahy.YP8DRN	Ca_04774	Ca_04935	Ca_15382	Glyma.04G011900	Glyma.04G030300	Glyma.06G011700	Glyma.06G030400	Glyma.11G116600	Glyma.12G042400	Glyma.14G072500	Glyma.17G252500	Psat5g006360	Psat5g016480
OG0000725	AT2G42740	AT3G58700	AT4G18730	AT5G45775	Arahy.AR0VEL	Arahy.QQZY3Q	Arahy.QWSB5M	Arahy.YL4K0N	Ca_10037	Ca_15751	Ca_16331	Ca_20334	Glyma.04G111500	Glyma.06G274200	Glyma.06G323000	Glyma.12G131700	Glyma.15G227600	Psat5g229920	Psat5g230040	Psat7g162240
OG0000726	AT2G05710	AT4G26970	AT4G35830	Arahy.40T6WH	Arahy.8160Y2	Arahy.K0ICYW	Arahy.MEE04S	Arahy.PFJ8PI	Arahy.XRJ977	Ca_01932	Ca_07124	Ca_27349	Glyma.01G162800	Glyma.06G305700	Glyma.11G080600	Glyma.12G098900	Glyma.12G193800	Psat2g152160	Psat5g263800	Psat7g157280
OG0000727	AT3G50310	AT4G36950	AT5G67080	Arahy.4D3EC8	Arahy.M6G4Q4	Arahy.SNPS34	Ca_02156	Ca_02157	Ca_09283	Glyma.01G043100	Glyma.01G186900	Glyma.03G106000	Glyma.05G094400	Glyma.11G055100	Glyma.17G173000	Psat2g166440	Psat2g166480	Psat4g086560	Psat4g086600	Psat6g066120
OG0000728	AT1G22650	AT1G35580	AT1G72000	AT4G09510	AT4G34860	Arahy.24ECRJ	Arahy.7J7UQ4	Arahy.E5BVVA	Arahy.U3X98C	Ca_04294	Ca_04727	Ca_11117	Glyma.04G005700	Glyma.06G005400	Glyma.10G214700	Glyma.12G024000	Glyma.20G177200	Psat0s434g0080	Psat6g186400	Psat7g177880
OG0000729	AT4G10770	AT4G27730	AT5G53510	AT5G53520	Arahy.K3DJI3	Arahy.KDG5NW	Arahy.XJAC58	Arahy.XXTB4R	Arahy.Y086TD	Arahy.YIY9X1	Ca_04008	Ca_07604	Ca_22550	Glyma.02G047200	Glyma.04G233000	Glyma.06G131800	Glyma.20G067300	Psat0s798g0040	Psat5g075160	Psat5g108880
OG0000730	AT3G58170	AT4G14455	Arahy.1CCK3L	Arahy.2Q1TUP	Arahy.9IC2FY	Arahy.EPD2CU	Arahy.FL1L3T	Arahy.IM1D59	Arahy.JJ68DN	Arahy.JQ3F04	Arahy.V2BS34	Arahy.VRQ9RQ	Arahy.XKA0JW	Ca_07765	Glyma.03G161000	Glyma.10G008300	Glyma.10G034800	Glyma.13G121100	Glyma.20G087600	Psat6g105920
OG0000731	AT1G13750	AT4G24890	AT5G50400	Arahy.228PAQ	Arahy.6TI6M9	Arahy.718L0E	Arahy.FB8STF	Arahy.Q94Q39	Ca_08756	Ca_14544	Ca_16657	Ca_18569	Glyma.02G117000	Glyma.05G047900	Glyma.06G170300	Glyma.08G291600	Glyma.18G132500	Psat4g065520	Psat4g126680	Psat5g140720
OG0000732	AT1G34510	AT3G03670	AT4G26010	AT5G17820	Arahy.4DHT3Z	Arahy.53CPLR	Arahy.9LFZ4Y	Arahy.9Q3NSM	Arahy.D45KPR	Arahy.DI5QT1	Arahy.F1NP99	Arahy.J2WAE5	Arahy.LHU2YI	Ca_08185	Ca_19704	Glyma.03G007700	Glyma.03G007800	Glyma.19G066200	Glyma.19G118100	Psat3g085960
OG0000733	AT1G44542	AT4G34180	AT4G35220	Arahy.F6J9N2	Arahy.JCFS2J	Arahy.PAK942	Arahy.Q7RPPP	Arahy.VKM1BH	Arahy.YC4BVH	Ca_05592	Ca_05593	Glyma.04G140300	Glyma.05G092600	Glyma.10G263300	Glyma.10G263400	Glyma.11G000800	Glyma.20G126800	Glyma.20G126900	Psat6g219800	Psat6g219840
OG0000734	AT3G04150	AT3G04170	AT3G04180	AT3G04190	AT3G04200	AT3G05950	AT4G14630	AT5G38910	AT5G38930	AT5G38940	AT5G38950	AT5G38960	AT5G39100	AT5G39110	AT5G39120	AT5G39130	AT5G39150	AT5G39160	AT5G39180	AT5G39190
OG0000735	AT1G54580	AT1G54630	AT3G05020	AT4G25050	AT5G27200	Arahy.EA8RPB	Arahy.FL5QND	Arahy.N2VJYT	Arahy.Z9XA8H	Ca_00539	Ca_06817	Glyma.03G242600	Glyma.10G158500	Glyma.13G214600	Glyma.15G098500	Glyma.19G240100	Psat1g186960	Psat4g029440	Psat6g148160	Psat7g076720
OG0000736	AT1G35140	AT4G08950	Arahy.R1CM9X	Arahy.X5MG7Q	Ca_16651	Ca_27756	Ca_27757	Glyma.02G208200	Glyma.04G100300	Glyma.04G100400	Glyma.06G102000	Glyma.06G102100	Glyma.14G176300	Glyma.14G176400	Psat2g070840	Psat2g070880	Psat2g070920	Psat2g071040	Psat5g139000	Psat5g139040
OG0000737	AT1G02010	AT1G12360	Arahy.0UPW22	Arahy.2C2IG0	Arahy.4NGD3A	Arahy.9WLF5R	Arahy.KVU3ZE	Arahy.T45VHI	Ca_02376	Ca_08710	Ca_15947	Ca_24935	Glyma.01G142600	Glyma.03G024100	Glyma.05G053100	Glyma.11G029600	Glyma.17G135500	Psat2g179640	Psat4g068520	Psat7g233520
OG0000738	AT1G15150	AT1G15160	AT1G15170	AT1G15180	AT1G71140	Arahy.0NN7BN	Arahy.45PR62	Arahy.XW3T4W	Ca_05556	Ca_05557	Glyma.06G103400	Glyma.10G267300	Glyma.10G267400	Glyma.10G267700	Glyma.10G267800	Glyma.20G123300	Glyma.20G123400	Glyma.20G123500	Psat6g221160	Psat6g222600
OG0000739	AT1G44100	AT1G77380	AT5G09220	AT5G63850	Arahy.DBNT5F	Arahy.J05MT4	Arahy.W0KHE5	Ca_03876	Ca_13119	Ca_16949	Glyma.04G246400	Glyma.05G194600	Glyma.06G116400	Glyma.08G002400	Glyma.13G031600	Glyma.14G153500	Psat5g085520	Psat6g040720	Psat6g040760	Psat7g045360
OG0000740	AT1G49400	AT3G18880	Arahy.2BL1F5	Arahy.7DYL36	Arahy.7K7KM4	Arahy.HQTU6U	Arahy.NYKS2B	Arahy.S62CMW	Ca_04427	Ca_20717	Glyma.01G125100	Glyma.07G155900	Glyma.18G206300	Psat0s11495g0040	Psat0s5319g0080	Psat0s5319g0120	Psat0s5319g0200	Psat2g183080	Psat2g183160	Psat7g249240
OG0000741	AT1G49310	Arahy.16ZZBQ	Arahy.24P8DN	Arahy.3LC685	Arahy.9WD8WJ	Arahy.BHH580	Arahy.YB55U6	Arahy.ZTQ30L	Ca_04377	Ca_09727	Glyma.02G300900	Glyma.04G013400	Glyma.06G013300	Glyma.11G119200	Glyma.12G044400	Glyma.17G150700	Glyma.19G098300	Psat2g007160	Psat2g007200	Psat7g141720
OG0000742	AT1G21530	AT1G21540	AT1G75960	AT1G77240	AT5G16340	AT5G16370	Arahy.1490SB	Arahy.1YGI10	Arahy.IYWM9E	Ca_15688	Ca_15690	Glyma.01G208500	Glyma.02G239300	Glyma.02G239400	Glyma.02G239500	Glyma.14G208200	Glyma.14G208300	Psat0s486g0040	Psat2g047080	Psat2g048520
OG0000743	AT1G23800	AT3G48000	Arahy.3CBS5R	Arahy.8CP0UI	Arahy.Q3LZKR	Arahy.STWC1J	Arahy.W2MY31	Arahy.ZMIE54	Ca_14503	Ca_17310	Glyma.01G031500	Glyma.02G034000	Glyma.06G183900	Glyma.08G288000	Glyma.13G170600	Glyma.18G137300	Psat4g056840	Psat4g125120	Psat4g126400	Psat7g148600
OG0000744	AT1G24130	AT5G50120	Arahy.2DS66L	Arahy.4KG7L9	Arahy.820J93	Arahy.C0LV86	Arahy.G6BWQW	Ca_07519	Ca_15298	Ca_17333	Ca_23427	Glyma.01G036800	Glyma.02G029200	Glyma.04G178800	Glyma.05G033700	Glyma.06G185900	Glyma.17G093400	Psat2g113080	Psat4g055320	Psat5g112560
OG0000745	AT1G23870	AT1G60140	AT1G70290	Arahy.93VR75	Arahy.A0DAR9	Arahy.AKPI0I	Arahy.CM68RF	Arahy.FZMU71	Arahy.IE8W25	Arahy.PWAA2D	Ca_07508	Ca_14509	Glyma.02G033500	Glyma.04G180900	Glyma.05G036100	Glyma.06G184200	Glyma.08G288600	Glyma.18G136200	Psat4g125000	Psat5g113440
OG0000746	AT1G48370	AT1G65730	AT3G17650	AT5G45450	Arahy.06T2K2	Arahy.4749WV	Arahy.B192XI	Arahy.EJV4EX	Arahy.ZW21UW	Ca_08876	Ca_18055	Glyma.09G164500	Glyma.11G203400	Glyma.16G212900	Psat0ss9065g0040	Psat0ss9065g0200	Psat1g121160	Psat1g122720	Psat2g049200	Psat5g144520
OG0000747	AT1G15480	AT1G80270	Arahy.01ACP3	Arahy.65M2C6	Arahy.8RBA5F	Arahy.B4V8RG	Arahy.WN7Z3X	Ca_07167	Ca_17938	Ca_17939	Ca_17940	Ca_17941	Ca_20844	Ca_20845	Glyma.02G000600	Glyma.03G127100	Glyma.10G000600	Glyma.19G129900	Psat3g079200	Psat6g093520
OG0000748	AT1G12950	AT1G23300	AT3G26590	AT5G38030	Arahy.08HZBK	Arahy.FJ2DZD	Arahy.M8SMER	Arahy.T29US9	Arahy.UAS7KI	Arahy.Y6ZMDV	Ca_22122	Glyma.01G026200	Glyma.02G038600	Glyma.08G282600	Glyma.14G158100	Glyma.18G143700	Psat1g166200	Psat4g116080	Psat4g116840	Psat4g116880
OG0000749	AT1G09820	Arahy.8HC1KC	Arahy.8QK61L	Ca_04122	Ca_11070	Glyma.09G175400	Glyma.11G102500	Glyma.11G103200	Psat5g177240	Psat5g177360	Psat5g177400	Psat5g190400	Psat5g190440	Psat5g190520	Psat5g195640	Psat5g195760	Psat5g195880	Psat5g195920	Psat5g196040	Psat7g173680
OG0000750	AT1G80040	AT5G32440	Arahy.0AR657	Arahy.1K9E55	Arahy.7YRF18	Arahy.AE7RJF	Arahy.F7S1IB	Arahy.NKR70F	Arahy.QMVE3T	Arahy.TX6A6S	Arahy.VD9BGC	Ca_02890	Ca_19177	Glyma.07G029500	Glyma.08G213300	Glyma.13G159500	Glyma.13G366200	Glyma.15G007000	Psat5g303560	Psat7g257240
OG0000751	AT3G22830	AT3G51910	AT3G63350	Arahy.2NFP2H	Arahy.4L43B4	Arahy.6SQ1HP	Arahy.7Z43AK	Arahy.A9PRP0	Arahy.B8VX3Q	Arahy.J099D5	Ca_07800	Ca_12183	Glyma.03G157300	Glyma.10G029600	Glyma.10G244000	Glyma.19G159500	Glyma.20G150300	Psat3g061600	Psat6g059040	Psat6g204120
OG0000752	AT3G28990	AT3G55240	AT5G02580	Arahy.1CEU3T	Arahy.9BIX4A	Arahy.HHD0VQ	Arahy.W1RV07	Arahy.Y9KA2N	Arahy.ZSH83N	Ca_18636	Glyma.02G095700	Glyma.03G173700	Glyma.10G291000	Glyma.13G133300	Glyma.18G285700	Glyma.19G174600	Glyma.20G240100	Psat0s2601g0040	Psat3g048200	Psat6g237040
OG0000753	AT3G04980	AT3G06340	AT5G27240	Ca_01198	Ca_03720	Glyma.03G242300	Glyma.10G158200	Glyma.10G158300	Glyma.19G239700	Glyma.20G150400	Glyma.20G230400	Psat0s3380g0040	Psat2g019440	Psat3g009120	Psat4g184560	Psat4g204240	Psat5g156720	Psat6g095960	Psat6g148280	Psat7g121040
OG0000754	AT3G12480	AT5G19490	Arahy.1YL9TV	Arahy.9U8SPX	Arahy.CT41QQ	Arahy.ELE64U	Arahy.FGGA0D	Arahy.L34J1I	Arahy.M21JET	Arahy.YA9X9Q	Ca_17100	Ca_20191	Glyma.02G277000	Glyma.06G311400	Glyma.13G189400	Glyma.14G038800	Glyma.15G227300	Psat0s3383g0080	Psat4g189760	Psat5g224160
OG0000755	AT3G17675	Arahy.EJ0Q00	Arahy.PZ6ZE5	Arahy.Q9SRUI	Arahy.U25DJR	Arahy.W17NWX	Ca_08216	Ca_08217	Ca_08218	Glyma.09G166200	Glyma.11G223300	Glyma.11G223400	Glyma.16G038500	Glyma.18G034500	Glyma.19G114300	Psat3g043440	Psat3g087840	Psat3g087880	Psat3g087920	Psat6g083200
OG0000756	AT3G28956	AT5G62950	Arahy.NDW3GA	Arahy.SFA2KC	Ca_09653	Glyma.05G108100	Glyma.08G277800	Glyma.11G217000	Glyma.12G172400	Glyma.18G039600	Glyma.18G163300	Glyma.18G163400	Glyma.18G163800	Glyma.18G164000	Glyma.18G165900	Glyma.18G169400	Glyma.U031600	Glyma.U031700	Psat3g162000	Psat3g163880
OG0000757	AT3G09880	AT3G54930	AT5G03470	Arahy.07S74W	Arahy.0N164V	Arahy.2U03EG	Arahy.BKP6F9	Arahy.C70JJY	Arahy.NQL4T4	Ca_00713	Ca_05460	Ca_21991	Glyma.03G185200	Glyma.10G058900	Glyma.10G277100	Glyma.13G145700	Glyma.19G185700	Psat3g039960	Psat6g075040	Psat6g230200
OG0000758	AT3G48240	AT5G63130	Arahy.2N4H4D	Arahy.5X9CLT	Arahy.B5PF9Z	Arahy.DP082Q	Arahy.F7BNA1	Arahy.J53UV4	Arahy.MX13K8	Arahy.WSYI4K	Arahy.Z9DKF9	Arahy.ZH1JH4	Ca_07451	Ca_08815	Glyma.04G187700	Glyma.06G178000	Glyma.17G084900	Psat4g060520	Psat4g060560	Psat5g116200
OG0000759	AT3G03910	AT5G07440	AT5G18170	Arahy.8EFC3U	Arahy.HSU2LT	Arahy.J1NXPM	Arahy.WE6MWD	Ca_02310	Ca_08242	Ca_12792	Ca_19158	Glyma.01G204600	Glyma.05G066200	Glyma.16G041200	Glyma.16G153400	Glyma.19G111000	Psat0s1971g0240	Psat1g096200	Psat2g175800	Psat4g075720
OG0000760	AT3G11910	AT5G06600	Arahy.8JQ024	Arahy.P54KY6	Arahy.X3NVY2	Ca_10271	Ca_20365	Glyma.02G271500	Glyma.13G027800	Glyma.14G044500	Glyma.20G054600	Psat1g091280	Psat2g023840	Psat2g038360	Psat2g068280	Psat2g068320	Psat2g068360	Psat5g107120	Psat6g020360	Psat6g049320
OG0000761	AT5G47550	Arahy.L1FG9J	Arahy.WI67VP	Ca_00698	Ca_27556	Glyma.04G096400	Glyma.07G266000	Glyma.09G010900	Glyma.09G110600	Glyma.11G064200	Glyma.15G115300	Glyma.19G206500	Psat1g189040	Psat1g199880	Psat4g003880	Psat4g003920	Psat4g004040	Psat4g004080	Psat4g004120	Psat4g004160
OG0000762	AT5G07900	Arahy.QZ86VL	Ca_21553	Ca_21554	Ca_26972	Glyma.08G275900	Glyma.08G305200	Glyma.08G305300	Glyma.08G305900	Glyma.08G306000	Glyma.08G306100	Glyma.18G107500	Glyma.18G112100	Glyma.18G112300	Glyma.18G112400	Glyma.18G112600	Glyma.18G112700	Glyma.18G112900	Psat5g188760	Psat5g188800
OG0000763	AT5G08610	AT5G08620	AT5G63630	Arahy.XW1X8T	Arahy.Y112HT	Arahy.YJBK1K	Ca_21270	Glyma.07G056600	Glyma.16G025700	Psat0s3561g0120	Psat2g155400	Psat2g156320	Psat4g133120	Psat4g214280	Psat4g214320	Psat4g214440	Psat5g056160	Psat5g092880	Psat5g148240	Psat6g074920
OG0000764	Ca_00184	Ca_05328	Ca_09763	Ca_17104	Ca_17171	Ca_19048	Ca_19049	Ca_19050	Ca_19066	Ca_19070	Ca_19073	Ca_19074	Ca_21785	Ca_21786	Ca_22002	Ca_23987	Ca_23988	Ca_23995	Ca_25006	Ca_27489
OG0000765	Arahy.1L1IBW	Arahy.B8WD65	Arahy.G691ZN	Arahy.JEM7HP	Arahy.LBLX5B	Arahy.S646GX	Ca_06291	Ca_08800	Glyma.07G194300	Glyma.07G194400	Glyma.13G181900	Psat4g061080	Psat4g061160	Psat4g061200	Psat4g061320	Psat6g156120	Psat7g112400	Psat7g112480	Psat7g113360	Psat7g113400
OG0000766	Arahy.1PW7ZW	Arahy.G3R5KE	Arahy.JL3DG7	Arahy.JY7X0W	Arahy.N6GMXU	Arahy.T8CK68	Arahy.V3KF4A	Ca_08619	Ca_08621	Glyma.05G161300	Glyma.05G161400	Glyma.05G161500	Glyma.05G161600	Glyma.07G075600	Glyma.08G118700	Glyma.08G118800	Glyma.08G118900	Psat7g068240	Psat7g068320	Psat7g068360
OG0000767	Arahy.07SUKG	Arahy.FRJ2WS	Arahy.NDAY03	Arahy.S8RWF5	Arahy.VZ3VQN	Arahy.XSVY15	Ca_02721	Ca_10055	Ca_10056	Ca_10057	Glyma.08G189200	Glyma.08G189400	Glyma.08G189800	Glyma.15G026300	Psat0s1211g0080	Psat0s1212g0080	Psat0s1212g0160	Psat0s4366g0040	Psat0s978g0080	Psat5g289880
OG0000768	Arahy.AA4TLV	Arahy.BQW33I	Arahy.SFE9JU	Ca_00988	Ca_10971	Ca_12945	Ca_17925	Ca_28061	Glyma.14G154100	Psat2g072160	Psat3g162440	Psat4g117800	Psat4g225640	Psat4g227200	Psat5g103640	Psat5g103680	Psat6g017560	Psat6g032400	Psat6g061960	Psat6g228560
OG0000769	Arahy.3T3YD2	Arahy.JR72BU	Arahy.MSQ054	Arahy.P8NTHC	Arahy.RKDW8Y	Arahy.U4B0H2	Arahy.ZXD46E	Ca_17862	Ca_17863	Ca_17864	Ca_19732	Glyma.01G007400	Glyma.01G007500	Glyma.09G161100	Glyma.16G078900	Glyma.16G079000	Glyma.16G210500	Psat1g047560	Psat1g047640	Psat1g048400
OG0000770	Arahy.7JR345	Arahy.LB05K8	Ca_09436	Ca_09437	Ca_09438	Ca_09439	Ca_09440	Glyma.09G280500	Glyma.18G208300	Glyma.18G208500	Psat0s2845g0080	Psat3g069880	Psat3g123120	Psat3g123160	Psat3g123240	Psat3g123280	Psat3g123320	Psat3g123440	Psat3g123680	Psat3g123720
OG0000771	Arahy.8WT4JJ	Arahy.A54C20	Arahy.AN2X6R	Arahy.DEEI9K	Arahy.E4LMWQ	Arahy.F5TB6F	Arahy.HXP2BU	Arahy.I6VVGH	Arahy.KQ7W38	Arahy.KQH08E	Arahy.KZ89Q2	Arahy.PW0SWB	Arahy.RMD5ZC	Arahy.TA2SHQ	Arahy.U6KILG	Arahy.VAI9KI	Arahy.XHT27G	Arahy.XZV9MQ	Ca_06022	Psat3g083160
OG0000772	Arahy.21D9BM	Arahy.370AXC	Arahy.4A049R	Arahy.TNFT39	Arahy.V43J5N	Ca_10571	Ca_10572	Glyma.13G068500	Glyma.13G068800	Glyma.19G014600	Glyma.19G014700	Glyma.19G014800	Glyma.19G015000	Glyma.19G015200	Glyma.19G015300	Psat0s2919g0040	Psat1g076200	Psat1g078480	Psat1g079680	Psat1g079840
OG0000773	Glyma.06G250300	Glyma.06G250400	Glyma.06G250500	Glyma.06G250900	Glyma.06G251000	Glyma.06G251300	Glyma.06G251500	Glyma.06G251600	Glyma.06G251700	Glyma.06G251800	Glyma.06G252000	Glyma.06G252100	Glyma.06G252200	Glyma.06G252500	Glyma.06G253100	Glyma.06G253500	Glyma.U001400	Glyma.U005900	Glyma.U041900	Glyma.U042700
OG0000774	Arahy.1H2ECD	Arahy.1VG975	Arahy.27XR7G	Arahy.4EX079	Arahy.7T2D8R	Arahy.7X2ZKG	Arahy.BK9Z4I	Arahy.BQTL32	Arahy.FFN132	Arahy.IX7YT7	Arahy.KZ2H7U	Arahy.KZVK93	Arahy.N202BN	Arahy.NK5V4T	Arahy.P0KI4L	Arahy.Q8VV8F	Arahy.R66PRX	Arahy.S0S3PR	Arahy.VKT26L	Arahy.ZYW3UT
OG0000775	Arahy.1J832H	Arahy.4Q84I3	Arahy.5EDI0X	Arahy.9T9VBG	Arahy.9Z1ZRJ	Arahy.D59GD5	Arahy.DFA3IT	Arahy.DN3C7B	Arahy.GBF1RD	Arahy.ILZ7DY	Arahy.J0QWW1	Arahy.JHZU79	Arahy.LKT3FQ	Arahy.LVE3Y5	Arahy.SJ99MI	Arahy.TKQ768	Arahy.U78CR3	Arahy.W50GDI	Arahy.XL06X6	Arahy.Y1EIY6
OG0000776	Arahy.0A1TZX	Arahy.3CLD45	Arahy.3V1LC9	Arahy.43PCVQ	Arahy.5M7VL0	Arahy.76UAY3	Arahy.7PV3Z5	Arahy.9QDW33	Arahy.D6VSXF	Arahy.E401ME	Arahy.F907EV	Arahy.G5FPRP	Arahy.I4INA1	Arahy.KJ6UA3	Arahy.Q5TIJ1	Arahy.QN3LZL	Arahy.QV2WXC	Arahy.RDY6U4	Arahy.VF9YKU	Arahy.W9NQ6G
OG0000777	Psat0s11g0120	Psat1g025920	Psat1g126960	Psat1g178280	Psat2g051000	Psat3g131560	Psat3g170520	Psat4g052160	Psat4g062960	Psat4g079120	Psat4g151640	Psat5g005520	Psat5g089160	Psat5g274120	Psat6g144240	Psat6g171040	Psat7g160720	Psat7g164880	Psat7g178920	Psat7g206080
OG0000778	Psat0s3208g0040	Psat0s3208g0120	Psat0s6213g0040	Psat1g036840	Psat2g084840	Psat2g084880	Psat4g191000	Psat5g066720	Psat5g202280	Psat5g202320	Psat5g202360	Psat5g202440	Psat5g209480	Psat5g209520	Psat5g210800	Psat5g210880	Psat5g211440	Psat5g212760	Psat5g212840	Psat5g213520
OG0000779	Psat0s3189g0080	Psat0s3189g0120	Psat0s3189g0160	Psat2g080000	Psat2g080040	Psat2g080080	Psat4g023720	Psat4g023760	Psat4g023800	Psat4g033720	Psat4g201080	Psat4g201120	Psat4g201160	Psat5g275160	Psat5g292400	Psat5g292480	Psat5g292520	Psat5g292560	Psat7g002600	Psat7g002720
OG0000780	AT1G59500	AT2G14960	AT2G23170	AT4G37390	Arahy.2G66YZ	Arahy.B3V54H	Arahy.DN6W1I	Arahy.RKC0UA	Arahy.S4GWG4	Arahy.VYJ22Y	Arahy.WNMX7W	Arahy.YZWE7C	Ca_02190	Ca_15967	Glyma.01G190600	Glyma.02G125600	Glyma.11G051600	Psat2g101440	Psat2g169400
OG0000781	AT1G29240	AT2G34170	Arahy.67CBH9	Arahy.90CUL1	Arahy.BM19ED	Arahy.V8BLVD	Ca_00398	Ca_08599	Ca_09103	Ca_16522	Ca_19220	Ca_23627	Ca_24849	Glyma.05G159000	Glyma.08G116800	Glyma.13G229000	Glyma.15G083500	Psat1g197800	Psat7g070160
OG0000782	AT2G02990	Arahy.1LGD4F	Arahy.F1ZF7M	Arahy.V2MLU3	Arahy.YHJ5ZY	Ca_18067	Ca_18069	Ca_18070	Glyma.01G048200	Glyma.02G107900	Glyma.20G036100	Psat1g193080	Psat2g119520	Psat2g119560	Psat2g119640	Psat3g038520	Psat5g208880	Psat7g106320	Psat7g119440
OG0000783	AT2G19130	Arahy.AUSP9T	Arahy.BWKC5Z	Arahy.D2YYPY	Arahy.F8EDYM	Arahy.M23BVA	Ca_14125	Ca_14126	Ca_14127	Ca_22594	Glyma.06G300600	Glyma.12G104100	Glyma.12G198600	Glyma.12G198800	Glyma.13G303400	Psat5g267480	Psat5g267640	Psat7g202800	Psat7g202960
OG0000784	AT2G39720	AT3G46620	AT5G59550	Arahy.0T8X31	Arahy.T65TVI	Arahy.U8895U	Ca_02631	Ca_13315	Ca_16284	Glyma.11G137300	Glyma.11G220400	Glyma.12G060700	Glyma.13G338400	Glyma.15G036100	Glyma.18G037000	Glyma.19G178300	Psat5g123480	Psat5g285480	Psat7g210680
OG0000785	AT1G06170	AT2G31210	AT2G31220	Arahy.05VK9G	Arahy.7T4HVK	Arahy.ALCT10	Arahy.DCX3MH	Arahy.H3ZLJ8	Arahy.P97QTY	Arahy.PSS1NY	Arahy.U8C2S8	Arahy.UPIP6Z	Ca_05117	Ca_05118	Glyma.05G134400	Glyma.08G089100	Glyma.08G269300	Glyma.16G090900	Psat7g087680
OG0000786	AT1G10588	AT2G14900	AT2G39540	AT5G59845	Arahy.7Y3SM7	Arahy.SY561U	Arahy.TJLQ2T	Arahy.V4B8PK	Arahy.VES4LD	Arahy.XG1GJV	Ca_05625	Ca_18356	Glyma.06G044400	Glyma.10G259800	Glyma.14G087200	Glyma.17G237100	Glyma.20G131100	Psat5g039600	Psat6g014400
OG0000787	AT1G33540	AT1G73270	AT1G73280	AT1G73290	AT1G73300	AT1G73310	AT2G22920	AT2G22970	AT2G22980	AT2G22990	AT2G23000	AT2G23010	AT3G10450	AT3G12203	AT3G12220	AT3G12230	AT3G12240	AT5G09640	AT5G36180
OG0000788	AT2G33770	Arahy.78YPL0	Arahy.8ZK7KB	Arahy.FE9WNQ	Arahy.JBS4N0	Arahy.RAY848	Arahy.TD0Y44	Arahy.U3L3I1	Ca_00306	Ca_06310	Ca_08605	Glyma.06G090000	Glyma.07G196500	Glyma.13G179600	Glyma.13G239100	Glyma.15G074200	Glyma.18G170400	Psat1g204960	Psat7g113760
OG0000789	AT2G21430	AT4G16190	AT4G39090	Arahy.ADL7PQ	Arahy.CFN2UR	Arahy.I05URU	Arahy.IK22HI	Arahy.R5CNPB	Arahy.UX4ERZ	Ca_10768	Ca_15405	Glyma.04G027600	Glyma.06G027700	Glyma.11G113500	Glyma.12G039400	Glyma.14G216300	Glyma.17G254900	Psat0s3831g0160	Psat7g182920
OG0000790	AT2G45710	AT3G61110	AT5G47930	Arahy.1C19KZ	Arahy.BH8J5B	Arahy.G3L9EH	Arahy.RM2YS3	Arahy.VWB10K	Ca_00377	Ca_00857	Ca_05445	Ca_18875	Glyma.02G067300	Glyma.02G067400	Glyma.16G148500	Glyma.19G105700	Psat0s4121g0120	Psat1g169400	Psat1g199080
OG0000791	AT2G19570	AT4G29570	AT4G29580	AT4G29600	AT4G29610	AT4G29620	AT4G29630	AT4G29640	AT4G29650	Arahy.ME19SE	Ca_05890	Ca_15543	Glyma.02G135000	Glyma.04G154700	Glyma.05G222300	Glyma.07G129300	Glyma.08G029000	Psat1g050280	Psat7g020200
OG0000792	AT1G05570	AT2G31960	AT5G13000	AT5G36870	Arahy.1NP050	Arahy.7J4T5M	Arahy.A5U4H6	Arahy.IXET8P	Arahy.T2M1NX	Arahy.WH3ZRH	Ca_21604	Ca_22935	Glyma.08G157400	Glyma.08G361500	Glyma.15G268800	Glyma.18G300200	Psat0s2083g0320	Psat0s3450g0080	Psat6g240560
OG0000793	AT2G44260	AT3G01870	AT3G01880	Arahy.2VK8SM	Arahy.QDQA3J	Ca_13953	Ca_13954	Ca_13956	Ca_13967	Glyma.08G159300	Glyma.08G159400	Glyma.15G267200	Glyma.16G106400	Psat0s4858g0040	Psat1g128880	Psat1g129560	Psat1g129600	Psat1g130200	Psat1g130240
OG0000794	AT2G16460	Arahy.14KAFV	Arahy.1J7E0E	Arahy.3GIS1C	Arahy.4969V0	Arahy.CZ58ZW	Arahy.HBMB4V	Arahy.NF6UF5	Arahy.Q9RYEL	Arahy.U5MAQS	Arahy.YMQ62S	Arahy.YZY52G	Ca_01990	Ca_04753	Ca_09988	Glyma.16G131100	Psat0s765g0120	Psat4g098200	Psat5g004640
OG0000795	AT1G76490	AT2G17370	Arahy.6CC1CL	Arahy.8T1UF6	Arahy.FHBJ1H	Arahy.JEQD5V	Ca_09868	Ca_10251	Ca_10701	Glyma.01G156700	Glyma.02G273100	Glyma.09G196000	Glyma.11G088000	Glyma.14G045900	Glyma.16G113000	Psat0s3155g0040	Psat0s3229g0120	Psat0s3314g0080	Psat2g146800
OG0000796	AT4G38130	AT5G35600	AT5G63110	Arahy.CE95IG	Arahy.CW9Q3P	Arahy.U3SYI0	Ca_07461	Ca_11932	Glyma.01G245100	Glyma.04G000200	Glyma.04G187000	Glyma.05G040600	Glyma.06G000100	Glyma.11G000300	Glyma.17G085700	Psat2g000240	Psat3g183920	Psat4g219680	Psat5g115840
OG0000797	AT4G26288	AT5G56550	Arahy.09CI3V	Arahy.4D2SB5	Ca_05921	Ca_15504	Ca_27963	Glyma.01G006000	Glyma.05G225900	Glyma.07G125600	Glyma.08G032800	Psat1g050120	Psat1g050760	Psat6g120360	Psat7g017480	Psat7g017520	Psat7g017640	Psat7g017680	Psat7g018040
OG0000798	AT4G15660	AT4G15670	AT4G15680	AT4G15690	AT4G15700	AT5G18600	Arahy.NNAX19	Ca_00520	Ca_06828	Ca_06829	Glyma.07G250500	Glyma.13G216300	Glyma.15G096600	Glyma.17G023900	Psat1g187840	Psat4g025160	Psat4g029040	Psat4g029120	Psat4g029160
OG0000799	AT1G59790	AT1G59800	AT4G02570	Arahy.A4TJW4	Arahy.C5NHEB	Arahy.LN6NXX	Arahy.RGHX4L	Ca_00941	Ca_06839	Ca_20294	Glyma.03G211400	Glyma.07G249100	Glyma.09G046500	Glyma.15G154000	Glyma.17G025200	Glyma.19G208600	Psat1g152360	Psat3g023520	Psat4g028040
OG0000800	AT4G14540	Arahy.8XPX7R	Arahy.BTE5MM	Arahy.D0EVJ3	Arahy.M2R7LU	Ca_07906	Ca_09721	Ca_20238	Ca_20798	Glyma.02G300200	Glyma.08G329300	Glyma.09G014100	Glyma.15G118800	Glyma.18G077500	Psat1g172800	Psat2g007480	Psat2g118320	Psat4g002840	Psat5g168880
OG0000801	AT1G01540	AT4G01330	AT4G02630	Arahy.5RRG6K	Arahy.IY6P5S	Arahy.PR8FDA	Arahy.RKXB8A	Ca_02159	Ca_06177	Ca_13714	Glyma.01G187300	Glyma.07G066600	Glyma.09G255700	Glyma.11G054800	Glyma.16G032700	Glyma.18G237100	Psat0s607g0160	Psat2g166600	Psat3g106720
OG0000802	AT1G11960	AT1G62320	AT3G21620	AT4G04340	AT4G15430	AT4G22120	Arahy.1VR9T8	Arahy.G2HTNH	Arahy.U32EE0	Arahy.W4Z8DF	Arahy.YFH0AU	Ca_03393	Ca_10272	Glyma.02G271300	Glyma.07G263300	Glyma.13G002200	Glyma.17G010500	Psat2g024000	Psat4g005520
OG0000803	AT4G20820	AT5G44410	AT5G44440	Arahy.08LC4Y	Arahy.0UI4ZV	Arahy.365DAM	Arahy.N12FVU	Arahy.NL26FI	Arahy.UPMM2P	Arahy.V5D8Z3	Ca_05202	Glyma.05G122000	Glyma.05G124800	Glyma.05G124900	Glyma.05G125000	Glyma.08G079900	Psat7g093160	Psat7g093240	Psat7g094440
OG0000804	AT1G01740	AT1G63500	AT4G00710	AT5G41260	Arahy.KE7AMS	Arahy.U2T3B3	Arahy.U75YPR	Arahy.WQT719	Arahy.X0DYQH	Ca_05739	Ca_06214	Ca_13768	Glyma.03G011000	Glyma.05G207400	Glyma.07G072100	Glyma.08G014100	Psat3g109960	Psat4g155160	Psat7g033560
OG0000805	AT4G25850	AT4G25860	AT5G57240	Arahy.XZH3XT	Ca_03224	Ca_08849	Ca_08855	Glyma.09G058800	Glyma.09G058900	Glyma.13G100000	Glyma.15G164900	Glyma.15G165000	Glyma.17G059900	Glyma.17G060000	Glyma.17G060100	Psat0ss2585g0600	Psat0ss2585g0640	Psat1g144600	Psat1g144720
OG0000806	AT1G05230	AT4G04890	AT4G21750	Arahy.0FU07W	Arahy.7WP6NL	Arahy.Q0AVLX	Ca_04629	Ca_07131	Ca_11891	Ca_23205	Glyma.01G240100	Glyma.06G303700	Glyma.11G003400	Glyma.12G194400	Psat4g210880	Psat5g041960	Psat5g264320	Psat6g209960	Psat7g158680
OG0000807	AT3G60800	AT4G00840	AT4G22750	Arahy.4EF6AW	Arahy.DFCU6J	Arahy.LU1UG8	Arahy.MX91RN	Arahy.NGB4B1	Arahy.X8DA0M	Arahy.Y9H7JI	Ca_01344	Ca_09532	Glyma.01G142300	Glyma.03G025500	Glyma.03G260000	Glyma.09G269800	Glyma.18G220400	Psat3g001160	Psat7g233720
OG0000808	AT1G63700	Arahy.1W6BS6	Arahy.2YXT8K	Arahy.G9TB70	Arahy.KS7331	Arahy.MY632X	Arahy.TNLB08	Ca_04448	Ca_05756	Glyma.01G220700	Glyma.08G015500	Glyma.09G135100	Glyma.10G232800	Glyma.11G022900	Glyma.16G181000	Glyma.20G161500	Psat1g051000	Psat6g193600	Psat7g032880
OG0000809	AT1G22540	AT1G72130	AT1G72140	Arahy.APC7ZA	Arahy.W1607K	Arahy.Y4LYPQ	Ca_15762	Ca_23354	Ca_26484	Glyma.04G256300	Glyma.12G001700	Psat0s1306g0040	Psat0s4032g0040	Psat1g003400	Psat7g144920	Psat7g144960	Psat7g145800	Psat7g145840	Psat7g259080
OG0000810	AT1G52140	AT3G16330	Arahy.646R5W	Arahy.LR2U11	Arahy.X7S7J8	Ca_02789	Ca_23320	Glyma.07G016300	Glyma.08G201700	Glyma.13G355100	Glyma.15G019100	Psat5g296560	Psat5g296600	Psat5g296640	Psat5g296720	Psat5g296760	Psat5g296800	Psat5g296840	Psat5g296920
OG0000811	AT1G10360	AT1G10370	AT1G59670	AT1G59700	Arahy.0NW365	Arahy.7AR2IQ	Arahy.D9Q2X2	Arahy.EA2ZEQ	Arahy.HC540V	Ca_17586	Glyma.01G040000	Glyma.01G040100	Glyma.01G040200	Glyma.02G024600	Glyma.02G024700	Glyma.02G024800	Psat0s2692g0040	Psat2g116000	Psat4g129040
OG0000812	AT1G16270	AT1G79570	Arahy.8SJW9U	Arahy.CE4N6Q	Arahy.M6CJ98	Arahy.S6GYJN	Ca_13618	Ca_13619	Ca_23935	Glyma.08G165800	Glyma.08G165900	Glyma.08G237100	Glyma.08G237200	Glyma.15G213400	Glyma.15G261100	Glyma.15G261200	Psat1g011960	Psat1g013880	Psat4g169760
OG0000813	AT1G67890	AT3G06620	AT3G06630	AT3G06640	AT5G49470	Arahy.AF4BZK	Arahy.D5YD9F	Arahy.HA59NF	Arahy.HXJ4DU	Arahy.LD15T5	Arahy.P62TZN	Arahy.PMZJ89	Ca_03017	Ca_08094	Glyma.07G239600	Glyma.09G035400	Glyma.17G033700	Psat0ss8330g0200	Psat1g160800
OG0000814	AT1G28370	AT1G53170	AT3G15210	Arahy.AS0C7C	Arahy.QGFJ76	Ca_00327	Ca_22534	Glyma.06G236400	Glyma.07G199700	Glyma.08G278800	Glyma.10G061400	Glyma.12G162700	Glyma.12G226600	Glyma.13G236500	Glyma.13G274100	Glyma.13G289700	Glyma.15G077100	Psat0ss4650g0040	Psat1g203320
OG0000815	AT1G23290	AT1G70600	Arahy.454J86	Arahy.W50V02	Ca_07452	Ca_12300	Ca_14550	Ca_14552	Glyma.01G026100	Glyma.02G038700	Glyma.04G187500	Glyma.05G040900	Glyma.06G178300	Psat0s277g0040	Psat2g086840	Psat4g116760	Psat4g202640	Psat4g202680	Psat5g116040
OG0000816	AT1G77990	AT5G10180	Arahy.42SP3V	Arahy.M97CFY	Arahy.NT37WY	Arahy.ZSX3H1	Ca_12680	Ca_16619	Ca_24543	Glyma.06G106200	Glyma.08G138600	Glyma.11G238400	Glyma.13G087100	Glyma.14G169300	Glyma.18G019000	Glyma.18G168900	Psat0s3920g0080	Psat5g088920	Psat5g136920
OG0000817	AT1G04270	AT1G33850	AT5G09490	AT5G09500	AT5G09510	AT5G43640	Arahy.1H403S	Arahy.2FU6SJ	Arahy.882I6B	Arahy.8YRY2D	Arahy.IHRD8H	Arahy.Z8M29T	Ca_00929	Ca_07778	Glyma.05G234800	Glyma.17G004300	Psat6g057360	Psat7g008640	Psat7g185240
OG0000818	AT1G59950	AT1G59960	Arahy.0BML12	Arahy.28F6NF	Arahy.6E3Z7B	Arahy.U6NA16	Ca_09797	Ca_09798	Ca_09799	Ca_17081	Ca_19207	Ca_19221	Ca_19222	Glyma.02G307300	Glyma.14G005700	Glyma.18G285800	Psat2g003880	Psat2g003920	Psat5g103560
OG0000819	AT1G49580	AT3G19100	AT3G50530	Arahy.9FR3XY	Arahy.QF0R52	Arahy.V28U7W	Arahy.XLU1TP	Arahy.XR8H09	Ca_02128	Ca_06427	Ca_09255	Glyma.01G184300	Glyma.02G134600	Glyma.05G090900	Glyma.07G210600	Glyma.11G058000	Psat2g165320	Psat4g088000	Psat7g121760
OG0000820	AT1G24200	AT1G70030	AT5G35610	Arahy.1U4MMV	Arahy.91F6L8	Arahy.R4NCVL	Arahy.UGZ8FE	Arahy.V7PDQ5	Glyma.08G293000	Glyma.08G293100	Glyma.18G130300	Psat0ss9382g0160	Psat2g112960	Psat2g113000	Psat2g113520	Psat2g113640	Psat2g113680	Psat2g114520	Psat2g115280
OG0000821	AT1G15360	AT5G11190	AT5G25390	Arahy.8V3MXA	Arahy.KDEH1Y	Arahy.P2AB97	Ca_01764	Ca_02880	Ca_09050	Ca_13435	Glyma.04G067200	Glyma.06G068800	Glyma.07G031200	Glyma.08G211600	Glyma.15G008600	Glyma.17G210500	Psat0s2233g0160	Psat0s273g0040	Psat0s4555g0040
OG0000822	AT1G54340	AT1G65930	AT5G14590	Arahy.AHDT32	Arahy.D51ZYB	Arahy.EN4Q1L	Arahy.LRY0PY	Arahy.M018VL	Arahy.ZIBD16	Ca_12583	Ca_13917	Ca_14382	Glyma.02G241200	Glyma.05G005300	Glyma.14G211000	Glyma.15G266700	Psat1g056080	Psat1g130800	Psat2g044000
OG0000823	AT1G15125	Arahy.0C4R8T	Arahy.14LJH7	Arahy.6L332I	Arahy.A7HWYK	Arahy.G40UBL	Arahy.G474U2	Arahy.GM2IKF	Arahy.I86G1V	Arahy.KFB3GD	Arahy.L2B5VZ	Arahy.M22KXN	Arahy.PGSD4J	Arahy.Q1B2DF	Arahy.R08CVV	Arahy.WXRS82	Arahy.XAYS0A	Arahy.Z2ISY4	Ca_05564
OG0000824	AT1G13280	AT3G25760	AT3G25770	AT3G25780	Arahy.7243UF	Arahy.F4N1WH	Arahy.FSAK9D	Arahy.H5H05M	Ca_06626	Ca_24129	Glyma.01G086900	Glyma.02G099200	Glyma.08G256600	Glyma.13G047300	Glyma.18G280900	Glyma.19G044900	Psat2g086600	Psat3g190560	Psat3g190720
OG0000825	AT3G47740	AT3G47750	AT3G47760	AT3G47770	AT3G47780	AT3G47790	AT5G61700	AT5G61740	Arahy.L7V4PR	Arahy.YH0XA6	Ca_15347	Ca_18684	Glyma.05G028500	Glyma.06G191400	Glyma.17G098300	Psat0s253g0040	Psat4g052280	Psat4g052880	Psat5g190640
OG0000826	AT3G25230	AT5G48570	Arahy.3FW66N	Arahy.90AC01	Arahy.DU5DWV	Arahy.E1KG5K	Arahy.S3X144	Ca_08522	Ca_11724	Ca_18290	Ca_18291	Glyma.05G149900	Glyma.08G106700	Glyma.08G346700	Glyma.16G088000	Glyma.18G158100	Psat3g150280	Psat4g204920	Psat7g076200
OG0000827	AT3G27260	AT5G63320	Arahy.8Y7GXP	Arahy.ER9ILG	Arahy.I20RPW	Arahy.Z1QYPE	Ca_16670	Ca_26991	Ca_27585	Ca_27931	Glyma.04G193800	Glyma.05G045700	Glyma.06G172300	Glyma.16G062200	Glyma.16G062300	Glyma.19G084600	Psat0s2585g0080	Psat3g177720	Psat5g140200
OG0000828	AT3G45140	Arahy.UXKX2B	Arahy.ZE2CQ7	Ca_07552	Ca_07553	Ca_07554	Ca_07556	Ca_18906	Glyma.11G130300	Glyma.13G030300	Glyma.13G075900	Glyma.20G053700	Glyma.20G054000	Glyma.20G054100	Psat0s1747g0040	Psat0s1747g0080	Psat0s1748g0040	Psat3g069000	Psat7g213600
OG0000829	AT5G39260	AT5G39270	AT5G39280	AT5G39290	AT5G39300	AT5G39310	Arahy.5XV79M	Arahy.SV4UMN	Ca_15654	Ca_15754	Ca_25291	Ca_25295	Glyma.08G243200	Glyma.18G265400	Psat0s1080g0040	Psat0s846g0080	Psat3g201040	Psat3g201120	Psat7g254680
OG0000830	AT5G27810	AT5G48670	Arahy.5M65ZF	Arahy.TW1RKA	Ca_06495	Ca_08934	Ca_08942	Ca_13275	Glyma.11G160200	Glyma.11G214600	Glyma.18G042000	Glyma.18G053500	Glyma.18G053800	Psat0ss10486g0080	Psat5g119400	Psat5g149000	Psat5g149040	Psat5g150680	Psat7g120000
OG0000831	AT5G20010	AT5G20020	AT5G55190	Arahy.7Z8VBC	Arahy.IT57YE	Arahy.LC2Y2P	Arahy.R7PSBK	Arahy.SYQX0D	Ca_01778	Ca_01780	Ca_01781	Ca_18154	Glyma.04G069300	Glyma.05G010300	Glyma.06G070500	Glyma.06G070600	Psat5g027440	Psat5g027480	Psat5g217640
OG0000832	AT5G58610	Arahy.297ZDF	Arahy.BVBE6Z	Arahy.C2LCIC	Arahy.E0FZPT	Arahy.J886VA	Arahy.S706JK	Arahy.ZYQ7LA	Ca_09032	Ca_14288	Ca_28169	Glyma.02G227900	Glyma.11G170900	Glyma.11G171200	Glyma.14G194800	Psat2g057000	Psat5g152800	Psat5g152880	Psat5g152920
OG0000833	AT5G27990	Arahy.2EE7P6	Arahy.2T97DK	Arahy.418MG4	Arahy.A0H8UL	Arahy.C65CX3	Arahy.DGU1VQ	Arahy.EKEG73	Arahy.G3F6T9	Arahy.GGZ045	Arahy.X9ULGB	Arahy.Y01NVN	Ca_17986	Glyma.08G279500	Glyma.13G169100	Glyma.18G147100	Glyma.19G009300	Psat2g156040	Psat4g143200
OG0000834	AT5G48380	Arahy.3SD0G7	Arahy.4453MP	Arahy.5B0M6A	Arahy.H5JCD8	Ca_06083	Ca_11768	Ca_11769	Glyma.03G095700	Glyma.03G095800	Glyma.03G096000	Glyma.03G096100	Glyma.09G079700	Glyma.09G246600	Glyma.16G079200	Glyma.18G246400	Glyma.U005600	Psat3g101120	Psat4g208120
OG0000835	AT5G08370	AT5G08380	Arahy.6Y2PGB	Arahy.F795UE	Arahy.FTM745	Arahy.KWHJ4Z	Arahy.US8HBC	Arahy.V1ADX0	Ca_03855	Ca_09502	Glyma.09G160400	Glyma.09G273400	Glyma.10G174500	Glyma.10G174600	Glyma.16G209800	Glyma.18G215700	Glyma.20G216000	Psat1g118240	Psat3g118320
OG0000836	AT5G47800	Arahy.77GR70	Arahy.LH6NP7	Arahy.S6WQLB	Arahy.X4HB4V	Ca_07924	Ca_07925	Ca_18155	Glyma.04G131300	Glyma.07G269100	Glyma.09G015900	Glyma.15G121700	Glyma.17G004500	Glyma.20G072100	Psat0s10723g0040	Psat1g172080	Psat7g080560	Psat7g080600	Psat7g080640
OG0000837	Arahy.8T8NTE	Arahy.I3WRP4	Ca_14640	Ca_14642	Ca_14643	Ca_25526	Ca_25530	Ca_25532	Ca_26666	Ca_27015	Ca_27034	Ca_28214	Glyma.02G131400	Glyma.15G207000	Glyma.15G207100	Psat1g086800	Psat1g087920	Psat1g140040	Psat3g149840
OG0000838	Arahy.291MZ5	Arahy.ENB4BT	Arahy.G4Y2Y5	Arahy.U8XEFG	Ca_05195	Ca_05196	Ca_25845	Glyma.05G123700	Glyma.05G123800	Glyma.05G123900	Glyma.05G124000	Glyma.08G078800	Glyma.08G078900	Glyma.08G079100	Glyma.08G079200	Psat7g094320	Psat7g094360	Psat7g094840	Psat7g095440
OG0000839	Ca_15780	Ca_23603	Glyma.01G043200	Glyma.01G113600	Glyma.01G113700	Glyma.01G113800	Glyma.01G187000	Glyma.01G187100	Glyma.02G291400	Glyma.03G105900	Glyma.09G200400	Glyma.11G055000	Glyma.14G023400	Psat0s5759g0040	Psat2g011800	Psat4g120360	Psat4g122800	Psat4g124560	Psat5g258240
OG0000840	Arahy.0V3EF3	Arahy.12FNT9	Arahy.686ZKJ	Arahy.956NCL	Arahy.EM1IWQ	Arahy.F9SXFF	Arahy.GQD7YX	Arahy.I93J7P	Arahy.XXH2X2	Ca_08527	Ca_11382	Glyma.05G150600	Glyma.05G150700	Glyma.08G107500	Glyma.08G107600	Glyma.18G003100	Psat5g099320	Psat7g075600	Psat7g075800
OG0000841	Arahy.067A10	Arahy.3MFN7L	Arahy.AM9QWL	Arahy.F7AR35	Arahy.MNWX4W	Arahy.NU92WK	Arahy.U0YEJU	Arahy.U55V76	Arahy.XI0QBF	Ca_14004	Ca_23689	Ca_23690	Ca_23692	Glyma.08G362500	Glyma.10G297000	Psat0s2492g0040	Psat0s3952g0080	Psat0s3952g0120	Psat6g050240
OG0000842	Ca_10179	Ca_10180	Ca_15695	Ca_23456	Ca_23711	Psat0s1289g0160	Psat0s1289g0200	Psat0ss3759g0240	Psat2g020040	Psat2g020080	Psat2g020360	Psat2g020480	Psat3g185600	Psat3g185640	Psat3g185680	Psat3g185720	Psat5g113320	Psat5g185360	Psat5g196880
OG0000843	Arahy.1QGT1E	Arahy.22IEAJ	Arahy.8L2LXX	Arahy.D58B9N	Arahy.F0NWTD	Arahy.FBT475	Arahy.HDGD4N	Arahy.J7PSRM	Arahy.N8EXIK	Arahy.TS5TVQ	Ca_14352	Ca_16128	Ca_23399	Glyma.02G246100	Glyma.04G146300	Glyma.04G154800	Glyma.14G069800	Psat2g041880	Psat5g014520
OG0000844	Arahy.BYFA8L	Arahy.JQCA0U	Ca_00388	Glyma.15G082200	Glyma.16G107200	Psat0s1330g0080	Psat0s1330g0120	Psat0s1330g0560	Psat0s1330g0600	Psat1g197680	Psat1g198360	Psat1g198400	Psat1g198440	Psat1g198520	Psat1g198600	Psat1g198680	Psat1g198720	Psat1g198760	Psat1g198800
OG0000845	Arahy.1V2M7B	Arahy.2LDC6J	Arahy.3JQT0K	Arahy.3MB22H	Arahy.416W9Q	Arahy.65UHA6	Arahy.7E7EIT	Arahy.C0VUU4	Arahy.ENIS4M	Arahy.V3ZQ6H	Ca_06073	Ca_19131	Glyma.13G173900	Glyma.16G158100	Psat1g100560	Psat1g100640	Psat1g108880	Psat3g100520	Psat3g100560
OG0000846	Ca_19633	Glyma.07G141700	Glyma.18G192000	Psat0s948g0120	Psat0s948g0160	Psat0s948g0200	Psat2g002640	Psat2g124920	Psat3g189680	Psat3g189720	Psat4g147400	Psat4g147440	Psat5g085720	Psat5g085760	Psat6g202560	Psat6g234080	Psat7g137320	Psat7g137360	Psat7g244680
OG0000847	Arahy.5E44W3	Ca_17840	Psat0s1557g0040	Psat0s2407g0200	Psat0s2407g0280	Psat0s4390g0080	Psat2g026400	Psat2g026840	Psat2g026880	Psat2g027000	Psat2g027040	Psat2g028040	Psat2g028200	Psat2g028320	Psat2g028400	Psat2g028440	Psat2g028520	Psat2g029520	Psat2g029680
OG0000848	Arahy.0R3YGY	Arahy.61LYXS	Arahy.936HGS	Arahy.98NF3L	Arahy.C354H7	Arahy.CAI9RI	Arahy.CD0F2D	Arahy.EM6AHT	Arahy.G38IB6	Arahy.I91QXC	Arahy.IRQ4MV	Arahy.JAA9B4	Arahy.JK0RBR	Arahy.LWFC3J	Arahy.M0V26Z	Arahy.SY9UAE	Arahy.U4QDWS	Ca_14250	Ca_14301
OG0000849	Arahy.95F752	Arahy.XV8AS7	Ca_01568	Ca_01569	Ca_01570	Ca_01571	Glyma.04G043400	Glyma.04G043500	Glyma.04G043600	Glyma.06G043900	Glyma.06G044000	Glyma.09G108600	Psat0s3164g0160	Psat0s3164g0200	Psat4g086000	Psat5g040080	Psat5g040280	Psat5g040320	Psat5g040400
OG0000850	Ca_08946	Ca_08947	Ca_08949	Ca_08951	Ca_20313	Ca_20315	Ca_20316	Ca_20317	Ca_23750	Ca_23751	Ca_23754	Ca_23757	Ca_23758	Ca_23759	Psat5g149760	Psat5g149920	Psat5g150000	Psat5g150040	Psat7g235480
OG0000851	Glyma.08G311500	Glyma.08G311600	Glyma.08G311900	Glyma.08G312000	Glyma.10G060700	Glyma.10G061300	Glyma.11G166600	Glyma.11G166800	Glyma.13G072000	Glyma.15G241300	Glyma.18G059400	Glyma.18G059500	Glyma.18G103400	Glyma.18G103500	Glyma.18G103600	Glyma.18G104000	Glyma.18G104100	Glyma.18G113100	Glyma.20G045800
OG0000852	Glyma.01G066900	Glyma.01G131600	Glyma.04G124700	Glyma.05G096100	Glyma.06G219100	Glyma.09G066100	Glyma.12G100800	Glyma.12G146500	Glyma.14G137000	Glyma.15G232100	Glyma.15G242300	Glyma.17G174800	Glyma.17G183100	Glyma.18G079200	Glyma.18G123000	Glyma.18G132300	Glyma.18G182900	Glyma.19G093000	Glyma.U001800
OG0000853	Glyma.01G129900	Glyma.02G180600	Glyma.02G210200	Glyma.03G126500	Glyma.03G195100	Glyma.04G138800	Glyma.06G071700	Glyma.07G105100	Glyma.07G210100	Glyma.08G254700	Glyma.08G261600	Glyma.12G032100	Glyma.15G107600	Glyma.19G038900	Glyma.19G128700	Psat0ss9065g0280	Psat4g212160	Psat6g015080	Psat6g080200
OG0000854	Arahy.370AP4	Arahy.7470WV	Arahy.7QN223	Arahy.BDU9B8	Arahy.C05VI8	Arahy.CIBD1H	Arahy.DAER0W	Arahy.DB5V97	Arahy.HP88CG	Arahy.I408H5	Arahy.MJZR33	Arahy.PTC7HC	Arahy.RCEF2C	Arahy.TKHQ8A	Arahy.VA8KAZ	Arahy.VLT00F	Arahy.ZKSG0L	Glyma.08G229200	Psat0s9163g0040
OG0000855	Arahy.465ER6	Arahy.5MEJ54	Arahy.76LV04	Arahy.7PGW8X	Arahy.89LLML	Arahy.8XA8G4	Arahy.AK4J39	Arahy.B5I3IH	Arahy.B5ZI8V	Arahy.CXU7YK	Arahy.HKAM97	Arahy.KLBV6E	Arahy.LQJ2G8	Arahy.P9GJ6G	Arahy.PL7LDA	Arahy.SC3PTI	Arahy.TBML09	Arahy.U4Z5MQ	Arahy.U7U33W
OG0000856	Arahy.215YVC	Arahy.31P5C8	Arahy.3XCK51	Arahy.3YWG0A	Arahy.8ZB8RF	Arahy.92F93N	Arahy.94BM57	Arahy.AR7LZG	Arahy.DXNF3X	Arahy.GY8FHB	Arahy.HAU1U1	Arahy.I134XL	Arahy.KQFA1S	Arahy.LZRM5J	Arahy.NL2UE9	Arahy.Q6DFIJ	Arahy.Q8JFIC	Arahy.QU52XI	Arahy.Y1B8BD
OG0000857	Arahy.0EC219	Arahy.33JX4P	Arahy.5EI0AV	Arahy.714S40	Arahy.88X2TA	Arahy.ASR4JM	Arahy.BF46T9	Arahy.HFSF7Z	Arahy.J3WKYM	Arahy.JYJX2B	Arahy.K3ZAF5	Arahy.M7LXLQ	Arahy.MDSJ3Y	Arahy.N2HC0B	Arahy.P4NRG4	Arahy.Q37UIB	Arahy.VW2CQX	Arahy.YJUR3Z	Arahy.YST6Y9
OG0000858	Arahy.0C39AK	Arahy.0LPM9G	Arahy.2M25TJ	Arahy.3RMI2Z	Arahy.43MIEL	Arahy.4W4MA0	Arahy.6D36QA	Arahy.7DN3BS	Arahy.ITE58K	Arahy.L7Q6TT	Arahy.L8092G	Arahy.LV5T9D	Arahy.M5EKG7	Arahy.QA193K	Arahy.RMT51D	Arahy.S9N27B	Arahy.X7AYSP	Arahy.XK15WA	Arahy.Z28SKX
OG0000859	Psat0s1590g0040	Psat0s2154g0160	Psat1g003640	Psat1g003800	Psat1g067080	Psat1g132760	Psat2g014880	Psat2g078280	Psat3g135520	Psat3g182320	Psat3g185240	Psat3g190040	Psat5g069760	Psat5g089760	Psat5g116760	Psat5g116800	Psat6g140840	Psat6g207560	Psat7g019600
OG0000860	Psat0s1478g0200	Psat0s1478g0240	Psat1g017400	Psat1g078840	Psat1g078880	Psat1g093760	Psat1g107760	Psat1g115320	Psat1g120640	Psat3g137520	Psat3g162360	Psat4g042560	Psat4g071480	Psat5g054720	Psat5g061840	Psat5g219480	Psat6g105800	Psat6g155560	Psat6g209680
OG0000861	Psat0s3010g0040	Psat0s3164g0040	Psat0s5951g0040	Psat1g070360	Psat1g131080	Psat3g184200	Psat4g023960	Psat5g134120	Psat5g159520	Psat5g242040	Psat6g014440	Psat6g080720	Psat6g082400	Psat6g087280	Psat6g185960	Psat6g211080	Psat7g055840	Psat7g132680	Psat7g211640
OG0000862	Psat0s6281g0040	Psat0s6281g0080	Psat0s6281g0120	Psat0s9342g0040	Psat0s9342g0080	Psat0s9342g0120	Psat5g218480	Psat5g218520	Psat5g218640	Psat5g218720	Psat5g218800	Psat5g218920	Psat6g242040	Psat6g242280	Psat6g242320	Psat6g242360	Psat6g242400	Psat6g242440	Psat6g242480
OG0000863	AT1G19190	AT1G49640	AT1G49650	AT1G49660	AT2G03550	AT3G48690	AT3G48700	Arahy.78VWZK	Ca_06435	Ca_06436	Glyma.02G133800	Glyma.02G133900	Glyma.02G134000	Glyma.04G041100	Glyma.07G211100	Glyma.07G211200	Psat7g123480	Psat7g123520
OG0000864	AT2G30860	AT2G30870	Arahy.67E0CQ	Arahy.6TET7K	Arahy.CRBY30	Arahy.F8LB2J	Ca_15234	Ca_15235	Ca_22825	Glyma.02G283900	Glyma.08G306800	Glyma.08G306900	Glyma.14G031000	Glyma.18G111100	Glyma.18G111200	Psat2g017360	Psat5g198360	Psat5g198400
OG0000865	AT2G39800	AT3G55610	Arahy.AXAR8E	Arahy.NA5QFN	Arahy.WS4P7I	Ca_13338	Ca_23716	Ca_24241	Glyma.01G099800	Glyma.02G251100	Glyma.03G069400	Glyma.14G065600	Glyma.18G034300	Glyma.18G188000	Psat3g135680	Psat5g040600	Psat5g224240	Psat7g240160
OG0000866	AT1G33710	AT1G34440	AT1G43730	AT1G44941	AT1G50080	AT1G60720	AT2G02520	AT2G19146	AT3G25720	AT3G25727	AT3G27590	AT4G04650	AT4G05095	AT4G10613	AT5G16486	AT5G18880	AT5G28615	AT5G59060
OG0000867	AT1G14600	AT2G02060	AT2G42660	AT4G04580	Arahy.5GV92J	Arahy.Q5BZ28	Arahy.RSPK5C	Arahy.TYQK0F	Arahy.WISH7K	Ca_05422	Ca_14800	Glyma.02G282900	Glyma.07G158600	Glyma.10G281000	Glyma.20G006000	Glyma.20G108600	Psat6g133200	Psat6g231680
OG0000868	AT2G04410	Arahy.P38TYM	Arahy.Z38NHD	Ca_09729	Ca_09805	Glyma.02G301100	Glyma.02G308200	Glyma.06G248300	Glyma.08G330400	Glyma.10G110600	Glyma.12G102200	Glyma.14G013000	Glyma.17G184500	Glyma.17G193000	Glyma.17G193500	Glyma.18G075900	Psat2g003240	Psat5g166760
OG0000869	AT1G29840	AT2G19550	AT3G47560	AT3G47590	Arahy.84EG73	Arahy.A2Z5WA	Arahy.JE0YWU	Arahy.MK4DX9	Arahy.U7X5PN	Arahy.V7GITX	Ca_20617	Glyma.09G064000	Glyma.13G105000	Glyma.15G170400	Glyma.17G054300	Psat1g140520	Psat4g015920	Psat4g146600
OG0000870	AT2G47720	AT3G62770	Arahy.3VB9ND	Arahy.653NH4	Arahy.8JFH4G	Arahy.MSM61Y	Ca_00947	Ca_03673	Glyma.03G212100	Glyma.10G152500	Glyma.19G209200	Glyma.20G235800	Psat0s3233g0120	Psat3g022800	Psat6g150240	Psat6g150280	Psat6g166880	Psat6g202640
OG0000871	AT1G09650	AT1G11270	AT1G12490	AT1G12855	AT1G12870	AT1G13200	AT1G14315	AT1G33530	AT1G71320	AT2G02030	AT2G05600	AT2G34280	AT3G25550	AT3G62350	AT3G62380	AT4G01640	AT5G10340	AT5G16285
OG0000872	AT2G24170	AT5G10840	AT5G25100	Arahy.309XKB	Arahy.D3F6HN	Arahy.TD4WZI	Arahy.YRQ04X	Ca_01708	Ca_09096	Ca_25156	Glyma.04G060700	Glyma.06G061300	Glyma.06G218900	Glyma.14G102000	Glyma.17G223200	Psat0s724g0080	Psat1g025080	Psat5g033400
OG0000873	AT2G31020	AT2G31030	AT2G31035	AT4G08180	Arahy.690JG0	Arahy.J6C6I8	Arahy.NIP5ZI	Arahy.PBS4MN	Ca_04253	Ca_23826	Glyma.04G206000	Glyma.04G253000	Glyma.06G109500	Glyma.06G159600	Glyma.10G111000	Psat2g079040	Psat5g057640	Psat5g134400
OG0000874	AT2G37430	AT3G53600	Arahy.8SX10B	Arahy.HS7WKB	Ca_07663	Glyma.03G173100	Glyma.03G173300	Glyma.10G045200	Glyma.10G045400	Glyma.13G132800	Glyma.13G133100	Glyma.19G174000	Glyma.19G174200	Psat3g049360	Psat3g049400	Psat6g068960	Psat6g069000	Psat6g069040
OG0000875	AT1G33840	AT2G14560	AT3G11740	AT3G16900	AT5G01750	Arahy.E54J1V	Arahy.S8EST8	Ca_23369	Glyma.01G129000	Glyma.01G129100	Glyma.03G040900	Glyma.09G279000	Glyma.18G209800	Psat0s4838g0040	Psat1g155400	Psat3g121480	Psat3g121560	Psat7g228880
OG0000876	AT2G29050	Arahy.339UAX	Arahy.79RH6E	Arahy.8YZX6V	Arahy.H5PCZM	Arahy.U0TPUK	Arahy.VBH53Z	Ca_02621	Ca_24481	Glyma.03G079800	Glyma.07G132800	Glyma.13G336700	Glyma.15G037600	Glyma.18G153100	Glyma.18G181800	Psat3g138880	Psat5g286600	Psat7g235400
OG0000877	AT2G43330	Arahy.942P0F	Arahy.BP6B37	Arahy.ILU6JP	Arahy.L3BHYJ	Arahy.RXCH8B	Arahy.RY273S	Arahy.UW4HNH	Arahy.VRT43M	Arahy.YS4IQ1	Ca_13994	Ca_24664	Glyma.08G361200	Glyma.20G246200	Glyma.20G246300	Psat0s3434g0080	Psat6g142800	Psat6g242960
OG0000878	AT2G27710	AT2G27720	AT3G44590	Arahy.7DR0YX	Arahy.8LR0MX	Arahy.J10IA2	Arahy.P4IZU2	Arahy.WP52TP	Arahy.YSB5JQ	Ca_07041	Ca_15988	Ca_20122	Glyma.03G193100	Glyma.10G067800	Glyma.11G209200	Glyma.19G193200	Psat4g198880	Psat5g256040
OG0000879	AT2G46990	AT3G62100	Arahy.AIW4ZZ	Arahy.F8XE83	Arahy.QH3XYS	Arahy.SSUB9V	Arahy.T67WHG	Arahy.UV8ZGJ	Arahy.W4LSS6	Arahy.WISN8Q	Ca_01052	Ca_03558	Glyma.02G007300	Glyma.03G224800	Glyma.10G138500	Glyma.19G221900	Psat3g016840	Psat6g158720
OG0000880	AT1G06660	AT2G30820	Arahy.0D8J24	Arahy.1PUV9L	Arahy.FIF49B	Arahy.QM6TI7	Arahy.RBT75F	Arahy.XDTP3U	Ca_15233	Ca_22826	Glyma.02G283700	Glyma.08G303300	Glyma.08G303400	Glyma.08G306600	Glyma.14G030800	Glyma.18G111600	Psat2g017400	Psat5g198200
OG0000881	AT1G07770	AT2G39590	AT3G46040	AT5G59850	Arahy.AMYT3P	Arahy.EF8K28	Arahy.U31AAY	Ca_09210	Ca_09659	Ca_17875	Glyma.01G240000	Glyma.07G255500	Glyma.11G003600	Glyma.11G003700	Glyma.17G018600	Psat4g030720	Psat6g209360	Psat7g048240
OG0000882	AT2G45810	AT3G61240	AT4G00660	Arahy.L4FN8Y	Arahy.P00SCV	Arahy.V2AJHY	Arahy.ZGDJ5C	Ca_06225	Ca_13777	Glyma.03G013000	Glyma.03G013200	Glyma.07G072700	Glyma.07G072900	Glyma.09G261400	Glyma.17G184800	Psat3g110440	Psat4g202840	Psat5g012720
OG0000883	AT2G42670	AT3G58670	Arahy.27MJ8C	Arahy.59W0UK	Arahy.5Z1ZDF	Arahy.62QAW3	Arahy.IA16C4	Arahy.IG2N33	Ca_06992	Ca_19883	Glyma.06G276400	Glyma.12G128900	Glyma.12G211700	Glyma.13G228800	Glyma.13G290000	Glyma.15G083700	Psat1g197760	Psat5g247120
OG0000884	AT1G47240	AT2G23150	AT5G67330	Arahy.25DMGV	Arahy.K0A0HQ	Arahy.TDQ3HL	Arahy.TIU0MY	Ca_01573	Ca_02191	Ca_09322	Glyma.01G190700	Glyma.04G044000	Glyma.06G044200	Glyma.11G051500	Glyma.17G165200	Psat0s1036g0040	Psat2g169480	Psat5g039760
OG0000885	AT2G16380	AT2G18180	AT2G21540	AT4G34580	AT4G39180	Arahy.79SKS8	Arahy.CEQ98G	Ca_02009	Ca_04769	Ca_15396	Glyma.01G171200	Glyma.04G010600	Glyma.06G010500	Glyma.11G071900	Glyma.11G115100	Psat2g157280	Psat5g005920	Psat7g182000
OG0000886	AT1G30820	AT2G34890	AT3G12670	AT4G20320	Arahy.0UKE5Q	Arahy.IX1GIK	Arahy.VE9CR7	Ca_13924	Ca_15845	Ca_27831	Glyma.08G161000	Glyma.08G264800	Glyma.15G217500	Glyma.15G266600	Glyma.16G096500	Psat1g130560	Psat4g111640	Psat4g185840
OG0000887	AT1G52430	AT1G52450	AT1G65110	AT1G65120	AT1G65130	AT1G65140	AT1G65160	AT1G65170	AT1G65200	AT2G27630	AT2G27650	AT2G34220	AT2G34230	AT2G34240	AT5G02660	AT5G51530	AT5G61940	AT5G61950
OG0000888	AT1G22640	AT1G35515	AT2G16720	AT4G09460	AT4G34990	AT4G38620	Arahy.3F6TQT	Arahy.T82HCQ	Arahy.ZNIJ0J	Ca_11026	Glyma.04G004100	Glyma.04G205100	Glyma.06G003800	Glyma.06G160500	Glyma.11G107100	Glyma.12G032200	Psat0s4922g0080	Psat5g048000
OG0000889	AT2G19620	AT5G11790	AT5G56750	Arahy.7V2LAA	Arahy.8JRJ6X	Arahy.IHVZ87	Ca_05893	Ca_09181	Glyma.01G003500	Glyma.04G050700	Glyma.05G222800	Glyma.06G051500	Glyma.07G128400	Glyma.08G029700	Glyma.14G093600	Glyma.17G230100	Psat6g019800	Psat7g019680
OG0000890	AT2G29140	AT2G29190	AT2G29200	Arahy.CJAR2B	Arahy.H68WEX	Arahy.KDE77Y	Arahy.Y64AFY	Ca_02632	Ca_16283	Glyma.11G136700	Glyma.11G137000	Glyma.11G137100	Glyma.12G060400	Glyma.12G060600	Glyma.15G035900	Glyma.U042000	Psat5g288000	Psat7g210840
OG0000891	AT2G38170	AT3G51860	Arahy.083TJ3	Arahy.BE5MC1	Ca_17722	Ca_19346	Glyma.01G122800	Glyma.03G058300	Glyma.03G058500	Glyma.07G149600	Glyma.09G128000	Glyma.11G178700	Glyma.18G063200	Glyma.18G200500	Psat2g093080	Psat3g128600	Psat3g128640	Psat4g113680
OG0000892	AT2G21580	AT4G34555	AT4G39200	Arahy.16MNR3	Arahy.23MTW0	Arahy.7C619S	Arahy.8N4V0D	Arahy.D8CMXH	Arahy.HF8X40	Ca_07066	Ca_15393	Glyma.04G011100	Glyma.06G011000	Glyma.11G115400	Glyma.12G041300	Psat5g004920	Psat5g258160	Psat7g183600
OG0000893	AT1G02190	AT1G02205	AT2G37700	Arahy.CJQ2TT	Arahy.FL8UUR	Arahy.GX90LB	Arahy.GXK42C	Arahy.YJ1YKZ	Arahy.ZH9CQ9	Ca_11799	Ca_11801	Glyma.03G101200	Glyma.03G101700	Glyma.03G101800	Glyma.07G114200	Glyma.07G121500	Psat0s3302g0040	Psat4g218720
OG0000894	AT1G76750	AT2G21740	AT2G21750	AT4G39340	AT5G64720	Arahy.5BVN2C	Arahy.D1YDE1	Ca_04154	Ca_18225	Glyma.04G164700	Glyma.06G199900	Glyma.09G195200	Glyma.10G223600	Glyma.18G103100	Glyma.20G168300	Psat0s3756g0040	Psat5g064000	Psat5g183680
OG0000895	AT1G04160	AT2G20290	AT4G28710	AT5G43900	Arahy.1JX8XD	Arahy.8KS6DS	Arahy.Q6MAYS	Arahy.SHPC4Z	Arahy.Y1FN2K	Ca_07701	Ca_26707	Glyma.03G169500	Glyma.09G282500	Glyma.10G041700	Glyma.20G002900	Psat3g050400	Psat6g063800	Psat6g099400
OG0000896	AT1G01550	AT2G46080	AT3G61500	AT4G01360	Arahy.1NF82D	Arahy.DT9G9U	Arahy.PB6JBD	Arahy.ZTTB8N	Ca_06178	Ca_13715	Glyma.07G066500	Glyma.09G255800	Glyma.10G104200	Glyma.18G129300	Glyma.18G237000	Psat3g108760	Psat3g108800	Psat4g156680
OG0000897	AT2G07706	ATMG00470	Arahy.11UFCR	Arahy.1MX66Y	Arahy.2N2B18	Arahy.818UAU	Arahy.A6TYH4	Arahy.CT1WFL	Arahy.EPN6WV	Arahy.F9I1DV	Arahy.K9UDI5	Arahy.L1GII0	Arahy.YI1HYY	Glyma.03G014200	Glyma.08G269900	Glyma.19G187300	Psat0s1116g0080	Psat4g168320
OG0000898	AT1G13050	AT3G26350	AT4G26490	AT5G56050	AT5G56070	Arahy.0TKI11	Arahy.8GRR8U	Arahy.I0CGCG	Arahy.TIKF5B	Ca_16772	Glyma.02G303100	Glyma.05G173700	Glyma.08G131000	Glyma.14G010800	Glyma.18G073200	Psat2g005760	Psat5g166080	Psat7g058800
OG0000899	AT4G19420	Arahy.4N44ZU	Arahy.4ZN4QC	Arahy.B4NXD9	Ca_10648	Ca_20559	Ca_20560	Glyma.01G151600	Glyma.09G216800	Glyma.13G073700	Glyma.16G075700	Glyma.16G075800	Glyma.16G107300	Glyma.16G107500	Glyma.16G107600	Psat2g127600	Psat2g144160	Psat4g108560
OG0000900	AT1G64780	AT3G24290	AT3G24300	AT4G13510	AT4G28700	Arahy.E0EAR0	Arahy.E93Z3L	Arahy.GF42G1	Arahy.L5JI0V	Ca_03805	Ca_12278	Ca_20439	Glyma.10G132300	Glyma.10G167800	Glyma.10G168100	Psat0s1495g0040	Psat1g024160	Psat3g052320
OG0000901	AT4G27310	AT5G54470	Arahy.7CSR8W	Arahy.HRDR92	Arahy.K5EF2U	Arahy.KBYK8P	Arahy.PDLP37	Arahy.UHV0SM	Ca_27893	Glyma.06G255300	Glyma.06G300900	Glyma.12G103800	Glyma.12G198400	Glyma.13G248000	Glyma.13G303700	Glyma.15G065900	Psat1g209600	Psat5g267200
OG0000902	AT4G00330	AT5G58940	Arahy.2V0WQW	Arahy.CC0NGP	Arahy.W1T9B4	Arahy.W4CT0I	Arahy.Y2CNA9	Arahy.YIG4PR	Ca_13731	Ca_14238	Glyma.02G224000	Glyma.11G178300	Glyma.14G190700	Glyma.16G034600	Glyma.18G064100	Psat2g060280	Psat4g213040	Psat5g161440
OG0000903	AT4G33260	AT4G33270	AT5G26900	AT5G27080	AT5G27570	AT5G27945	Arahy.52GVK1	Arahy.A1RBDG	Arahy.X9W7N3	Arahy.Y4W2TZ	Ca_00881	Ca_15077	Ca_15078	Ca_15080	Glyma.01G229600	Glyma.03G204700	Glyma.11G012400	Psat2g187960
OG0000904	AT1G47056	AT3G50080	AT4G07400	AT5G67250	Arahy.BAB3G6	Arahy.G6JM3G	Arahy.IA378M	Arahy.MDG0XL	Arahy.YKCF1I	Ca_18349	Glyma.01G189600	Glyma.05G097100	Glyma.11G052600	Glyma.14G086000	Glyma.17G167800	Glyma.17G238700	Psat4g084560	Psat6g015040
OG0000905	AT1G01750	AT4G00680	AT4G25590	AT5G52360	Arahy.5BU917	Arahy.NMY8WM	Arahy.VHV9XQ	Arahy.ZI0MRK	Ca_02425	Ca_05732	Glyma.01G218900	Glyma.08G013400	Glyma.10G235500	Glyma.11G024500	Glyma.20G158900	Psat0s3135g0120	Psat0s748g0120	Psat7g034160
OG0000906	AT1G26380	AT1G26390	AT1G26400	AT1G26410	AT1G26420	AT4G20800	Arahy.MDF8X4	Arahy.N0HKNA	Ca_19681	Ca_19682	Ca_22029	Glyma.07G190000	Glyma.08G059000	Psat7g108880	Psat7g109360	Psat7g109400	Psat7g109520	Psat7g109840
OG0000907	AT4G19185	AT5G45370	Arahy.C9JWVP	Arahy.RU7ZI1	Arahy.UPRR15	Arahy.Y8LBXW	Ca_09853	Ca_10680	Ca_10681	Glyma.01G154600	Glyma.11G089800	Glyma.11G089900	Glyma.11G090000	Glyma.16G077000	Glyma.16G110300	Psat2g146400	Psat2g146760	Psat4g107040
OG0000908	AT3G23840	AT4G13840	AT4G24510	Arahy.0N85F7	Arahy.1M0UFP	Arahy.K5F7Q0	Arahy.KET370	Arahy.SWLP8S	Arahy.ZI6CNN	Ca_01479	Ca_27747	Glyma.02G214900	Glyma.05G152500	Glyma.06G097300	Glyma.08G110000	Psat5g049120	Psat5g049160	Psat7g074800
OG0000909	AT1G32700	AT4G17900	AT5G46710	Arahy.C1L015	Arahy.H515SB	Ca_11235	Ca_11505	Ca_12361	Glyma.01G017700	Glyma.01G096000	Glyma.01G234000	Glyma.09G205300	Glyma.11G008900	Glyma.11G109100	Glyma.12G016300	Psat0ss1424g0040	Psat2g136960	Psat2g189440
OG0000910	AT1G61340	AT4G05010	AT4G21510	Arahy.5AX3QQ	Arahy.72AI1G	Arahy.CAN000	Arahy.E8KCWE	Arahy.HD6LCK	Ca_19680	Glyma.07G175900	Glyma.07G190100	Glyma.08G058900	Glyma.13G244700	Glyma.13G246200	Glyma.15G067600	Glyma.15G069000	Glyma.16G009600	Psat7g108440
OG0000911	AT3G18650	AT4G02235	AT4G11250	AT5G26950	AT5G27050	AT5G27070	AT5G27090	AT5G27580	AT5G27944	AT5G37415	AT5G38740	AT5G39750	AT5G39810	AT5G40070	AT5G40120	AT5G40220	AT5G41200	AT5G65330
OG0000912	AT4G35550	Arahy.1P3WKU	Arahy.FRQ615	Arahy.UQJP0C	Arahy.V10AMR	Ca_04823	Ca_18623	Ca_19383	Ca_19386	Glyma.02G093900	Glyma.04G016700	Glyma.06G016800	Glyma.10G289900	Glyma.18G288000	Glyma.20G099400	Psat3g180920	Psat5g009440	Psat6g236200
OG0000913	AT1G05260	AT3G21770	AT4G11290	Arahy.9HGS1L	Arahy.SI2KIW	Arahy.Y4D5W6	Ca_07141	Ca_23217	Glyma.06G302600	Glyma.06G302700	Glyma.12G101200	Glyma.12G195500	Glyma.12G195600	Glyma.13G306900	Glyma.13G307000	Psat0s5206g0040	Psat5g265240	Psat7g198640
OG0000914	AT3G07110	AT3G24830	AT4G13170	AT5G48760	Arahy.D8UPNS	Arahy.QF6RLP	Arahy.RK9T7W	Arahy.Z3ML6G	Ca_10753	Ca_10758	Glyma.08G353900	Glyma.09G024000	Glyma.16G092800	Psat3g145240	Psat3g185120	Psat6g004720	Psat7g203880	Psat7g203960
OG0000915	AT3G06300	AT3G28480	AT3G28490	AT4G25600	AT5G18900	Arahy.MW305E	Arahy.TP5DYC	Ca_06807	Ca_10554	Glyma.07G253200	Glyma.13G066500	Glyma.13G212700	Glyma.15G099900	Glyma.17G021200	Glyma.19G018100	Psat1g186160	Psat4g030240	Psat6g239480
OG0000916	AT4G36040	Arahy.GT74WW	Arahy.Y2Y1BJ	Arahy.Z9NJUF	Ca_01966	Ca_09968	Glyma.01G166000	Glyma.02G047900	Glyma.02G048000	Glyma.07G203800	Glyma.09G133300	Glyma.11G077400	Glyma.13G193900	Glyma.16G127600	Glyma.16G127700	Glyma.18G158500	Psat2g154440	Psat4g100400
OG0000917	AT1G16060	AT1G79700	AT3G54320	Arahy.82B8SU	Arahy.HG2532	Arahy.KP68JR	Arahy.Y9PZ1H	Ca_03306	Ca_17532	Glyma.02G207100	Glyma.04G154900	Glyma.06G225200	Glyma.07G021000	Glyma.08G220800	Glyma.17G070800	Psat1g025320	Psat4g010240	Psat7g260360
OG0000918	AT1G15770	AT1G15780	Arahy.40JDZM	Arahy.8F3D8E	Arahy.E5CV98	Arahy.PEC4AR	Ca_02904	Ca_19165	Glyma.08G214900	Glyma.13G367700	Glyma.15G005500	Psat5g214880	Psat5g216480	Psat5g304200	Psat6g121640	Psat6g121680	Psat7g257920	Psat7g258000
OG0000919	AT1G13980	Arahy.0PS9LV	Arahy.CYEA0M	Arahy.VJJ8D8	Arahy.XCTP1G	Arahy.ZQK7BT	Ca_13324	Ca_13325	Ca_16125	Glyma.02G250000	Glyma.11G221900	Glyma.14G066600	Glyma.18G035700	Glyma.18G035800	Psat0s1294g0200	Psat0s3334g0040	Psat0s3984g0040	Psat5g081080
OG0000920	AT1G67960	Arahy.0AB4R7	Arahy.36Q8NS	Arahy.3E5CY6	Arahy.6NWB5V	Arahy.FHB42U	Arahy.HCE13Z	Arahy.THT645	Arahy.X5KGN6	Ca_07439	Ca_19663	Glyma.04G189300	Glyma.05G159500	Glyma.06G176300	Glyma.07G191900	Glyma.13G184600	Psat5g116920	Psat7g111040
OG0000921	AT1G77620	Arahy.1LZC07	Arahy.3295S8	Arahy.HK9WB5	Arahy.WV2Q7U	Ca_13135	Ca_13349	Ca_17686	Ca_17687	Glyma.04G250200	Glyma.06G112600	Glyma.13G080600	Glyma.14G148700	Psat1g167720	Psat1g217360	Psat3g082880	Psat5g131960	Psat6g041960
OG0000922	AT1G34580	Arahy.6CD4KH	Arahy.ESBB0K	Arahy.F13FNW	Arahy.N55S1W	Ca_16639	Ca_16640	Glyma.04G102600	Glyma.04G102700	Glyma.04G102800	Glyma.06G103900	Glyma.06G104000	Glyma.14G172600	Psat5g137720	Psat5g138440	Psat5g139200	Psat5g139240	Psat5g139280
OG0000923	AT1G08060	Arahy.BHY38Y	Arahy.F8045A	Arahy.GH74WI	Arahy.J57MHQ	Arahy.JPXG8L	Arahy.LUG37R	Arahy.Q55GHJ	Arahy.R0WL9G	Arahy.WT5SH3	Ca_02553	Ca_12046	Ca_17487	Glyma.03G181800	Glyma.12G175400	Glyma.13G324500	Psat3g043480	Psat5g279720
OG0000924	AT1G48770	AT1G68340	AT3G18295	Arahy.2IFY3G	Arahy.7A1A6G	Arahy.9KP105	Arahy.I6N1I3	Arahy.PSIL1C	Arahy.YV2IKS	Ca_05509	Ca_11664	Ca_22841	Glyma.05G237600	Glyma.10G272500	Glyma.20G117400	Psat1g036800	Psat2g097280	Psat6g225920
OG0000925	AT1G60030	AT5G49990	AT5G62890	Arahy.633LPE	Arahy.I27U4M	Arahy.IQP8BH	Arahy.MHP5M5	Arahy.YX2WX2	Ca_07512	Ca_14531	Ca_17320	Glyma.05G035000	Glyma.06G184800	Glyma.08G290600	Glyma.17G092300	Psat4g057400	Psat4g125520	Psat5g113960
OG0000926	AT1G50260	AT3G19830	Arahy.H8RGTW	Arahy.RIL69C	Ca_11069	Glyma.11G103300	Glyma.12G028200	Psat5g177280	Psat5g177440	Psat5g190320	Psat5g190480	Psat5g195560	Psat5g195600	Psat5g195720	Psat5g195800	Psat5g195840	Psat5g196000	Psat7g176680
OG0000927	AT1G63300	AT5G41140	Arahy.2U7QKV	Arahy.BHNX0U	Arahy.SEEZ4U	Arahy.SQQM93	Arahy.TJC463	Ca_02423	Ca_05728	Glyma.01G140500	Glyma.01G218100	Glyma.05G206100	Glyma.08G013000	Glyma.11G025100	Psat0s5147g0040	Psat1g133040	Psat7g035000	Psat7g123240
OG0000928	AT1G18390	Arahy.JH9VB6	Arahy.MQ5PPI	Arahy.Y6H081	Ca_13028	Glyma.07G094800	Glyma.07G095900	Glyma.09G181600	Psat0s4003g0040	Psat1g035360	Psat1g035400	Psat1g035480	Psat1g035600	Psat1g035640	Psat1g035680	Psat1g036000	Psat1g036200	Psat1g036280
OG0000929	AT1G12350	AT5G02080	Arahy.9J7JQ6	Arahy.HG05DD	Arahy.IKUR0B	Arahy.JWT6XR	Arahy.K1QIEY	Arahy.KW4E90	Arahy.N7W281	Arahy.PF76WK	Arahy.YUT84C	Arahy.Z23D3B	Arahy.Z5SK82	Ca_06603	Ca_11170	Glyma.04G254600	Glyma.06G107500	Psat5g107440
OG0000930	AT1G76640	AT1G76650	AT5G42380	Ca_08764	Ca_16662	Glyma.01G076800	Glyma.04G194800	Glyma.05G047100	Glyma.09G102500	Glyma.17G128900	Glyma.18G177900	Psat0s14g0160	Psat0s3961g0080	Psat0s3961g0120	Psat1g085520	Psat3g176000	Psat4g065400	Psat5g140800
OG0000931	AT1G63410	Arahy.2JF5GX	Arahy.6486U1	Arahy.BLVN7J	Arahy.N47CAS	Ca_05729	Glyma.01G218200	Glyma.05G206200	Glyma.08G013100	Glyma.11G025000	Psat7g034640	Psat7g034720	Psat7g034760	Psat7g034840	Psat7g034880	Psat7g035160	Psat7g035280	Psat7g035320
OG0000932	AT1G05950	Arahy.33ZKBH	Arahy.369X3S	Arahy.68X0LC	Arahy.B546P6	Arahy.KU5ADZ	Arahy.S79H68	Arahy.Z6IW8Q	Arahy.ZR8I8Y	Ca_02682	Ca_13701	Glyma.11G128400	Glyma.11G128500	Glyma.12G053000	Glyma.13G343800	Glyma.15G030500	Psat1g007120	Psat7g213720
OG0000933	AT1G75500	Arahy.6JCP40	Arahy.SFYR1S	Arahy.UKG827	Arahy.ZA1VNW	Ca_04912	Ca_10769	Glyma.04G027800	Glyma.06G028000	Glyma.14G216200	Glyma.17G254700	Psat0s1632g0080	Psat0s1632g0120	Psat0s2477g0040	Psat0s2738g0120	Psat0s2928g0080	Psat0s5121g0040	Psat2g042080
OG0000934	AT1G59640	AT5G62610	Arahy.B097JA	Arahy.H47S4B	Ca_15315	Ca_17591	Ca_19529	Glyma.01G039200	Glyma.02G025400	Glyma.02G025500	Glyma.04G176900	Glyma.05G031800	Glyma.06G188100	Glyma.08G294000	Glyma.17G095000	Psat2g115240	Psat4g054600	Psat4g133520
OG0000935	AT1G23200	Arahy.A0JM5U	Arahy.ARM76T	Arahy.N3Q478	Arahy.N95DZF	Arahy.RCYX9U	Arahy.SZ745P	Arahy.Y4Q48X	Ca_10440	Glyma.05G236800	Glyma.05G236900	Glyma.08G044000	Psat7g009800	Psat7g010120	Psat7g010160	Psat7g010200	Psat7g010520	Psat7g011240
OG0000936	AT1G79090	Arahy.6BML15	Arahy.90KKP0	Arahy.F381U8	Arahy.J64R4J	Ca_13549	Ca_13553	Ca_26655	Glyma.08G171700	Glyma.08G171800	Glyma.08G236700	Glyma.15G214500	Glyma.15G255100	Glyma.15G255200	Psat1g010880	Psat1g010920	Psat1g175080	Psat4g141040
OG0000937	AT1G06930	AT5G01790	Arahy.H4MVMY	Ca_13352	Ca_19788	Ca_21352	Glyma.02G234700	Glyma.02G259200	Glyma.09G277500	Glyma.11G235700	Glyma.14G053500	Glyma.18G021200	Glyma.18G211300	Psat0s207g0360	Psat2g051880	Psat3g121440	Psat5g132120	Psat7g229920
OG0000938	AT1G61800	AT5G54800	Arahy.1QH4LM	Arahy.7AY9Y3	Arahy.9KK9VG	Arahy.IFN97P	Arahy.RRAK1Y	Arahy.W19FZB	Ca_00603	Ca_03358	Ca_24458	Glyma.08G312400	Glyma.13G206700	Glyma.15G105900	Glyma.18G102700	Psat1g183040	Psat4g008040	Psat5g194400
OG0000939	AT3G08530	AT3G11130	Arahy.1Z8SFE	Arahy.691U9V	Arahy.AM2AK0	Arahy.PWM8ST	Arahy.Q8AGNQ	Arahy.S3M94I	Ca_12469	Ca_13404	Glyma.01G179300	Glyma.02G258200	Glyma.11G231100	Glyma.14G058300	Glyma.18G026000	Psat2g031400	Psat5g129720	Psat5g155320
OG0000940	AT3G46600	AT5G59450	Arahy.3JIH5H	Arahy.AB81A0	Arahy.F9DTFM	Arahy.FPX6WQ	Arahy.KFT90B	Ca_02626	Ca_16293	Glyma.11G138000	Glyma.12G061900	Glyma.13G337500	Glyma.13G337600	Glyma.15G036900	Glyma.15G037000	Psat5g285200	Psat5g285240	Psat7g215240
OG0000941	AT3G09770	AT3G53410	AT5G03200	Arahy.0FII68	Arahy.5AU2WJ	Arahy.8N7HPT	Arahy.CLU1CW	Arahy.H3JCHZ	Arahy.V9KE7R	Ca_12037	Ca_17127	Glyma.03G180500	Glyma.10G052000	Glyma.13G139400	Glyma.17G208900	Glyma.19G181100	Psat3g043520	Psat6g068040
OG0000942	AT3G30530	AT5G15830	Arahy.339DLQ	Arahy.NS2HRD	Ca_15971	Ca_16514	Ca_17416	Glyma.01G065900	Glyma.01G069300	Glyma.02G126100	Glyma.08G254400	Glyma.13G050700	Glyma.18G277100	Glyma.19G037900	Psat1g064080	Psat2g081360	Psat3g177040	Psat3g194240
OG0000943	AT3G01710	AT3G27350	AT5G40700	Arahy.2V6C5Z	Arahy.52D0YS	Arahy.7I17DW	Arahy.C5JWME	Arahy.EKVU09	Arahy.M5ZV1Q	Arahy.N991H8	Arahy.Z93QT9	Ca_14684	Ca_21541	Glyma.05G072200	Glyma.16G064000	Glyma.19G055400	Psat0s1368g0120	Psat1g083320
OG0000944	AT3G12130	AT5G06770	Arahy.2HI4J5	Arahy.6UMZ2R	Arahy.932KHQ	Arahy.GD0UEJ	Ca_07307	Ca_14003	Ca_14190	Glyma.02G173900	Glyma.03G144200	Glyma.03G144300	Glyma.10G296700	Glyma.19G147100	Glyma.20G247500	Psat0s2492g0080	Psat0s797g0120	Psat6g121000
OG0000945	AT3G18670	Arahy.02SX11	Arahy.206RCI	Arahy.2SGY08	Arahy.B4EPBT	Arahy.DRK4BU	Arahy.EBKK4L	Arahy.G52EGB	Arahy.RQY5AH	Arahy.VSSD7V	Glyma.01G011900	Glyma.01G013300	Glyma.09G208700	Glyma.09G265800	Glyma.14G194700	Psat2g139200	Psat2g139360	Psat2g139560
OG0000946	AT3G47350	AT3G47360	AT5G50590	AT5G50600	AT5G50690	AT5G50700	AT5G50770	Arahy.6DPN98	Arahy.B6DVG0	Arahy.L31C0T	Arahy.PEL1CD	Arahy.QGI3MQ	Arahy.TPV64N	Ca_05705	Ca_05707	Glyma.05G203300	Glyma.08G010800	Psat7g037080
OG0000947	AT3G11600	AT5G06270	Arahy.8QQ9KG	Arahy.DY2W05	Arahy.DY9K7Z	Arahy.Q3K67F	Ca_00833	Ca_14401	Ca_15174	Glyma.03G199800	Glyma.11G180600	Glyma.12G093000	Glyma.12G187000	Glyma.13G314400	Glyma.19G197400	Psat3g030520	Psat6g082040	Psat7g186760
OG0000948	AT3G44260	AT5G22250	Arahy.5E2E13	Arahy.CSR0C2	Arahy.R63LGU	Ca_00834	Ca_07079	Ca_07080	Ca_14405	Glyma.03G200000	Glyma.09G209800	Glyma.11G180500	Glyma.12G093100	Glyma.12G187400	Glyma.13G314100	Glyma.19G197600	Psat3g030480	Psat6g083440
OG0000949	AT3G05030	AT5G27150	Arahy.88TAY2	Arahy.E4XRML	Arahy.N05MPS	Arahy.Q9AYUR	Ca_01202	Ca_03724	Ca_06819	Glyma.03G243000	Glyma.10G158700	Glyma.17G022500	Glyma.19G240500	Glyma.20G229900	Psat3g008480	Psat4g029360	Psat4g107000	Psat6g148080
OG0000950	AT3G48080	AT3G48090	Arahy.A0TJ2P	Arahy.A2IS88	Arahy.NGJ5WT	Arahy.R5RNX8	Arahy.V6P520	Arahy.VGZ3RK	Arahy.XF1RPZ	Ca_07529	Ca_15203	Glyma.04G177700	Glyma.06G187200	Glyma.06G187300	Glyma.06G187400	Psat0s1748g0200	Psat0s2917g0160	Psat3g063440
OG0000951	AT3G50900	AT5G66490	Arahy.IAMR94	Ca_02014	Ca_16068	Glyma.01G172100	Glyma.02G054900	Glyma.02G055000	Glyma.11G071100	Glyma.16G135100	Glyma.16G135400	Glyma.16G135600	Glyma.16G136300	Glyma.16G137700	Psat2g157880	Psat4g094680	Psat4g094720	Psat4g094760
OG0000952	AT3G50330	AT5G67060	Arahy.0XTB7Y	Arahy.88TQBK	Arahy.L80AHZ	Ca_01550	Ca_02154	Ca_09282	Ca_24328	Glyma.01G186700	Glyma.04G039500	Glyma.05G094900	Glyma.06G040800	Glyma.11G055300	Psat0s2264g0040	Psat2g167640	Psat4g086640	Psat5g042880
OG0000953	AT5G59480	Arahy.DM4FUB	Arahy.K25JBG	Arahy.P70IT9	Arahy.PP2Z6E	Ca_02628	Ca_16290	Glyma.11G137800	Glyma.12G061300	Glyma.13G337900	Glyma.15G036600	Psat0s2633g0080	Psat0s3396g0080	Psat0s3396g0200	Psat2g111360	Psat5g285080	Psat7g215320	Psat7g215400
OG0000954	AT5G03540	AT5G52340	AT5G52350	Arahy.3S54MR	Arahy.49AQUY	Arahy.FR5AFE	Arahy.PWT16Q	Ca_08354	Ca_14425	Glyma.10G196100	Glyma.13G065600	Glyma.13G065700	Glyma.20G072600	Glyma.20G072900	Glyma.20G194100	Glyma.U032300	Psat6g086040	Psat6g172080
OG0000955	AT5G12020	AT5G12030	Ca_01653	Glyma.04G054400	Glyma.06G054700	Glyma.14G099900	Glyma.14G100000	Glyma.17G224900	Glyma.17G225000	Glyma.20G015900	Psat1g097200	Psat5g035240	Psat5g035280	Psat5g035320	Psat6g021800	Psat6g021840	Psat6g022160	Psat6g022240
OG0000956	AT5G50790	Arahy.2I1JD4	Arahy.443QJ6	Arahy.5R858N	Arahy.5X4IC8	Arahy.5ZV8II	Arahy.F35YNL	Arahy.LDZB47	Arahy.V911MA	Ca_05699	Glyma.04G198400	Glyma.04G198500	Glyma.05G202700	Glyma.06G166900	Glyma.06G167000	Glyma.08G010000	Psat5g053120	Psat7g038200
OG0000957	AT5G15900	Arahy.3U8Q93	Arahy.5FW7UK	Arahy.KN0SQQ	Arahy.T9W1WX	Ca_22166	Ca_22388	Ca_27918	Glyma.13G049100	Glyma.13G049200	Glyma.18G279800	Glyma.19G041400	Glyma.19G041600	Glyma.19G041700	Glyma.19G041800	Glyma.19G041900	Psat1g062720	Psat3g191720
OG0000958	AT5G42905	Arahy.0Q53RJ	Arahy.3ZGA1D	Arahy.72NQ7B	Arahy.B4BJLD	Arahy.G0IJW6	Arahy.GCX8RD	Arahy.NAQ3HP	Arahy.WYFF13	Arahy.XP25HR	Glyma.02G074900	Glyma.07G051100	Glyma.07G219100	Psat0s3366g0080	Psat1g119200	Psat1g209280	Psat1g209320	Psat7g185880
OG0000959	AT5G01260	Arahy.31N575	Arahy.3JQR8Y	Arahy.TSB66L	Ca_23444	Glyma.01G115000	Glyma.03G061700	Glyma.03G061900	Glyma.03G062100	Glyma.03G062300	Glyma.03G062500	Glyma.03G062800	Glyma.03G063000	Glyma.07G148000	Glyma.18G199300	Glyma.U004500	Glyma.U024600	Psat7g246040
OG0000960	AT5G06900	Arahy.IY9IB8	Arahy.MPT6D2	Arahy.MT8FXZ	Arahy.PK3IA3	Arahy.QM5IC5	Arahy.V592UR	Arahy.WR94UY	Ca_07287	Glyma.03G142000	Glyma.03G142100	Glyma.03G143700	Glyma.10G092500	Glyma.10G092600	Glyma.19G144700	Glyma.19G146800	Psat3g070080	Psat6g116200
OG0000961	AT5G67090	Arahy.BKK20Z	Arahy.LUT726	Ca_01351	Ca_22421	Ca_22422	Glyma.07G050200	Glyma.07G050500	Glyma.16G018900	Glyma.16G019000	Glyma.16G019300	Psat0s4182g0040	Psat4g155000	Psat4g163440	Psat4g217840	Psat4g217880	Psat4g217920	Psat4g217960
OG0000962	AT5G19330	Arahy.71BXTT	Arahy.825X9M	Arahy.CB6P6Z	Arahy.GF6ZB7	Ca_04616	Ca_07379	Glyma.01G239200	Glyma.03G154000	Glyma.09G030700	Glyma.10G250100	Glyma.11G004300	Glyma.19G156400	Glyma.20G143500	Psat3g064160	Psat3g156560	Psat4g211360	Psat6g208840
OG0000963	Arahy.0SJ5VE	Arahy.13AEIJ	Arahy.UU4XMP	Arahy.WFJ5DK	Ca_20184	Ca_21433	Ca_22642	Glyma.08G351800	Glyma.09G144700	Glyma.09G144800	Glyma.09G144900	Glyma.18G164100	Psat2g116840	Psat3g147600	Psat3g147640	Psat3g147720	Psat3g148360	Psat3g148400
OG0000964	Ca_17690	Ca_19889	Ca_20977	Ca_24356	Ca_24483	Ca_25939	Ca_27112	Ca_28010	Glyma.13G012900	Glyma.13G013500	Glyma.13G016100	Glyma.13G017300	Glyma.13G020000	Glyma.13G020900	Glyma.13G021900	Glyma.13G022100	Glyma.13G024300	Psat7g042840
OG0000965	Arahy.4W2UPU	Arahy.M1NAY9	Arahy.P15414	Arahy.TFLB02	Arahy.XYEW5V	Ca_04791	Ca_13632	Glyma.11G119400	Glyma.11G119900	Glyma.11G120000	Glyma.12G044600	Psat0s198g0040	Psat0s198g0080	Psat0s691g0040	Psat5g007760	Psat5g008080	Psat5g008360	Psat7g141920
OG0000966	Arahy.1ALG22	Arahy.78Q89H	Arahy.7H5PFW	Arahy.7Y2UCU	Arahy.GT0Q5X	Arahy.J91A63	Arahy.KNN53R	Arahy.M8WZ4K	Arahy.QP3UDD	Arahy.TU1I3K	Arahy.XXZJ0R	Arahy.YP9RQ0	Ca_11041	Glyma.12G011700	Psat7g174840	Psat7g174880	Psat7g174920	Psat7g174960
OG0000967	Arahy.77ASM4	Arahy.7J0RKL	Arahy.IL5N6L	Arahy.J7J1MX	Arahy.NJ1UU6	Arahy.SM1KCJ	Arahy.VF2B86	Arahy.VY5SGR	Ca_10064	Ca_10065	Glyma.07G007800	Glyma.10G184300	Glyma.10G184400	Glyma.20G206100	Psat0s303g0080	Psat4g184880	Psat4g185960	Psat4g186000
OG0000968	Arahy.1Y8XXZ	Arahy.20WV1M	Arahy.E4I9E7	Arahy.GE3SEL	Arahy.PT4YLR	Arahy.TF28KF	Arahy.W3EFV3	Ca_13799	Ca_13800	Ca_25051	Ca_25052	Glyma.03G014300	Glyma.07G073800	Glyma.07G074400	Glyma.07G074600	Psat4g152760	Psat4g152800	Psat4g152840
OG0000969	Arahy.430W4N	Arahy.FW0N61	Ca_12146	Glyma.02G001400	Psat0s152g0120	Psat0s152g0160	Psat1g100320	Psat4g152360	Psat4g152440	Psat4g152480	Psat4g201640	Psat4g201720	Psat4g201760	Psat6g113600	Psat6g136760	Psat6g136840	Psat6g136880	Psat6g136960
OG0000970	Arahy.NG2Z3Z	Ca_09086	Glyma.02G042900	Glyma.02G043000	Glyma.14G100300	Glyma.14G100400	Glyma.14G100600	Glyma.14G100700	Glyma.14G100800	Glyma.14G113500	Glyma.16G119700	Glyma.16G119800	Glyma.17G218500	Glyma.17G224200	Glyma.17G224300	Glyma.17G224500	Glyma.17G224600	Psat6g026480
OG0000971	Arahy.3UW96L	Ca_13561	Ca_13562	Glyma.08G170700	Glyma.08G170800	Glyma.08G170900	Glyma.08G171000	Glyma.08G171300	Glyma.08G171400	Glyma.08G172300	Glyma.15G256000	Glyma.15G256100	Glyma.15G256200	Glyma.15G256300	Psat1g003480	Psat1g003560	Psat1g011360	Psat6g029000
OG0000972	Arahy.8PB8XJ	Arahy.90GDKS	Arahy.9G1BH6	Arahy.EJ3Z7E	Arahy.EYEW6U	Arahy.GSB1YL	Arahy.J6A47I	Arahy.MK24QK	Arahy.U8UX16	Arahy.ZBV59A	Arahy.ZXD7NA	Ca_22243	Ca_24253	Ca_28149	Glyma.09G175000	Glyma.16G199600	Psat0s13716g0040	Psat6g146320
OG0000973	Ca_11931	Glyma.19G108700	Psat0s1378g0040	Psat0s7775g0040	Psat1g026240	Psat1g156600	Psat2g012040	Psat2g075920	Psat2g125800	Psat2g132360	Psat3g011480	Psat3g141400	Psat4g112320	Psat5g053440	Psat5g147680	Psat5g164560	Psat7g084760	Psat7g205120
OG0000974	Arahy.33M2C5	Arahy.7PN750	Arahy.B0P1NJ	Arahy.BCS63D	Arahy.BD57PC	Arahy.DJ3X7X	Arahy.HTS5S3	Arahy.R7U9VL	Arahy.UUWI9C	Arahy.Z3M8QU	Ca_06273	Glyma.01G100400	Glyma.02G057300	Glyma.09G265900	Glyma.15G192600	Glyma.16G140400	Psat3g113600	Psat3g113640
OG0000975	Arahy.NTV6I3	Arahy.U8D3I8	Ca_07224	Ca_07225	Ca_07226	Glyma.03G135900	Glyma.03G136400	Glyma.06G167200	Glyma.13G123900	Glyma.15G071500	Glyma.19G137900	Glyma.19G139400	Glyma.19G139600	Glyma.19G139700	Psat3g073280	Psat3g074200	Psat3g074240	Psat5g055320
OG0000976	Arahy.596HBI	Arahy.64FYBZ	Arahy.C9TTE9	Arahy.DRQC3V	Arahy.NCBN9K	Arahy.UJZR4Z	Arahy.ZR769L	Arahy.ZRA2QP	Ca_04719	Ca_04722	Ca_08930	Glyma.04G148800	Glyma.06G216400	Glyma.08G047700	Glyma.11G186600	Glyma.18G052700	Psat5g003000	Psat5g148920
OG0000977	Arahy.2KRB9I	Arahy.3E45N9	Arahy.PYMC5A	Arahy.W8ALCK	Ca_24943	Glyma.08G247100	Glyma.18G258000	Glyma.18G268100	Glyma.18G268200	Glyma.18G268300	Psat3g185360	Psat3g202240	Psat3g202320	Psat3g202360	Psat3g202400	Psat3g202440	Psat3g202480	Psat3g202560
OG0000978	Glyma.02G179300	Glyma.02G187400	Glyma.02G194000	Glyma.02G194300	Glyma.10G083200	Glyma.10G084700	Glyma.10G084800	Glyma.10G085100	Glyma.10G085500	Glyma.10G085600	Glyma.10G085700	Glyma.10G085900	Glyma.10G086200	Glyma.10G086300	Glyma.10G086400	Glyma.10G088600	Glyma.10G094200	Glyma.U040700
OG0000979	Arahy.N4M3NX	Arahy.W7J3P8	Glyma.02G195200	Glyma.04G175500	Glyma.05G062600	Glyma.06G286300	Glyma.06G293000	Glyma.07G146200	Glyma.07G210400	Glyma.09G167600	Glyma.10G095000	Glyma.10G297500	Glyma.14G073900	Glyma.15G201000	Glyma.18G144500	Glyma.19G052800	Glyma.20G067500	Glyma.U009300
OG0000980	Glyma.02G167100	Glyma.02G191400	Glyma.03G093900	Glyma.04G127700	Glyma.04G127800	Glyma.04G146700	Glyma.05G095700	Glyma.06G265900	Glyma.07G101200	Glyma.08G250100	Glyma.10G090800	Glyma.11G159600	Glyma.15G191300	Glyma.15G191400	Glyma.16G099400	Glyma.18G149900	Glyma.20G078600	Glyma.U009400
OG0000981	Arahy.1EE9E0	Arahy.293L9L	Arahy.2N625L	Arahy.36S5A5	Arahy.43249I	Arahy.8T4WXA	Arahy.BYLA1M	Arahy.H7M7QR	Arahy.K5A3DB	Arahy.MXVN5B	Arahy.N787F7	Arahy.PKVI3C	Arahy.SM9D0V	Arahy.V5A5TZ	Arahy.V836PL	Arahy.YKEN36	Glyma.05G012500	Glyma.17G120600
OG0000982	Arahy.2AS6XB	Arahy.5FL4AU	Arahy.67HPDN	Arahy.89IQHZ	Arahy.90SQMT	Arahy.C01YMW	Arahy.C0YWEX	Arahy.GNC88G	Arahy.K3PS86	Arahy.LKGH4A	Arahy.PUN1W8	Arahy.QZ74IT	Arahy.RGKE7Q	Arahy.RZQZ1K	Arahy.W0G0JC	Arahy.X3ZDBL	Glyma.15G189300	Glyma.20G031100
OG0000983	Glyma.01G077800	Glyma.13G325300	Psat0s1478g0360	Psat0s2399g0080	Psat1g152760	Psat1g153840	Psat2g019800	Psat2g150400	Psat3g135640	Psat3g207120	Psat5g021040	Psat5g079320	Psat5g093320	Psat5g132920	Psat5g146080	Psat6g017960	Psat7g032160	Psat7g061680
OG0000984	Glyma.03G048100	Glyma.03G048200	Glyma.03G048300	Glyma.03G137200	Glyma.11G212800	Glyma.19G085600	Glyma.19G085900	Glyma.19G134100	Glyma.19G134200	Glyma.19G134300	Glyma.19G135400	Glyma.19G135500	Glyma.19G135600	Glyma.19G135700	Glyma.19G135800	Glyma.19G136900	Glyma.19G137000	Glyma.19G137200
OG0000985	Glyma.01G095000	Glyma.01G096200	Glyma.06G219900	Glyma.08G341000	Glyma.08G341100	Glyma.08G341300	Glyma.08G341400	Glyma.08G341500	Glyma.08G341600	Glyma.08G341700	Glyma.08G341800	Glyma.08G341900	Glyma.08G342000	Glyma.08G342100	Glyma.08G342200	Glyma.08G342300	Glyma.18G191400	Glyma.19G074800
OG0000986	Arahy.36W2N0	Arahy.3RA443	Arahy.57U25Z	Arahy.677PQ2	Arahy.6UQ1FU	Arahy.BG67S6	Arahy.BU2TB0	Arahy.D3GAX0	Arahy.F21H8S	Arahy.FY3ECK	Arahy.G02YMJ	Arahy.K2ERIL	Arahy.NBH941	Arahy.NW9GXH	Arahy.T23TII	Arahy.VFVG10	Arahy.X3YUGG	Glyma.08G190600
OG0000987	Arahy.1EC7AY	Arahy.5A9G6I	Arahy.61Y59A	Arahy.8H4BBC	Arahy.A2WWYU	Arahy.A4J9JP	Arahy.ALH49T	Arahy.H3RA6W	Arahy.H9Q6YC	Arahy.I55VH1	Arahy.M6AR9K	Arahy.P9FJ4W	Arahy.PAM8K6	Arahy.S6G2F3	Arahy.SYHG42	Arahy.TF4CXM	Arahy.V4D6TT	Arahy.YW03HL
OG0000988	Arahy.02X4LT	Arahy.2209RH	Arahy.2VSI1B	Arahy.5T9VQC	Arahy.5WUG4L	Arahy.64N0VZ	Arahy.933S2N	Arahy.CIZ87P	Arahy.FDT2KN	Arahy.FKCZ12	Arahy.G8XSAV	Arahy.H805I4	Arahy.HEL08G	Arahy.J7QRMP	Arahy.JT40S5	Arahy.PRAL1M	Arahy.S3V5ZL	Arahy.VZ1HH8
OG0000989	Arahy.0Y2THG	Arahy.17PBCW	Arahy.6DP7JI	Arahy.6H139X	Arahy.7HZ782	Arahy.A8CDNR	Arahy.E5LE9P	Arahy.F6FTMK	Arahy.IFCS5G	Arahy.JHY0WK	Arahy.L72SK2	Arahy.N84GHP	Arahy.NMUE1J	Arahy.RG7YIJ	Arahy.VWQ258	Arahy.X1H7JG	Arahy.YHY73K	Arahy.ZATB8V
OG0000990	Arahy.08TT31	Arahy.0FU5MI	Arahy.4VYZ42	Arahy.6WJ0DK	Arahy.8NK2J2	Arahy.9M8MZK	Arahy.9YZ3RB	Arahy.A6MTIV	Arahy.ATM0CC	Arahy.B7YTPD	Arahy.D0KT7S	Arahy.D9QR5S	Arahy.F3H1V8	Arahy.H5C0U6	Arahy.T298XQ	Arahy.V8HKA9	Arahy.VGP33T	Arahy.WDDN8U
OG0000991	Arahy.1AJ3D1	Arahy.1Q53GM	Arahy.25KZ1L	Arahy.30HU6L	Arahy.44QM1Z	Arahy.4L4MEQ	Arahy.4P3ANK	Arahy.AD4WD7	Arahy.D8TDNX	Arahy.DC4ZG5	Arahy.F8HH5F	Arahy.GM3530	Arahy.K5WR0Q	Arahy.M8NZ6V	Arahy.TNG32Q	Arahy.V53DVU	Arahy.W76PKR	Arahy.WD284S
OG0000992	Arahy.03MD5J	Arahy.25WQFD	Arahy.39N1Y2	Arahy.40MLJL	Arahy.47TGVQ	Arahy.4L97J5	Arahy.5R6BC3	Arahy.7DW78F	Arahy.7HIG1N	Arahy.CNS28U	Arahy.H2REHU	Arahy.JR4VMT	Arahy.PYR3GD	Arahy.S45BII	Arahy.V2KZ8R	Arahy.W8DFZP	Arahy.YJH68W	Arahy.ZLXM61
OG0000993	Arahy.2933CH	Arahy.4LY0R9	Arahy.6DA5XH	Arahy.6NMU52	Arahy.A6L4VH	Arahy.AJHZ7J	Arahy.BXF2YD	Arahy.C0RZQR	Arahy.GR8AC5	Arahy.HLJC29	Arahy.M9TY0X	Arahy.PHH9GI	Arahy.QA0C1I	Arahy.RJ8U7K	Arahy.SA5GIU	Arahy.SDR89X	Arahy.X89W2W	Arahy.Y1UXXN
OG0000994	Psat0s2499g0040	Psat0ss1494g0160	Psat1g058760	Psat1g085240	Psat1g087520	Psat1g121080	Psat3g030360	Psat4g073400	Psat4g222280	Psat5g060600	Psat5g111320	Psat6g148520	Psat6g176000	Psat6g200240	Psat6g230440	Psat7g053960	Psat7g235000	Psat7g247680
OG0000995	Psat2g013080	Psat3g042760	Psat3g042800	Psat3g042840	Psat3g042920	Psat3g043080	Psat3g043720	Psat3g043800	Psat3g043840	Psat5g054120	Psat5g054160	Psat5g210600	Psat5g210640	Psat5g210680	Psat7g218240	Psat7g218280	Psat7g218320	Psat7g218360
OG0000996	AT2G38310	Arahy.0F111G	Arahy.5CZ8DH	Arahy.N7MBXE	Arahy.VQ5KVR	Ca_09418	Ca_12448	Ca_13380	Glyma.01G124700	Glyma.02G261900	Glyma.07G155500	Glyma.11G233300	Glyma.14G056300	Glyma.18G206000	Psat0s1293g0040	Psat2g030680	Psat5g144920
OG0000997	AT1G45190	AT1G47450	AT1G47470	AT1G52970	AT2G04031	AT2G04037	AT2G04041	AT2G21655	AT2G21727	AT2G25482	AT3G01185	AT3G11990	AT3G29797	AT3G30247	AT4G13261	AT4G13263	AT5G35405
OG0000998	AT1G56400	AT2G17305	AT3G29830	AT3G62230	AT5G54820	Arahy.BT26ZR	Arahy.ELS2X1	Arahy.RJB6DE	Arahy.U37KZ8	Ca_24464	Glyma.02G289100	Glyma.02G289200	Glyma.10G200400	Psat5g183360	Psat6g076920	Psat6g174320	Psat6g174360
OG0000999	AT1G26440	AT2G03520	AT2G03530	AT2G03590	AT2G03600	Arahy.57CZ3J	Arahy.5V9IQ9	Arahy.B7GNKA	Arahy.HJS1BZ	Ca_18574	Ca_18575	Glyma.01G058500	Glyma.02G116300	Glyma.02G116400	Psat2g130320	Psat2g130760	Psat2g130840
OG0001000	AT1G02000	AT2G45310	AT4G00110	AT4G12250	Arahy.MR8QAM	Arahy.XST0L2	Ca_08718	Ca_21583	Ca_22948	Glyma.01G139500	Glyma.03G027300	Glyma.05G052100	Glyma.17G134300	Psat0s1757g0040	Psat2g179280	Psat3g168160	Psat4g068200
OG0001001	AT1G01050	AT2G46860	AT3G53620	AT4G01480	Arahy.HLS3VZ	Arahy.K7ZNDI	Ca_01366	Ca_07671	Ca_20986	Glyma.03G262000	Glyma.07G048300	Glyma.10G044700	Glyma.13G132400	Glyma.19G261100	Psat3g000640	Psat4g218040	Psat6g067480
OG0001002	AT1G61070	AT2G02100	AT2G02120	AT2G02130	AT2G02140	AT2G02147	Arahy.IDU4K1	Arahy.IS2QLD	Ca_15856	Ca_15857	Glyma.08G268000	Glyma.16G100400	Psat4g112000	Psat4g112240	Psat4g112280	Psat4g112360	Psat4g112680
OG0001003	AT1G32580	AT2G33430	AT2G35240	Arahy.1GQ87W	Arahy.3TVW9H	Arahy.6LKI21	Arahy.M2L4DE	Ca_12102	Ca_15438	Ca_21338	Glyma.03G123700	Glyma.06G044500	Glyma.10G005100	Glyma.20G206400	Psat4g118080	Psat6g105080	Psat6g124560
OG0001004	AT2G23900	AT3G48950	Arahy.77IXXA	Arahy.XU3PKM	Ca_04432	Ca_04434	Ca_04435	Glyma.09G132100	Glyma.10G230900	Glyma.10G231000	Glyma.10G231100	Glyma.16G179000	Psat0s5032g0040	Psat0s5032g0080	Psat4g201240	Psat6g205240	Psat6g205280
OG0001005	AT2G32910	AT5G61910	Arahy.79XQVK	Arahy.QM61S2	Arahy.RFJL13	Arahy.YUJY33	Ca_01388	Ca_17025	Ca_17084	Glyma.04G122200	Glyma.04G122400	Glyma.04G201400	Glyma.06G309600	Glyma.06G309900	Psat5g055000	Psat5g223480	Psat5g223520
OG0001006	AT1G15757	AT1G56553	AT1G58055	AT1G61688	AT2G12465	AT2G12475	AT2G20463	AT2G20465	AT2G40995	AT2G41997	AT4G08028	AT5G08505	AT5G27495	AT5G42223	AT5G42232	AT5G42235	AT5G59105
OG0001007	AT2G40420	AT3G56200	Arahy.B4XBIM	Arahy.HL6AU0	Arahy.L25L8S	Arahy.Y81JPB	Ca_12428	Ca_12429	Ca_13363	Glyma.02G260100	Glyma.11G234600	Glyma.14G054100	Glyma.18G022400	Psat2g029720	Psat5g130200	Psat5g131840	Psat5g131880
OG0001008	AT2G06040	Arahy.7WMI9V	Arahy.81HHLD	Arahy.C19Y0U	Arahy.MFQ8D7	Ca_03149	Ca_11614	Glyma.09G069400	Glyma.13G110100	Glyma.15G177400	Glyma.17G049600	Psat1g134160	Psat4g017720	Psat4g017760	Psat4g017800	Psat4g030640	Psat4g155280
OG0001009	AT2G13820	AT5G09370	AT5G64080	Arahy.282MDX	Arahy.3V4SEB	Arahy.7W2D79	Arahy.PF0WST	Arahy.PI996E	Arahy.UVCD4T	Arahy.VY6T3Y	Ca_00121	Ca_05236	Glyma.05G119100	Glyma.08G074100	Glyma.15G052200	Psat1g217760	Psat2g058560
OG0001010	AT1G32300	AT2G46740	AT2G46750	AT2G46760	AT5G56490	Arahy.GE1SV7	Arahy.T0FR8C	Arahy.Z2MA8U	Arahy.ZEZH97	Ca_01350	Ca_17600	Glyma.03G260600	Glyma.07G050900	Glyma.16G019900	Glyma.16G020000	Glyma.19G259300	Psat4g217480
OG0001011	AT1G19610	AT1G55010	AT1G75830	AT2G26010	AT2G26020	AT5G44420	AT5G44430	Arahy.81M2S6	Ca_11703	Glyma.18G027700	Psat1g080880	Psat4g203560	Psat4g203640	Psat4g203760	Psat4g205640	Psat4g205720	Psat4g221680
OG0001012	AT2G42190	AT3G57930	Arahy.1ES6B1	Arahy.KXG6SZ	Arahy.SGG4FM	Arahy.T66IS6	Ca_02676	Ca_07300	Glyma.03G143200	Glyma.03G150200	Glyma.11G129100	Glyma.12G053700	Glyma.13G343200	Glyma.15G031200	Glyma.19G146200	Psat1g007440	Psat3g069480
OG0001013	AT2G36460	AT3G52930	AT5G03690	Arahy.LI5GRW	Arahy.LMZT46	Arahy.SFW5N9	Ca_00767	Ca_20130	Ca_27205	Glyma.02G222400	Glyma.03G191500	Glyma.13G151800	Glyma.14G189400	Psat0s1258g0040	Psat6g079280	Psat7g168120	Psat7g168200
OG0001014	AT2G40510	AT2G40590	AT3G56340	Arahy.2TXM5I	Arahy.G5T1SW	Arahy.V653BK	Ca_00940	Ca_04118	Ca_09771	Glyma.02G239700	Glyma.04G221400	Glyma.05G099500	Glyma.06G144400	Glyma.14G208600	Glyma.17G166400	Psat2g004680	Psat5g067920
OG0001015	AT1G53230	AT2G31070	AT3G15030	Arahy.6TI82F	Arahy.D15RR9	Ca_02473	Ca_11295	Ca_16227	Glyma.06G232300	Glyma.06G284500	Glyma.12G121500	Glyma.12G158900	Glyma.12G208800	Glyma.13G292500	Psat4g170920	Psat5g274920	Psat7g165080
OG0001016	AT2G19520	AT4G29730	Arahy.048XCA	Arahy.9V4S2E	Arahy.EGZ2QM	Arahy.FJQ0HN	Ca_02746	Ca_20629	Glyma.09G063100	Glyma.13G350500	Glyma.15G024000	Glyma.15G169800	Psat0s10795g0040	Psat1g140960	Psat5g196760	Psat5g293880	Psat7g203640
OG0001017	AT2G17360	AT5G07090	AT5G58420	Arahy.D9F591	Arahy.T6TLY6	Arahy.UBX05Z	Arahy.Y7FANU	Ca_02093	Ca_09414	Ca_12454	Glyma.02G263200	Glyma.14G056900	Glyma.16G127500	Psat0s2215g0320	Psat2g030320	Psat3g124800	Psat7g247160
OG0001018	AT2G46370	Arahy.118RMI	Arahy.47SLDE	Arahy.5C6TR6	Arahy.A1NYJ3	Ca_01301	Ca_21252	Ca_21255	Ca_21256	Glyma.03G256200	Glyma.07G057900	Glyma.16G026900	Glyma.19G254000	Psat3g004760	Psat4g159880	Psat4g159920	Psat4g214160
OG0001019	AT2G05160	AT3G52980	Arahy.5A3FI2	Arahy.97J55U	Arahy.9UPH40	Arahy.H2MMBK	Arahy.H764QZ	Arahy.WQ06WL	Arahy.XV5AQQ	Ca_09701	Ca_13858	Glyma.02G298000	Glyma.08G326000	Glyma.14G015700	Glyma.18G081000	Psat2g008840	Psat5g170680
OG0001020	AT1G26770	AT1G69530	AT2G03090	Arahy.102RQV	Arahy.C0ENLW	Arahy.TBDY3T	Arahy.VYY6KX	Ca_16377	Ca_18084	Ca_28193	Glyma.01G050100	Glyma.04G167800	Glyma.07G229000	Psat2g117800	Psat5g199160	Psat7g087920	Psat7g136120
OG0001021	AT1G28550	AT2G33870	AT3G15060	AT4G18430	AT5G60860	Arahy.4F7Y97	Arahy.B0L4KQ	Arahy.UP7NDB	Arahy.VH1KH4	Ca_00356	Ca_06364	Ca_11287	Glyma.12G120400	Glyma.13G172800	Psat1g201240	Psat7g117200	Psat7g166840
OG0001022	AT2G36590	AT2G39890	AT3G55740	Arahy.9BH1ZA	Arahy.C5CTY8	Arahy.DU4H48	Arahy.G5XEUT	Arahy.IT55IK	Arahy.V4LWVX	Ca_10305	Ca_12521	Glyma.02G253200	Glyma.11G226000	Glyma.14G063200	Glyma.18G031300	Psat2g036000	Psat5g127640
OG0001023	AT2G02850	Arahy.3J9I9S	Arahy.6U6MGC	Arahy.JU9HZZ	Arahy.SHB49X	Arahy.TZW06C	Arahy.XVX6ST	Ca_03918	Ca_16743	Glyma.04G242300	Glyma.05G169900	Glyma.06G121100	Glyma.08G128100	Glyma.08G184800	Glyma.13G168800	Psat5g082880	Psat7g061200
OG0001024	AT2G25890	AT4G25140	AT5G07510	AT5G07520	AT5G07530	AT5G07540	AT5G07550	AT5G07560	AT5G07571	AT5G07600	AT5G51210	Arahy.N1YYK3	Arahy.YSQ5WX	Ca_01856	Glyma.04G077600	Glyma.06G078700	Psat5g024640
OG0001025	AT2G16730	AT4G35010	AT4G38590	Arahy.56IG2I	Arahy.6E1MSX	Arahy.GL05UA	Arahy.HZ9QE4	Ca_01951	Ca_04713	Ca_20677	Ca_24172	Glyma.04G003900	Glyma.11G107600	Glyma.12G032600	Psat2g153120	Psat5g002480	Psat7g176200
OG0001026	AT2G20800	AT4G05020	AT4G21490	Arahy.80FISQ	Arahy.NVI3D8	Arahy.R2D69N	Ca_00235	Ca_19022	Ca_22027	Glyma.06G298300	Glyma.07G189900	Glyma.12G106900	Glyma.13G246600	Glyma.15G067300	Psat1g208880	Psat7g109280	Psat7g153880
OG0001027	AT2G28090	AT5G60800	Arahy.0GM5AJ	Arahy.269LAI	Arahy.2R4GL5	Arahy.9FP97J	Arahy.B05ZQA	Arahy.HPB1RW	Arahy.V5CLR8	Arahy.Y2TIF7	Ca_02565	Ca_17472	Glyma.11G194600	Glyma.12G079500	Glyma.12G177600	Psat0s1681g0120	Psat0s3241g0160
OG0001028	AT1G64900	AT1G64930	AT1G64940	AT1G64950	AT2G12190	AT5G61320	Arahy.8US839	Ca_00181	Ca_05762	Glyma.07G220300	Glyma.07G220400	Glyma.07G220500	Glyma.20G018600	Glyma.20G018800	Glyma.20G018900	Psat1g212440	Psat7g031280
OG0001029	AT2G21940	AT4G39540	Arahy.05U4MR	Arahy.91QE12	Arahy.A4G237	Arahy.JNA5NA	Arahy.MN9CK9	Arahy.Q0PIRU	Arahy.Q3FUVQ	Arahy.WB0Z4U	Ca_09611	Glyma.04G219200	Glyma.04G219300	Glyma.05G183700	Glyma.06G146600	Glyma.08G141500	Psat7g051520
OG0001030	AT2G13620	Arahy.15VPYU	Arahy.8P0WLI	Arahy.98CCZ7	Arahy.BPKX9C	Arahy.HBZ119	Arahy.Y77N6F	Ca_00227	Ca_04202	Ca_09682	Glyma.04G212200	Glyma.06G154200	Glyma.15G066300	Psat1g209440	Psat2g186040	Psat5g061600	Psat7g045880
OG0001031	AT1G06920	AT2G30400	AT5G01840	AT5G58360	Arahy.5D5CHZ	Arahy.PGK53K	Ca_09476	Ca_15650	Ca_19797	Glyma.02G235600	Glyma.09G276400	Glyma.11G159800	Glyma.14G203600	Glyma.18G054200	Glyma.18G215300	Psat2g052080	Psat3g120480
OG0001032	AT1G63800	AT2G46030	AT5G41340	Arahy.49YPH1	Arahy.7YDG6X	Arahy.H1BE6K	Arahy.I0MYI4	Arahy.NVF0I9	Arahy.WRY82H	Ca_05764	Ca_13737	Glyma.05G209400	Glyma.07G069300	Glyma.08G016100	Glyma.16G035000	Psat4g212840	Psat7g030760
OG0001033	AT1G27770	AT2G22950	AT4G37640	Arahy.MRLT1Q	Arahy.UM0V93	Arahy.Z6E1QU	Ca_01591	Ca_02220	Ca_09349	Glyma.01G193600	Glyma.04G045400	Glyma.05G105200	Glyma.06G046000	Glyma.17G161300	Psat2g171320	Psat4g082120	Psat5g039280
OG0001034	AT2G27550	AT5G03840	Arahy.02PX6U	Arahy.9K247M	Arahy.BBG51B	Arahy.CIFX90	Arahy.DYRS20	Arahy.SB1I92	Ca_00790	Ca_07052	Ca_07054	Glyma.10G071400	Glyma.11G209500	Glyma.19G194300	Psat3g033760	Psat5g256920	Psat6g013960
OG0001035	AT2G26975	AT2G37925	AT3G46900	AT5G59030	AT5G59040	Arahy.2DI66Z	Arahy.4UA1TJ	Arahy.8PB3CL	Arahy.HBBD6V	Arahy.IUYA4Y	Arahy.Y4QJ2G	Arahy.ZSS812	Ca_16266	Ca_18890	Glyma.11G134700	Psat7g211560	Psat7g213120
OG0001036	AT2G29650	AT4G00370	Arahy.4DP35H	Arahy.H0MPRU	Arahy.KPU33W	Arahy.NT6TUG	Ca_06198	Ca_13741	Ca_15611	Glyma.03G008200	Glyma.07G069600	Glyma.11G175800	Glyma.18G066000	Glyma.20G002000	Psat3g108040	Psat4g202920	Psat5g162880
OG0001037	AT2G46535	AT3G61840	AT4G00950	Arahy.73LR1S	Arahy.EWV5Y4	Arahy.NAPQ43	Arahy.P3SJ11	Arahy.QL2KDB	Arahy.S82JHH	Ca_01326	Ca_17634	Glyma.03G258400	Glyma.07G054700	Glyma.16G023500	Glyma.19G257000	Psat3g001920	Psat4g214600
OG0001038	AT1G14670	AT2G01970	AT5G37310	Arahy.1W5Q5L	Arahy.5R3WU1	Arahy.K1J1DJ	Arahy.RU9Q67	Ca_05085	Ca_14378	Ca_18014	Glyma.02G241800	Glyma.05G136800	Glyma.14G211500	Glyma.16G219000	Psat0s2181g0080	Psat2g044760	Psat7g085600
OG0001039	ATMG00060	ATMG00513	ATMG00665	Arahy.97K591	Arahy.B33B9N	Arahy.BE3YYP	Arahy.JP5E1S	Arahy.KHE2M7	Arahy.KJ11LV	Arahy.MYM2HE	Glyma.03G101500	Glyma.15G187600	Glyma.15G187800	Glyma.U041500	Psat4g179120	Psat6g195160	Psat7g150640
OG0001040	AT4G11260	AT4G23570	Arahy.4FT00Z	Arahy.A992JM	Arahy.DRAR7X	Arahy.K7FQ7Q	Arahy.MC01IH	Arahy.MU20M7	Ca_02446	Ca_21880	Glyma.01G222400	Glyma.09G128800	Glyma.10G230000	Glyma.11G021000	Glyma.16G176200	Psat0s1764g0040	Psat2g183880
OG0001041	AT4G18020	Arahy.D788HE	Arahy.F8U6QL	Arahy.LEG0TK	Arahy.UB10Y8	Ca_02285	Ca_12825	Ca_24009	Glyma.01G200800	Glyma.05G070200	Glyma.11G041300	Glyma.17G152800	Glyma.17G173300	Psat2g174400	Psat4g078160	Psat4g078200	Psat4g078240
OG0001042	AT3G43270	AT4G33220	Arahy.42QIIL	Arahy.HK8QN4	Arahy.HLP03A	Arahy.IFFV7U	Ca_03107	Ca_18312	Glyma.09G077100	Glyma.13G115400	Glyma.15G184400	Glyma.17G044500	Psat0s1781g0040	Psat0s1781g0080	Psat0s1781g0120	Psat0s1781g0160	Psat1g139160
OG0001043	AT4G08470	AT4G08480	AT4G08500	AT4G12020	Arahy.90BUAB	Arahy.S1M1U3	Arahy.SQ16A9	Arahy.XPKP8Y	Ca_11181	Glyma.04G253500	Glyma.06G108900	Glyma.13G084100	Glyma.14G165700	Glyma.14G166000	Psat2g076840	Psat2g078320	Psat5g135400
OG0001044	AT3G22790	AT4G14760	Arahy.AFV0LT	Arahy.C1DBA7	Arahy.C4CAJP	Arahy.ZRQ19F	Ca_04566	Ca_11861	Glyma.01G232800	Glyma.01G232900	Glyma.01G236400	Glyma.06G201400	Glyma.10G245400	Glyma.11G006800	Glyma.20G149200	Psat4g209880	Psat6g205880
OG0001045	AT4G16830	AT5G47210	Arahy.180UYH	Arahy.5L4YH4	Arahy.6LE7D6	Arahy.8HL8AF	Arahy.C7EL2G	Arahy.X0G6H5	Ca_06043	Ca_17203	Glyma.03G110300	Glyma.07G114600	Glyma.09G243200	Glyma.18G251400	Glyma.20G246700	Psat3g099160	Psat4g224720
OG0001046	AT3G07490	AT4G12860	Arahy.G7IPIW	Arahy.JJFW66	Arahy.QRE1RK	Ca_02685	Ca_07166	Ca_13693	Glyma.03G127000	Glyma.11G127500	Glyma.12G052100	Glyma.13G344200	Glyma.15G030100	Glyma.19G129800	Psat0s3821g0040	Psat1g007000	Psat7g209840
OG0001047	AT1G22150	AT1G78000	AT4G08620	Arahy.0RIH3A	Arahy.D8Q7CT	Arahy.RR57QX	Ca_16620	Ca_24546	Glyma.06G106100	Glyma.08G180400	Glyma.13G087200	Glyma.14G169700	Psat1g217400	Psat1g217520	Psat1g217560	Psat2g074400	Psat5g137240
OG0001048	AT1G12090	AT1G62510	AT4G12510	AT4G12520	AT4G22460	Arahy.19RR7F	Ca_16313	Glyma.05G057100	Glyma.05G057200	Glyma.05G057400	Glyma.05G057500	Glyma.17G139700	Glyma.17G139800	Glyma.17G139900	Glyma.17G140000	Psat0s799g0040	Psat4g070720
OG0001049	AT4G18100	AT5G46430	Arahy.04Q2AE	Arahy.2GT5Z3	Arahy.B4L9Q8	Arahy.BWZ3C4	Ca_08574	Ca_18274	Ca_18488	Glyma.03G197500	Glyma.05G156100	Glyma.08G114000	Glyma.08G114100	Glyma.11G226800	Glyma.13G051200	Psat3g045440	Psat3g150800
OG0001050	AT3G07070	AT3G24790	AT4G13190	Arahy.1ZN0EE	Arahy.L4VHN8	Arahy.U9NLF1	Arahy.UDQ77Z	Ca_01282	Ca_03813	Ca_23343	Glyma.03G253800	Glyma.08G355300	Glyma.18G171700	Glyma.19G251300	Psat3g005080	Psat3g144440	Psat6g141080
OG0001051	AT4G17730	AT5G46860	Arahy.50YMIU	Arahy.6HWF75	Arahy.7X6P0W	Arahy.BB0AZK	Arahy.HRV8GT	Arahy.VK0N59	Ca_11484	Ca_12375	Glyma.01G015600	Glyma.09G206800	Glyma.16G075400	Glyma.16G091900	Psat2g101680	Psat4g122440	Psat5g061400
OG0001052	AT4G37930	AT5G26780	Arahy.23PF6N	Arahy.HSR92P	Arahy.P6BB45	Arahy.PH90GV	Arahy.RKD053	Ca_11540	Ca_14951	Ca_27073	Glyma.02G217100	Glyma.08G274400	Glyma.14G184500	Glyma.18G150000	Psat0s476g0080	Psat2g064040	Psat2g133920
OG0001053	AT1G02130	AT4G17530	AT5G47200	Arahy.27KESB	Arahy.H2HX6D	Arahy.IPJL9K	Arahy.LBD14B	Ca_06044	Ca_17202	Glyma.03G110200	Glyma.05G064300	Glyma.17G146100	Glyma.18G251300	Psat3g099080	Psat4g065800	Psat4g075000	Psat4g224400
OG0001054	AT4G37630	Arahy.2NWJ1Y	Arahy.43PIBJ	Arahy.EPPW6A	Arahy.I60LE0	Arahy.J88HVL	Arahy.M8FAJ3	Arahy.V78EF7	Ca_01592	Ca_02218	Ca_09348	Glyma.01G193400	Glyma.04G045500	Glyma.06G046200	Glyma.11G048500	Psat2g171160	Psat5g039200
OG0001055	AT3G22810	AT4G14740	AT5G43870	Arahy.0LH7PF	Arahy.7CXY88	Arahy.C08MUV	Arahy.D7FRIU	Arahy.KD0YSM	Arahy.UA24XB	Ca_04560	Ca_15459	Glyma.02G005100	Glyma.10G003400	Glyma.10G244600	Glyma.20G149800	Psat6g103600	Psat6g205320
OG0001056	AT1G03080	AT4G02710	Arahy.E13XA1	Arahy.JJAW7G	Arahy.M530PZ	Arahy.V75EHI	Ca_07400	Ca_07808	Glyma.02G145200	Glyma.03G156600	Glyma.10G028800	Glyma.13G048000	Glyma.17G171400	Glyma.18G156000	Glyma.19G158900	Psat3g062600	Psat6g059600
OG0001057	AT4G31380	AT5G10625	AT5G24860	Ca_06849	Ca_10972	Ca_14718	Glyma.04G074800	Glyma.07G248400	Glyma.09G045500	Glyma.09G045600	Glyma.14G133300	Glyma.15G147000	Glyma.17G025700	Glyma.17G202100	Psat1g152680	Psat4g027240	Psat6g007880
OG0001058	AT4G31700	AT5G10360	Arahy.03VPIQ	Arahy.4642W2	Arahy.HZCB99	Arahy.TS1MW2	Arahy.WPZB2P	Arahy.XG5MHI	Ca_00316	Glyma.07G198600	Glyma.08G343800	Glyma.13G237800	Glyma.15G075600	Glyma.18G151800	Psat1g204040	Psat3g150840	Psat7g115800
OG0001059	AT1G15690	Arahy.5I1DLU	Arahy.7JTP1R	Arahy.CF3I4Q	Arahy.EAA3GC	Arahy.LSG577	Arahy.MZ047Q	Arahy.T7TBNX	Arahy.WHE5ZB	Ca_06726	Glyma.07G028500	Glyma.08G214300	Glyma.10G147500	Glyma.13G162800	Glyma.17G108500	Glyma.20G098300	Psat4g034720
OG0001060	AT1G10810	AT1G60680	AT1G60690	AT1G60710	AT1G60730	AT1G60750	Arahy.2V3W2X	Arahy.55LDGL	Arahy.NRX6WG	Arahy.SV0J9C	Ca_18807	Glyma.08G259500	Psat3g187800	Psat3g187840	Psat3g188920	Psat3g188960	Psat5g291360
OG0001061	AT1G16360	AT1G54320	AT1G79450	AT3G12740	Arahy.GB6ZUZ	Arahy.NIM4ZJ	Arahy.TS9IG0	Arahy.W20RPM	Ca_16207	Ca_23530	Glyma.08G163800	Glyma.08G234600	Glyma.15G212400	Glyma.15G263400	Psat0s3063g0160	Psat1g015320	Psat7g150320
OG0001062	AT1G67260	Arahy.18WYEQ	Arahy.46V6T7	Arahy.DG8AQJ	Arahy.I9FULJ	Arahy.TU0X8W	Ca_24524	Ca_24979	Glyma.08G256400	Glyma.10G246200	Glyma.13G047400	Glyma.18G280700	Glyma.19G044400	Glyma.20G148500	Psat1g061800	Psat3g190960	Psat6g206120
OG0001063	AT1G68290	Arahy.GJ31ZB	Arahy.M5M2WQ	Ca_05501	Glyma.20G116800	Psat1g102360	Psat1g143000	Psat2g102960	Psat4g091480	Psat5g079000	Psat5g254600	Psat6g226800	Psat6g226840	Psat6g227600	Psat7g179120	Psat7g182720	Psat7g254320
OG0001064	AT1G55720	AT1G55730	AT3G13320	Arahy.IUKN41	Arahy.MT35IL	Arahy.NVNN45	Arahy.TF94L7	Arahy.TL7SD7	Ca_02942	Ca_07634	Glyma.05G102600	Glyma.08G337000	Glyma.13G372100	Glyma.15G001600	Glyma.18G072200	Psat5g110640	Psat5g307200
OG0001065	AT1G53190	AT3G15070	Arahy.0VC4NW	Arahy.D7J394	Arahy.FMVY6P	Arahy.GU2JPA	Arahy.P1EDFW	Arahy.SVS9JH	Ca_12855	Glyma.06G229700	Glyma.06G234300	Glyma.06G234500	Glyma.11G156300	Glyma.12G158500	Glyma.13G272700	Psat5g237360	Psat5g241040
[truncated: 25,510 more rows]
[truncated: 553 more columns]
